# Supplementary material for: Evolutionary origin and functional divergence of totipotent cell homeobox genes in eutherian mammals
Source: BMC Biol. 2016 Jun 13;14:45. doi: 10.1186/s12915-016-0267-0 (PMC4904359; doi:10.1186/s12915-016-0267-0)
Supplement: Additional file 3: Table S1. — ETCH box gene, pseudogene and retrocopy complements in placental mammal species. We classify a locus as a probable pseudogene if it contains mutations (frame shifts, stop codons and losses of splice sites) that disrupt translation initiation and/or presence of the homeodomain; we did not include C-terminal truncations but these are marked with an asterisk. (XLSX 12 kb) [file 12915_2016_267_MOESM3_ESM.xlsx]

## Sheet: Complements
	Argfx				Dprx				Leutx				Pargfx				Tprx1			Tprx2
	Intact copy	Total	Put. Pseudo	Retrocopies	Intact copy	Total	Put. Pseudo	Retrocopies	Intact copy	Total	Put. Pseudo	Retrocopies	Intact copy	Total	Put. Pseudo	Retrocopies	Intact copy	Total	Put. Pseudo	Intact copy	Total	Put. Pseudo	Retrocopies
Human (H. sapiens)	YES	1	0	YES	YES	1	0	YES	YES	1	0	YES	NO	0	0	YES	YES	2	0	YES	2	0	YES
Chimpanzee (P. troglodytes)	YES	1	0	YES	YES	1	0	YES	YES	1	0	YES	NO	0	0	YES	YES	2	0	YES	2	0	YES
Macaque (M. mulata)	YES	1	0	YES	YES	1	0	YES	YES	1	0	YES	NO	0	0	YES	YES	2	0	YES	2	0	YES
Mouse (M. musculus)	NO	0	0	NO	NO	0	0	NO	NO	0	0	NO	NO	0	0	NO	YES	2	0	YES	~67**	n.d.	YES
Guinea pig (C. porcellus)	YES	1	0	NO	YES	1	0	NO	YES	~14	2	YES	NO	0	0	NO	YES	1	0	YES	2	0	YES
Naked mole rat (H. glaber)	YES*	1	0	YES	YES	1	0	NO	YES	1	0	YES	NO	0	0	NO	YES	1	0	YES	1	0	YES
Dog (C. familiaris)	NO	0	0	NO	YES	1	0	YES	YES	1	0	NO	YES	1	0	YES	YES	1	0	YES*	1	0	NO
Ferret (M. putorius)	NO	0	0	NO	YES	1	0	YES	YES	1	0	NO	YES	1	0	YES	YES	1	0	NO	1	1	NO
Horse (E. caballus)	NO	1	1	YES	YES	1	0	YES	YES	2	1	YES	YES	1	0	YES	YES*	2	1	NO	6	6	YES
Microbat (M. lucifugus)	NO	0	0	YES	?	?	?	?	NO	1	1	YES	?	?	?	?	?	?	?	YES	10	2	YES
Cow (B. taurus)	YES*	1	0	YES	NO	1	1	NO	YES	1	0	NO	NO	0	0	NO	YES	1	0	YES	2***	0	NO
Pig (S. scrofa)	YES*	1	0	YES	YES	1	0	YES	YES	1	0	YES	NO	0	0	NO	YES	1	0	YES	2***	0	YES
Elephant (L. africana)	NO	1	1	NO	NO	0	0	YES	YES	2	0	YES	NO	0	0	NO	YES	1	0	NO	1	1	YES
Armadillo (D. novemcinctus)	YES	1	0	YES	?	?	?	YES	YES	1	0	YES	?	?	?	?	?	?	?	YES	1	0	YES
Gene loss (no detectable remains)
Gene loss (pseudogenes)
Gene gains (tandem duplicates)
* Truncated sequence (intact N-term and homeodomain)	*
** Probably subjected to CNV
*** It is not clear if Tprx3 is a Tprx1 or a Tprx2 duplicate
n.d. (not determined)
? The assembly is incomplete in this region
