# Supplementary material for: Evolutionary origin and functional divergence of totipotent cell homeobox genes in eutherian mammals
Source: BMC Biol. 2016 Jun 13;14:45. doi: 10.1186/s12915-016-0267-0 (PMC4904359; doi:10.1186/s12915-016-0267-0)
Supplement: Additional file 9: Table S2. — Human and bovine adult and developmental data used for expression profiling. Sequence Read Archive database accessions for RNA-seq datasets used for expression profiling of genes in Fig. 4b and c. (XLSX 26 kb) [file 12915_2016_267_MOESM9_ESM.xlsx]

## Sheet: Human-Tissue pannel
SRA Study ID	Organ(s) or tissue(s)	Accession Run ID
SRP011546	2-Cell Human Embryo	SRR445724
		SRR445725
		SRR445726
		SRR445727
		SRR445728
		SRR445729
	4-Cell Human Embryo	SRR490961
		SRR490962
		SRR490963
		SRR490964
		SRR490965
		SRR490966
		SRR490967
		SRR490968
		SRR490969
		SRR490970
		SRR490971
		SRR490972
	8-Cell Human Embryo	SRR490973
		SRR490974
		SRR490975
		SRR490976
		SRR490977
		SRR490978
		SRR490979
		SRR490980
		SRR490985
		SRR490986
		SRR490987
		SRR490988
		SRR490989
		SRR490990
		SRR490991
		SRR490992
	Embryonic Stem Cells	SRR445830
		SRR445831
		SRR491039
		SRR491040
		SRR491041
		SRR491042
		SRR491043
		SRR491044
		SRR491045
	Late Blastocyst	SRR491009
		SRR491010
		SRR491011
		SRR491012
		SRR491013
		SRR491014
		SRR491015
		SRR491016
		SRR491017
		SRR491018
		SRR491019
		SRR491020
		SRR491021
		SRR491022
		SRR491023
		SRR491024
		SRR491025
		SRR491026
		SRR491027
		SRR491028
		SRR491029
		SRR491030
		SRR491031
		SRR491032
		SRR491033
		SRR491034
		SRR491035
		SRR491037
		SRR491038
	Morula	SRR490993
		SRR490994
		SRR490995
		SRR490996
		SRR490997
		SRR490998
		SRR490999
		SRR491000
		SRR491001
		SRR491002
		SRR491003
		SRR491004
		SRR491005
		SRR491006
		SRR491007
		SRR491008
	Oocyte	SRR445718
		SRR445719
		SRR445720
	Zygote	SRR445721
		SRR445722
		SRR445723
SRP045500	B-Cells	SRR1550988
		SRR1551049
		SRR1551056
		SRR1551070
	CD34+	SRR11660321
		SRR11660323
	CD4+ T-cells	SRR1550989
		SRR1551050
		SRR1551057
		SRR1551071
	CD8+ T-Cells	SRR1550990
		SRR1551051
		SRR1551058
		SRR1551072
	Monocytes	SRR1550986
		SRR1551047
		SRR1551054
		SRR1551068
	Natural Killers	SRR1550991
		SRR1551052
		SRR1551059
		SRR1551073
	Neutrophiles	SRR1550986
		SRR1551047
		SRR1551054
		SRR1551068
	Whole blood	SRR1550981
		SRR1551053
		SRR1551060
		SRR1551074
ERP003613	Adipose	ERR315332
		ERR315341
		ERR315342
		ERR315343
		ERR315378
	Adrenal Gland	ERR315335
		ERR315385
		ERR315392
		ERR315417
		ERR315450
		ERR315452
	Appendix	ERR315345
		ERR315366
		ERR315437
		ERR315454
		ERR315465
		ERR315481
	Bladder	ERR315334
		ERR315355
		ERR315370
		ERR315421
		ERR315447
		ERR315453
	Bone marrow	ERR315333
		ERR315395
		ERR315396
		ERR315404
		ERR315406
		ERR315425
		ERR315469
		ERR315486
	Colon	ERR315348
		ERR315357
		ERR315400
		ERR315403
		ERR315462
		ERR315484
	Duodenum	SRR315442
		SRR315445
		SRR315457
		SRR315461
	Endometrium	SRR315366
		SRR315367
		SRR315386
		SRR315433
		SRR315438
		SRR315490
		SRR315495
	Esophagus	ERR315362
		ERR315398
		ERR315411
		ERR315434
		ERR315472
		ERR315489
	Gall Bladder	ERR315347
		ERR315349
		ERR315360
		ERR315470
		ERR315472
		ERR315474
		ERR315480
	Heart	ERR315328
		ERR315331
		ERR315356
		ERR315367
		ERR315384
		ERR315389
		ERR315413
		ERR315430
		ERR315435
	Kidney	ERR315383
		ERR315443
		ERR315468
		ERR315494
	Liver	ERR315327
		ERR315394
		ERR315414
		ERR315451
		ERR315463
	Lung	ERR315326
		ERR315341
		ERR315346
		ERR315353
		ERR315424
		ERR315439
		ERR315444
		ERR315487
	Lymph Node	ERR315329
		ERR315371
		ERR315373
		ERR315387
		ERR315390
		ERR315393
		ERR315426
		ERR315440
		ERR315441
		ERR315471
		ERR315475
		ERR315488
		ERR315493
	Ovary	ERR315380
		ERR315420
		ERR315458
		ERR315482
	Pancreas	ERR315429
		ERR315436
		ERR315466
		ERR315479
	Placenta	ERR315336
		ERR315374
		ERR315375
		ERR315377
		ERR315399
		ERR315476
		ERR315478
	Prostate	ERR315330
		ERR315340
		ERR315354
		ERR315359
		ERR315365
		ERR315407
		ERR315410
	Salvary Gland	ERR315325
		ERR315382
		ERR315418
		ERR315420
		ERR315449
		ERR315459
	Skin	ERR315339
		ERR315372
		ERR315376
		ERR315401
		ERR315460
		ERR315464
	Small Intestine	ERR315344
		ERR315364
		ERR315381
		ERR315388
		ERR315408
		ERR315409
		ERR315423
		ERR315491
	Spleen	ERR315338
		ERR315405
		ERR315416
		ERR315448
		ERR315473
	Stomach	ERR315369
		ERR315379
		ERR315467
		ERR315485
	Testes	ERR315350
		ERR315351
		ERR315352
		ERR315391
		ERR315415
		ERR315446
		ERR315456
		ERR315492
	Thyroid	ERR315337
		ERR315358
		ERR315363
		ERR315397
		ERR315412
		ERR315422
		ERR315428
		ERR315483
		ERR315491
SRP050089	Amygdala	SRR1658439
SRP041044	Cerebellum	SRR1222586
	Cerebral cortex	SRR1222587
	Corpus Callosum	SRR1222590
	Hippocampus	SRR1222686
	Parietal Lobe	SRR1222599
	Substantia Nigra	SRR1222684
	Whole	SRR1222585
	whole, fetal	SRR1222685
ERP004151	Breast	ERR358486
		ERR358485
SRP034875	Macular Retina	SRR1067939
		SRR1067944
		SRR1067970
		SRR1067979
	Macular RPE	SRR1067940
		SRR1067946
		SRR1067973
		SRR1067983
ERP006650	Fallopian tube	ERR579124
		ERR579128
		ERR579134
		ERR579136
		ERR579150
		ERR579155
	Skeletal Muscle	ERR579130
		ERR579141
		ERR579142
		ERR579143
		ERR579149
		ERR579152
	Smooth muscle	ERR579125
		ERR579131
		ERR579153
	Tonsils	ERR579133
		ERR579135
		ERR579139
SRP000941	Thymus	SRR651673
		SRR651674
		SRR651675
ERP006650

## Sheet: Cow
Table S2 - RNA-Seq samples:
RNA-seq COW EMBRYO
Sample	Group in early development analysis	Method	Read-Length	Read #	Source (SRA)	Reference/PMID
GV_oocyte_a1	Oocyte GV	Illumina	72	16439435	SRR1030297	PMID: 24591639
GV_oocyte_a2	Oocyte GV	Illumina	74	26682108	SRR1030298	PMID: 24591639
GV_oocyte_a3	Oocyte GV	Illumina	80	19498139	SRR1030299	PMID: 24591639
MII_oocyte_a1	Oocyte MII	Illumina	72	20694747	SRR1030300	PMID: 24591639
MII_oocyte_a2	Oocyte MII	Illumina	74	31160861	SRR1030301	PMID: 24591639
MII_oocyte_a3	Oocyte MII	Illumina	80	19156739	SRR1030302	PMID: 24591639
Embr_4C_a1	4 Cell	Illumina	72	28078625	SRR1030303	PMID: 24591639
Embr_4C_a2	5 Cell	Illumina	74	37784916	SRR1030304	PMID: 24591639
Embr_4C_a3	6 Cell	Illumina	80	11503857	SRR1030305	PMID: 24591639
Embr_8C_a1	8 Cell	Illumina	72	34673347	SRR1030306	PMID: 24591639
Embr_8C_a2	9 Cell	Illumina	74	34168960	SRR1030307	PMID: 24591639
Embr_8C_a3	10 Cell	Illumina	80	20598531	SRR1030308	PMID: 24591639
Embr_16C_a1	16 Cell	Illumina	72	24236950	SRR1030309	PMID: 24591639
Embr_16C_a2	17 Cell	Illumina	74	11073324	SRR1030310	PMID: 24591639
Embr_16C_a3	18 Cell	Illumina	80	19723684	SRR1030311	PMID: 24591639
Embr_blastoc_a1	Blastocyst	Illumina	72	71627227	SRR1030312	PMID: 24591639
Embr_blastoc_a2	Blastocyst	Illumina	74	43125176	SRR1030313	PMID: 24591639
Embr_blastoc_a3	Blastocyst	Illumina	80	38905434	SRR1030314	PMID: 24591639
Embr_7d_c1	Day 7	Illumina	84	24980481	SRR1217125	PMID: 21795669
Embr_7d_c2	Day 7	Illumina	84	24504050	SRR1217126	PMID: 21795669
Embr_7d_c3	Day 7	Illumina	84	31376667	SRR1217127	PMID: 21795669
Embr_7d_c4	Day 7	Illumina	84	25990749	SRR1217128	PMID: 21795669
Embr_7d_c5	Day 7	Illumina	84	24879917	SRR1217129	PMID: 21795669
Embr_10d_c1	Day 10	Illumina	84	18859614	SRR1217103	PMID: 21795669
Embr_10d_c2	Day 10	Illumina	84	24592912	SRR1217104	PMID: 21795669
Embr_10d_c3	Day 10	Illumina	84	22911638	SRR1217105	PMID: 21795669
Embr_10d_c3	Day 10	Illumina	84	25722514	SRR1217106	PMID: 21795669
Embr_10d_c4	Day 10	Illumina	84	25474413	SRR1217107	PMID: 21795669
Embr_10d_c5	Day 10	Illumina	84	26171637	SRR1217108	PMID: 21795669
Embr_10d_c6	Day 10	Illumina	84	24462300	SRR1217109	PMID: 21795669
Embr_13d_c1	Day 13	Illumina	84	25363714	SRR1217110	PMID: 21795669
Embr_13d_c2	Day 13	Illumina	84	22911638	SRR1217111	PMID: 21795669
Embr_13d_c3	Day 13	Illumina	84	22905373	SRR1217112	PMID: 21795669
Embr_13d_c4	Day 13	Illumina	84	24533144	SRR1217113	PMID: 21795669
Embr_13d_c5	Day 13	Illumina	84	22023992	SRR1217114	PMID: 21795669
Embr_16d_c1	Day 16	Illumina	84	22717807	SRR1217115	PMID: 21795669
Embr_16d_c2	Day 16	Illumina	84	13495766	SRR1217116	PMID: 21795669
Embr_16d_c3	Day 16	Illumina	84	25363714	SRR1217117	PMID: 21795669
Embr_16d_c4	Day 16	Illumina	84	22023992	SRR1217118	PMID: 21795669
Embr_16d_c5	Day 16	Illumina	84	15297324	SRR1217119	PMID: 21795669
Embr_19d_c1	Day 19	Illumina	84	25360137	SRR1217120	PMID: 21795669
Embr_19d_c2	Day 19	Illumina	84	24592912	SRR1217121	PMID: 21795669
Embr_19d_c3	Day 19	Illumina	84	24533144	SRR1217122	PMID: 21795669
Embr_19d_c4	Day 19	Illumina	84	25360137	SRR1217123	PMID: 21795669
Embr_19d_c5	Day 19	Illumina	84	22905373	SRR1217124	PMID: 21795669
RNA-seq COW TISSUES
Sample	Group in early development analysis	Method	Read-Length	Read #	Source (SRA)	Reference/PMID
FAT_A	Adipose	Illumina HiSeq 2000	100	26487892	SRR1178467	GSE55435
FAT_B	Adipose	Illumina HiSeq 2000	100	28858781	SRR1178466	GSE55435
FAT_C	Adipose	Illumina HiSeq 2000	100	24690514	SRR1178465	GSE55435
FAT_D	Adipose	Illumina HiSeq 2000	100	42259321	SRR1178464	GSE55435
FAT_E	Adipose	Illumina HiSeq 2000	100	27392320	SRR1178463	GSE55435
FAT_F	Adipose	Illumina HiSeq 2000	100	38043509	SRR1178462	GSE55435
FAT_G	Adipose	Illumina HiSeq 2000	100	45985457	SRR1178461	GSE55435
FAT_H	Adipose	Illumina HiSeq 2000	100	36867238	SRR1178460	GSE55435
Dominette Bone Marrow (LJA287)	Bone Marrow	Illumina HiSeq 2000	100	72259022	SRR1640064	SRP049415
Brain_b_A	Brain: Whole	Illumina HiSeq 2000	100	39114786	SRR1658361	PMID:25825726
Brain_b_B	Brain: Whole	Illumina HiSeq 2000	50	77691951	SRR1658365	PMID:25825726
Brain_b_C	Brain: Whole	Illumina HiSeq 2000	100	45716097	SRR1658369	PMID:25825726
Brain_b_D	Brain: Whole	Illumina HiSeq 2000	100	47403478	SRR1658373	PMID:25825726
Dominette cerebral cortex (LJA218)	Brain: Cortex	Illumina HiSeq 2000	100	67347967	SRR1639237	SRP049415
Dominette frontal cortex (LJA219)	Brain: Cortex	Illumina HiSeq 2000	100	22562519	SRR1639244	SRP049415
Dominette temperal cortex (LJA220)	Brain: Cortex	Illumina HiSeq 2000	100	6811042	SRR1639276	SRP049415
HYP_B	Brain: Hippocampus	Illumina HiSeq 2000	100	30031193	SRR1178421	GSE55435
HYP_C	Brain: Hippocampus	Illumina HiSeq 2000	100	31364350	SRR1178420	GSE55435
HYP_D	Brain: Hippocampus	Illumina HiSeq 2000	100	28776094	SRR1178419	GSE55435
HYP_F	Brain: Hippocampus	Illumina HiSeq 2000	100	28446436	SRR1178417	GSE55435
HYP_G	Brain: Hippocampus	Illumina HiSeq 2000	100	29336988	SRR1178416	GSE55435
HYP_H	Brain: Hippocampus	Illumina HiSeq 2000	100	26217551	SRR1178415	GSE55435
PIT_A	Brain: Pituitary	Illumina HiSeq 2000	100	31709885	SRR1178429	GSE55435
PIT_B	Brain: Pituitary	Illumina HiSeq 2000	100	31663654	SRR1178428	GSE55435
PIT_C	Brain: Pituitary	Illumina HiSeq 2000	100	22833333	SRR1178427	GSE55435
PIT_D	Brain: Pituitary	Illumina HiSeq 2000	100	27765379	SRR1178426	GSE55435
PIT_E	Brain: Pituitary	Illumina HiSeq 2000	100	27118838	SRR1178425	GSE55435
PIT_F	Brain: Pituitary	Illumina HiSeq 2000	100	29592123	SRR1178424	GSE55435
Dominette Ascending colon (LJA276)	Colon: Intestine	Illumina HiSeq 2000	100	28799394	SRR1639754	SRP049415
Dominette Omasum	Colon: Intestine	Illumina HiSeq 2000	100	33265647	SRR1640145	SRP049415
Dominette Duodenum (LJA280)	Colon: Intestine	Illumina HiSeq 2000	100	32978455	SRR1640091	SRP049415
Dominette Descending Colon (LJA277)	Colon: Intestine	Illumina HiSeq 2000	100	18242118	SRR1639781	SRP049415
Dominette Ileum (LJA281)	Colon: Intestine	Illumina HiSeq 2000	100	26581364	SRR1640121	SRP049415
Dominette Caecum (LJA178)	Colon: Intestine	Illumina HiSeq 2000	100	42156404	SRR1640006	SRP049415
Dominette Jejunum (LJA283)	Colon: Intestine	Illumina HiSeq 2000	100	44598355	SRR1640178	SRP049415
Colon_c_A	Colon	Illumina HiSeq 2000	80PE	119761742	SRR594474	PMID:23258891
Dominette's male fetus Hippocampus (LJA81)	Embryonic Brain	Illumina HiSeq 2000	100	62641161	SRR1640117	SRP049415
Dominette's male fetus Diencephalon (LJA96)	Embryonic Brain	Illumina HiSeq 2000	100	21324175	SRR1640142	SRP049415
ENDO_A	Endometrium	Illumina HiSeq 2000	100	23327991	SRR1178451	GSE55435
ENDO_B	Endometrium	Illumina HiSeq 2000	100	29124325	SRR1178450	GSE55435
ENDO_C	Endometrium	Illumina HiSeq 2000	100	32886797	SRR1178449	GSE55435
ENDO_D	Endometrium	Illumina HiSeq 2000	100	28174976	SRR1178448	GSE55435
ENDO_E	Endometrium	Illumina HiSeq 2000	100	23487578	SRR1178447	GSE55435
ENDO_F	Endometrium	Illumina HiSeq 2000	100	20764347	SRR1178446	GSE55435
Heart_c_A	Heart	Illumina HiSeq 2000	80PE	117554231	SRR594475	PMID:23258891
Kidney_c_A	Kidney	Illumina HiSeq 2000	80PE	115720336	SRR594476	PMID:23258891
Dominette kidney cortex (LJA228)	Kidney	Illumina HiSeq 2000	100	9017613	SRR1638783	SRP049415
Dominette kidney medulla (LJA229)	Kidney	Illumina HiSeq 2000	100	47558119	SRR1638788	SRP049415
LIV_A	Liver	Illumina HiSeq 2000	100	38483886	SRR1178475	GSE55435
LIV_B	Liver	Illumina HiSeq 2000	100	34113323	SRR1178474	GSE55435
LIV_C	Liver	Illumina HiSeq 2000	100	26856138	SRR1178473	GSE55435
LIV_D	Liver	Illumina HiSeq 2000	100	31406714	SRR1178472	GSE55435
LIV_E	Liver	Illumina HiSeq 2000	100	27117091	SRR1178471	GSE55435
LIV_F	Liver	Illumina HiSeq 2000	100	28280475	SRR1178470	GSE55435
LIV_G	Liver	Illumina HiSeq 2000	100	31444395	SRR1178469	GSE55435
LIV_H	Liver	Illumina HiSeq 2000	100	28359072	SRR1178468	GSE55435
Lung_c_A	Lung	Illumina HiSeq 2000	80PE	103196444	SRR594478	PMID:23258891
Dominette mesenteric lymph node (LJA291)	Lymph node	Illumina HiSeq 2000	100	44969247	SRR1640186	SRP049415
Dominette lymph node (LJA205)	Lymph node	Illumina HiSeq 2000	100	56403442	SRR1639242	SRP049415
LDM_e_A	Muscle: LDM	Illumina HiSeq 2000	100	32397754	SRR1178452	GSE55435
LDM_e_B	Muscle: LDM	Illumina HiSeq 2000	100	30882828	SRR1178453	GSE55435
LDM_e_C	Muscle: LDM	Illumina HiSeq 2000	100	28455139	SRR1178454	GSE55435
LDM_e_D	Muscle: LDM	Illumina HiSeq 2000	100	29638714	SRR1178455	GSE55435
LDM_e_E	Muscle: LDM	Illumina HiSeq 2000	100	33462868	SRR1178456	GSE55435
LDM_e_F	Muscle: LDM	Illumina HiSeq 2000	100	29748512	SRR1178457	GSE55435
LDM_e_G	Muscle: LDM	Illumina HiSeq 2000	100	26531054	SRR1178458	GSE55435
LDM_e_H	Muscle: LDM	Illumina HiSeq 2000	100	33491197	SRR1178459	GSE55435
Dominette Longissimus dorsi (ribeye/loin) (LJA264)	Muscle: Mixed	Illumina HiSeq 2000	100	31490599	SRR1639672	SRP049415
Dominette Semitendinosus (eye of round) (LJA265)	Muscle: Mixed	Illumina HiSeq 2000	100	33399851	SRR1639712	SRP049415
Dominette Gluteus medius (top sirloin) (LJA268)	Muscle: Mixed	Illumina HiSeq 2000	100	13659851	SRR1640001	SRP049415
Dominette Semimembranosus (top/inside round) (LJA270)	Muscle: Mixed	Illumina HiSeq 2000	100	22071535	SRR1640022	SRP049415
Dominette Rectus femoris (center of the knuckle/sirloin tip) (LJA271)	Muscle: Mixed	Illumina HiSeq 2000	100	18593095	SRR1640088	SRP049415
Dominette Triceps brachii (LJA272)	Muscle: Mixed	Illumina HiSeq 2000	100	7851695	SRR1640118	SRP049415
Dominette Supraspinatus (mock tender from shoulder) (LJA273)	Muscle: Mixed	Illumina HiSeq 2000	100	22337495	SRR1640163	SRP049415
Dominette Biceps femoris (bottom/outside round) (LJA266)	Muscle: Mixed	Illumina HiSeq 2000	100	13682306	SRR1639750	SRP049415
Muscle_b_A	Muscle	Illumina HiSeq 2000	100	35012854	SRR1658364	PMID:25825726
Muscle_b_B	Muscle	Illumina HiSeq 2000	50	56538563	SRR1658368	PMID:25825726
Muscle_b_C	Muscle	Illumina HiSeq 2000	100	36876793	SRR1658372	PMID:25825726
Muscle_b_D	Muscle	Illumina HiSeq 2000	100	32704016	SRR1658376	PMID:25825726
OVA_A	Ovary	Illumina HiSeq 2000	100	20755390	SRR1178437	GSE55435
OVA_B	Ovary	Illumina HiSeq 2000	100	26085812	SRR1178436	GSE55435
OVA_C	Ovary	Illumina HiSeq 2000	100	33740654	SRR1178435	GSE55435
OVA_D	Ovary	Illumina HiSeq 2000	100	20651254	SRR1178434	GSE55435
OVA_E	Ovary	Illumina HiSeq 2000	100	23546627	SRR1178433	GSE55435
OVA_F	Ovary	Illumina HiSeq 2000	100	28202232	SRR1178432	GSE55435
OVA_G	Ovary	Illumina HiSeq 2000	100	28073424	SRR1178431	GSE55435
OVA_H	Ovary	Illumina HiSeq 2000	100	32041483	SRR1178430	GSE55435
Spleen_c_A	Spleen	Illumina HiSeq 2000	80PE	116884523	SRR594480	PMID:23258891
Dominette Rumen Papillae (LJA184)	Stomach	Illumina HiSeq 2000	100	15412516	SRR1639759	SRP049415
Dominette Rumen (LJA285)	Stomach	Illumina HiSeq 2000	100	23168146	SRR1639784	SRP049415
Dominette Reticulum (LJA286)	Stomach	Illumina HiSeq 2000	100	22880330	SRR1640010	SRP049415
Dominette Abomasum (LJA274)	Stomach	Illumina HiSeq 2000	100	17417475	SRR1640176	SRP049415
Testes_c_A	Testis	Illumina HiSeq 2000	80PE	107483976	SRR594481	PMID:23258891
SuperBull 99375 testis (LJA167)	Testis	Illumina HiSeq 2000	100	22382200	SRR1640128	SRP049415
SuperBull 99375 corpos epididymis (LJA162)	Tubular	Illumina HiSeq 2000	100	29929537	SRR1640067	SRP049415
SuperBull 99375 caput epididymis (LJA163)	Tubular	Illumina HiSeq 2000	100	24937472	SRR1640114	SRP049415
Dominette salivary gland (LJA209a)	Tubular	Illumina HiSeq 2000	100	143136603	SRR1638782	SRP049415
UTE_A	Uterus	Illumina HiSeq 2000	100	35943330	SRR1178445	GSE55435
UTE_B	Uterus	Illumina HiSeq 2000	100	30897861	SRR1178444	GSE55435
UTE_C	Uterus	Illumina HiSeq 2000	100	31392514	SRR1178443	GSE55435
UTE_D	Uterus	Illumina HiSeq 2000	100	30840094	SRR1178442	GSE55435
UTE_E	Uterus	Illumina HiSeq 2000	100	28679180	SRR1178441	GSE55435
UTE_F	Uterus	Illumina HiSeq 2000	100	34280699	SRR1178440	GSE55435
UTE_G	Uterus	Illumina HiSeq 2000	100	26914656	SRR1178439	GSE55435
UTE_H	Uterus	Illumina HiSeq 2000	100	21353545	SRR1178438	GSE55435
