# Supplementary material for: Evolutionary origin and functional divergence of totipotent cell homeobox genes in eutherian mammals
Source: BMC Biol. 2016 Jun 13;14:45. doi: 10.1186/s12915-016-0267-0 (PMC4904359; doi:10.1186/s12915-016-0267-0)
Supplement: Additional file 10: Table S3. — Raw read counts after ectopic expression. Raw read counts from HiSeq4000 output mapped to human gene models excluding transfected genes; not normalised for sequencing depth or gene length. Counts for each replicate sample and means are provided. (XLSX 3221 kb) [file 12915_2016_267_MOESM10_ESM.xlsx]

## Sheet: Sheet3
Gene Symbol	Geneid	Control_1	Control_2	Contol_3	ARGFX_1	ARGFX_2	ARGFX_3	DPRX_1	DPRX_2	DPRX_3	LEUTX_1	LEUTX_2	LEUTX_3	TPRX1_1	TPRX1_2	TPRX1_3		Control_Average	ARGFX_Average	DPRX_Average	LEUTX_aveage	TPRX1_Average
A1BG	1	197	210	97	199	199	134	153	189	164	231	183	220	293	196	231		168	177.333	168.667	211.333	240
A1CF	29974	3	3	0	5	4	3	1	1	1	3	2	2	5	2	5		2	4	1	2.33333	4
A2M	2	91	68	46	139	125	96	59	45	67	108	81	111	203	115	110		68.3333	120	57	100	142.667
A2ML1	144568	1	2	0	1	1	0	0	0	0	1	3	2	1	1	2		1	0.666667	0	2	1.33333
A3GALT2	127550	9	4	3	8	6	10	5	4	5	4	6	5	10	7	5		5.33333	8	4.66667	5	7.33333
A4GALT	53947	572	567	295	813	684	542	473	440	509	804	608	869	714	517	471		478	679.667	474	760.333	567.333
A4GNT	51146	17	20	6	17	24	10	11	8	19	20	19	13	23	15	17		14.3333	17	12.6667	17.3333	18.3333
AAAS	8086	1314	1289	698	1125	1140	932	1049	1228	1253	1305	1159	1359	2112	1551	1649		1100.33	1065.67	1176.67	1274.33	1770.67
AACS	65985	1602	1741	850	1664	1622	1241	1348	1361	1454	1786	1491	1795	2398	1775	1810		1397.67	1509	1387.67	1690.67	1994.33
AADAC	13	11	7	6	18	14	1	7	10	6	2	8	4	7	5	5		8	11	7.66667	4.66667	5.66667
AADACL2	344752	0	0	0	0	0	0	0	0	0	0	0	0	0	0	0		0	0	0	0	0
AADACL3	126767	0	0	0	0	0	0	0	0	0	0	0	0	0	0	0		0	0	0	0	0
AADACL4	343066	0	0	0	0	0	0	0	0	0	0	0	0	0	0	0		0	0	0	0	0
AADAT	51166	351	369	192	352	310	254	248	303	378	358	296	415	553	444	433		304	305.333	309.667	356.333	476.667
AAED1	195827	602	619	350	542	565	442	458	636	601	605	486	568	800	618	595		523.667	516.333	565	553	671
AAGAB	79719	1779	1800	967	1638	1589	1326	1385	1668	1842	1821	1470	2020	2725	2046	2035		1515.33	1517.67	1631.67	1770.33	2268.67
AAK1	22848	1928	2017	1110	1917	1852	1323	1545	1317	2057	2323	1816	2409	3043	2315	2455		1685	1697.33	1639.67	2182.67	2604.33
AAMDC	28971	190	242	126	252	228	208	168	214	207	245	197	274	303	271	251		186	229.333	196.333	238.667	275
AAMP	14	3191	3289	1720	3397	3298	2726	2832	3225	3360	3381	2879	3607	4931	3722	3766		2733.33	3140.33	3139	3289	4139.67
AANAT	15	1	2	2	2	3	0	2	0	3	2	2	4	4	2	3		1.66667	1.66667	1.66667	2.66667	3
AAR2	25980	1638	1505	872	1719	1680	1341	1267	1453	1534	1373	1245	1554	2214	1693	1797		1338.33	1580	1418	1390.67	1901.33
AARD	441376	5	8	3	5	4	4	4	5	6	5	7	5	12	4	15		5.33333	4.33333	5	5.66667	10.3333
AARS	16	5852	6186	3133	6911	6244	5007	5231	4694	6041	4947	4341	5232	7188	5429	5659		5057	6054	5322	4840	6092
AARS2	57505	1149	1309	590	1022	1057	852	1008	850	1203	1200	1007	1309	1747	1201	1290		1016	977	1020.33	1172	1412.67
AARSD1	80755	0	1	1	2	1	2	1	1	4	2	1	0	2	0	1		0.666667	1.66667	2	1	1
AASDH	132949	454	519	276	447	415	259	384	410	505	535	444	538	710	492	557		416.333	373.667	433	505.667	586.333
AASDHPPT	60496	1898	1951	986	1629	1617	1176	1300	1678	2107	1917	1590	2133	2892	2165	2295		1611.67	1474	1695	1880	2450.67
AASS	10157	1099	1119	615	928	940	762	869	772	1163	1159	1029	1218	2032	1276	1358		944.333	876.667	934.667	1135.33	1555.33
AATF	26574	2780	2813	1441	2852	2767	2235	2216	2493	2801	2865	2499	3196	4518	3499	3483		2344.67	2618	2503.33	2853.33	3833.33
AATK	9625	14	18	7	12	14	18	37	18	23	14	8	13	15	14	11		13	14.6667	26	11.6667	13.3333
ABAT	18	322	353	186	300	325	226	280	243	358	944	748	998	558	408	468		287	283.667	293.667	896.667	478
ABCA1	19	1405	1642	774	1481	1517	1168	1129	832	1413	1536	1376	1583	1670	1200	1191		1273.67	1388.67	1124.67	1498.33	1353.67
ABCA10	10349	13	13	5	11	6	9	4	3	5	2	3	2	18	8	13		10.3333	8.66667	4	2.33333	13
ABCA12	26154	9	6	11	3	7	2	4	7	7	9	3	1	5	4	11		8.66667	4	6	4.33333	6.66667
ABCA13	154664	15	11	2	6	8	6	10	7	16	10	10	8	13	11	8		9.33333	6.66667	11	9.33333	10.6667
ABCA2	20	2914	3094	1561	3223	2956	2503	2894	1951	3041	3014	2693	3210	4989	3207	3375		2523	2894	2628.67	2972.33	3857
ABCA3	21	17	19	17	29	27	22	29	26	38	32	29	39	51	31	46		17.6667	26	31	33.3333	42.6667
ABCA4	24	27	20	11	27	24	23	17	13	17	20	16	22	25	22	26		19.3333	24.6667	15.6667	19.3333	24.3333
ABCA5	23461	104	140	85	172	132	110	66	79	106	75	90	92	375	315	279		109.667	138	83.6667	85.6667	323
ABCA6	23460	182	189	87	153	177	110	169	116	214	218	184	177	206	143	158		152.667	146.667	166.333	193	169
ABCA7	10347	122	128	72	161	158	106	153	98	147	165	147	181	299	220	181		107.333	141.667	132.667	164.333	233.333
ABCA8	10351	54	51	28	40	37	32	44	27	62	87	78	79	88	65	74		44.3333	36.3333	44.3333	81.3333	75.6667
ABCA9	10350	50	45	12	69	49	43	38	28	33	33	37	26	62	30	24		35.6667	53.6667	33	32	38.6667
ABCB1	5243	16	13	5	25	13	9	18	20	23	5	6	9	29	18	19		11.3333	15.6667	20.3333	6.66667	22
ABCB10	23456	1006	1062	564	824	926	655	772	799	1033	1041	893	1050	1618	1123	1114		877.333	801.667	868	994.667	1285
ABCB11	8647	0	0	0	0	0	0	0	0	0	0	0	0	0	0	0		0	0	0	0	0
ABCB4	5244	11	9	7	11	11	7	9	11	12	15	6	11	24	14	9		9	9.66667	10.6667	10.6667	15.6667
ABCB5	340273	0	0	0	0	0	0	0	0	0	0	0	0	0	0	0		0	0	0	0	0
ABCB6	10058	522	543	256	471	449	332	449	451	566	503	501	599	851	543	645		440.333	417.333	488.667	534.333	679.667
ABCB7	22	581	627	322	617	597	457	505	547	651	607	538	639	969	681	741		510	557	567.667	594.667	797
ABCB8	11194	1082	1257	638	1115	1116	913	965	1067	1076	1182	987	1164	1733	1366	1406		992.333	1048	1036	1111	1501.67
ABCB9	23457	160	170	97	153	154	128	191	198	200	177	160	152	299	190	197		142.333	145	196.333	163	228.667
ABCC1	4363	4862	4812	2458	5165	4979	3934	4044	3306	4685	5895	4691	6253	6885	5129	5336		4044	4692.67	4011.67	5613	5783.33
ABCC10	89845	1234	1481	639	1303	1206	933	1220	1005	1312	1136	984	1331	1851	1365	1468		1118	1147.33	1179	1150.33	1561.33
ABCC11	85320	3	3	2	9	5	2	4	1	1	3	1	1	8	3	5		2.66667	5.33333	2	1.66667	5.33333
ABCC12	94160	0	1	0	1	3	4	3	1	0	2	5	4	1	2	0		0.333333	2.66667	1.33333	3.66667	1
ABCC2	1244	97	120	47	213	134	95	50	57	68	40	44	64	99	75	71		88	147.333	58.3333	49.3333	81.6667
ABCC3	8714	3130	3190	1411	5036	4075	3268	2549	2282	2766	4402	3608	4707	4325	3466	3410		2577	4126.33	2532.33	4239	3733.67
ABCC4	10257	1847	1734	977	1778	1654	1279	1396	1370	1844	2167	1682	2210	3116	2395	2220		1519.33	1570.33	1536.67	2019.67	2577
ABCC5	10057	1105	1127	581	1022	974	787	939	946	1246	1624	1339	1705	2184	1561	1564		937.667	927.667	1043.67	1556	1769.67
ABCC6	368	12	5	9	17	14	16	9	7	6	15	17	22	20	16	14		8.66667	15.6667	7.33333	18	16.6667
ABCC8	6833	0	0	0	0	0	0	1	0	0	0	0	0	1	0	0		0	0	0.333333	0	0.333333
ABCC9	10060	301	338	166	275	209	186	220	197	254	171	129	126	283	218	214		268.333	223.333	223.667	142	238.333
ABCD1	215	851	902	451	989	920	731	850	734	865	692	676	850	1194	842	906		734.667	880	816.333	739.333	980.667
ABCD2	225	1	3	0	0	2	1	0	1	0	5	3	1	1	1	1		1.33333	1	0.333333	3	1
ABCD3	5825	1387	1409	815	1247	1200	814	1117	1261	1508	1806	1393	1858	2876	2005	2076		1203.67	1087	1295.33	1685.67	2319
ABCD4	5826	484	506	234	516	496	364	398	415	464	470	406	496	575	490	483		408	458.667	425.667	457.333	516
ABCE1	6059	6389	6042	3597	4964	5198	3703	4310	5327	6740	6944	5556	7266	10470	7982	7909		5342.67	4621.67	5459	6588.67	8787
ABCF1	23	4759	4964	2555	5310	5056	4058	3840	3859	4722	4401	3664	4558	6593	5087	5142		4092.67	4808	4140.33	4207.67	5607.33
ABCF2	10061	5298	5444	2792	5075	4971	4065	4464	4648	5308	5555	4585	5851	8072	6015	6551		4511.33	4703.67	4806.67	5330.33	6879.33
ABCF3	55324	1916	1951	1034	1931	1914	1447	1749	1788	2089	2193	1758	2205	2988	2242	2368		1633.67	1764	1875.33	2052	2532.67
ABCG1	9619	1	0	1	1	0	3	5	6	4	1	0	0	0	1	1		0.666667	1.33333	5	0.333333	0.666667
ABCG2	9429	12	19	4	27	11	18	11	14	24	34	22	20	31	22	26		11.6667	18.6667	16.3333	25.3333	26.3333
ABCG4	64137	3	5	3	2	5	4	9	8	4	6	7	16	17	19	14		3.66667	3.66667	7	9.66667	16.6667
ABCG5	64240	5	4	0	0	4	4	1	1	2	7	1	2	5	5	0		3	2.66667	1.33333	3.33333	3.33333
ABCG8	64241	2	4	3	1	6	0	0	4	2	0	1	2	5	1	8		3	2.33333	2	1	4.66667
ABHD1	84696	2	4	2	3	7	2	4	2	3	3	2	8	6	8	3		2.66667	4	3	4.33333	5.66667
ABHD10	55347	924	948	508	759	781	583	775	1059	1165	1118	939	1151	1758	1381	1453		793.333	707.667	999.667	1069.33	1530.67
ABHD11	83451	394	410	182	399	407	323	374	433	378	356	299	440	631	447	573		328.667	376.333	395	365	550.333
ABHD12	26090	1746	1809	954	1734	1732	1374	1499	1745	1791	1720	1449	1945	2732	2009	2047		1503	1613.33	1678.33	1704.67	2262.67
ABHD12B	145447	13	12	11	13	9	8	4	14	10	14	11	9	28	19	17		12	10	9.33333	11.3333	21.3333
ABHD13	84945	469	604	276	525	477	360	405	455	542	486	388	549	799	612	638		449.667	454	467.333	474.333	683
ABHD14A	25864	259	228	126	225	210	171	184	234	220	236	209	285	345	283	272		204.333	202	212.667	243.333	300
ABHD14B	84836	1116	1297	683	1265	1236	1022	991	1164	1148	1213	1064	1253	1704	1237	1276		1032	1174.33	1101	1176.67	1405.67
ABHD15	116236	343	352	195	292	290	248	270	354	362	381	320	397	517	360	357		296.667	276.667	328.667	366	411.333
ABHD16A	7920	645	744	345	769	679	554	601	678	755	534	456	622	929	692	745		578	667.333	678	537.333	788.667
ABHD16B	140701	75	110	40	93	86	87	59	61	79	59	62	84	139	84	107		75	88.6667	66.3333	68.3333	110
ABHD17A	81926	1178	1250	553	1333	1210	852	984	912	947	902	933	1091	1785	1030	1119		993.667	1131.67	947.667	975.333	1311.33
ABHD17B	51104	480	437	250	423	389	308	339	403	452	475	369	470	839	557	568		389	373.333	398	438	654.667
ABHD17C	58489	581	558	299	643	651	451	413	591	583	645	602	677	1160	783	793		479.333	581.667	529	641.333	912
ABHD2	11057	3463	3317	1844	4190	3694	2887	2461	2328	3408	3686	2860	3618	4801	3553	3482		2874.67	3590.33	2732.33	3388	3945.33
ABHD3	171586	182	201	128	220	205	157	168	195	221	195	165	192	376	276	269		170.333	194	194.667	184	307
ABHD4	63874	857	937	504	1064	940	774	751	821	855	869	767	1062	1088	789	862		766	926	809	899.333	913
ABHD5	51099	1710	1811	870	1949	1681	1215	1294	1573	1762	1450	1158	1612	2436	2026	2070		1463.67	1615	1543	1406.67	2177.33
ABHD6	57406	273	296	142	312	302	197	239	282	328	252	197	282	434	350	327		237	270.333	283	243.667	370.333
ABHD8	79575	132	136	60	159	138	124	119	116	133	125	109	144	234	158	175		109.333	140.333	122.667	126	189
ABI1	10006	1366	1428	695	1459	1349	1100	1087	1157	1462	1313	1021	1315	1803	1349	1501		1163	1302.67	1235.33	1216.33	1551
ABI2	10152	1703	1660	967	1563	1537	1224	1270	1433	1782	1982	1642	2019	2826	2140	2030		1443.33	1441.33	1495	1881	2332
ABI3	51225	8	8	5	4	8	4	8	3	6	17	5	17	15	8	3		7	5.33333	5.66667	13	8.66667
ABI3BP	25890	4668	5021	2477	4203	4056	3066	3323	2916	4283	4276	3465	4340	6201	4144	4427		4055.33	3775	3507.33	4027	4924
ABL1	25	5637	5908	2971	7041	6294	4944	4482	3844	5546	5534	4722	5953	8303	5963	6046		4838.67	6093	4624	5403	6770.67
ABL2	27	10776	10494	5590	13592	10875	8361	7152	5459	8922	7930	6155	7579	11206	8402	7788		8953.33	10942.7	7177.67	7221.33	9132
ABLIM1	3983	34	48	12	187	113	77	24	22	31	62	65	81	104	80	90		31.3333	125.667	25.6667	69.3333	91.3333
ABLIM2	84448	23	33	18	71	57	38	50	49	55	26	25	25	36	31	20		24.6667	55.3333	51.3333	25.3333	29
ABLIM3	22885	20262	20588	10521	17933	17368	13671	17023	15753	20698	15765	13427	16086	25045	18886	19394		17123.7	16324	17824.7	15092.7	21108.3
ABO	28	0	0	0	0	0	0	0	0	0	0	0	0	0	0	0		0	0	0	0	0
ABR	29	3247	3255	1769	3861	3463	2711	2751	2333	3247	3092	2557	3128	4526	3324	3299		2757	3345	2777	2925.67	3716.33
ABRA	137735	5	2	3	0	2	0	0	0	0	2	0	0	3	1	1		3.33333	0.666667	0	0.666667	1.66667
ABRACL	58527	728	786	354	789	740	519	498	786	776	704	570	671	1193	871	815		622.667	682.667	686.667	648.333	959.667
ABT1	29777	622	673	351	690	696	494	523	711	689	624	518	726	1070	824	859		548.667	626.667	641	622.667	917.667
ABTB1	80325	260	309	130	417	338	285	282	279	321	265	251	285	424	303	323		233	346.667	294	267	350
ABTB2	25841	203	269	88	346	264	220	169	142	175	233	169	301	245	165	196		186.667	276.667	162	234.333	202
ACAA1	30	1508	1693	793	1649	1678	1416	1387	1605	1547	1704	1368	1677	2163	1722	1828		1331.33	1581	1513	1583	1904.33
ACAA2	10449	1344	1330	795	1528	1461	1268	1080	1391	1388	1488	1208	1484	2036	1674	1667		1156.33	1419	1286.33	1393.33	1792.33
ACACA	31	4260	3972	2361	3226	3475	2704	3375	2673	4333	4665	3927	4816	6829	4844	4801		3531	3135	3460.33	4469.33	5491.33
ACACB	32	66	105	50	89	62	63	92	52	96	138	94	139	158	128	125		73.6667	71.3333	80	123.667	137
ACAD10	80724	932	941	498	862	816	686	724	720	844	877	700	894	1337	959	985		790.333	788	762.667	823.667	1093.67
ACAD11	84129	1103	1259	595	998	930	693	854	929	1135	1179	943	1198	1759	1228	1267		985.667	873.667	972.667	1106.67	1418
ACAD8	27034	579	570	325	561	512	376	456	545	554	530	460	615	894	634	720		491.333	483	518.333	535	749.333
ACAD9	28976	1554	1568	783	1430	1362	1134	1223	1306	1510	1534	1257	1505	2197	1743	1762		1301.67	1308.67	1346.33	1432	1900.67
ACADL	33	0	2	0	0	1	1	0	0	0	0	0	2	7	6	11		0.666667	0.666667	0	0.666667	8
ACADM	34	1077	1172	569	1014	954	788	728	991	1107	1239	961	1251	1561	1186	1237		939.333	918.667	942	1150.33	1328
ACADS	35	237	295	132	285	269	228	235	263	265	236	194	223	347	247	274		221.333	260.667	254.333	217.667	289.333
ACADSB	36	834	762	434	646	703	488	632	670	888	1033	840	1002	1613	1053	1036		676.667	612.333	730	958.333	1234
ACADVL	37	8978	9244	4723	11593	10227	8027	7860	8615	9236	9427	7769	10129	13699	10553	10758		7648.33	9949	8570.33	9108.33	11670
ACAN	176	1	1	0	2	5	2	26	13	24	1	1	1	4	4	1		0.666667	3	21	1	3
ACAP1	9744	12	33	7	31	28	20	20	26	21	21	19	26	33	21	21		17.3333	26.3333	22.3333	22	25
ACAP2	23527	2346	2427	1228	2090	1941	1407	1584	1710	2570	2352	1884	2552	3653	2653	2594		2000.33	1812.67	1954.67	2262.67	2966.67
ACAP3	116983	1274	1458	640	1306	1156	870	1278	903	1305	1104	1037	1198	2230	1380	1426		1124	1110.67	1162	1113	1678.67
ACAT1	38	2419	2529	1355	2291	2287	1942	1999	2491	2620	2585	2117	2653	3438	2692	2643		2101	2173.33	2370	2451.67	2924.33
ACAT2	39	997	858	569	799	889	712	724	956	942	921	795	894	1488	1059	1075		808	800	874	870	1207.33
ACBD3	64746	2637	2724	1376	2665	2427	1805	1900	2173	2526	2633	2087	2628	3880	2874	2836		2245.67	2299	2199.67	2449.33	3196.67
ACBD4	79777	142	190	60	136	137	98	148	137	134	164	152	176	195	154	165		130.667	123.667	139.667	164	171.333
ACBD5	91452	913	949	523	941	912	709	747	762	1005	1029	825	1052	1426	1053	1143		795	854	838	968.667	1207.33
ACBD6	84320	818	861	428	861	733	661	639	785	769	780	674	776	1259	953	955		702.333	751.667	731	743.333	1055.67
ACBD7	414149	14	20	8	17	9	6	13	12	12	11	17	8	59	23	30		14	10.6667	12.3333	12	37.3333
ACCS	84680	122	147	72	132	119	80	86	84	111	113	120	128	174	132	131		113.667	110.333	93.6667	120.333	145.667
ACCSL	390110	6	3	5	4	1	3	3	4	5	3	1	1	9	7	1		4.66667	2.66667	4	1.66667	5.66667
ACD	65057	494	560	285	491	549	447	478	588	588	606	499	614	976	652	757		446.333	495.667	551.333	573	795
ACE	1636	518	485	252	502	448	391	417	406	514	345	324	389	812	552	606		418.333	447	445.667	352.667	656.667
ACE2	59272	1	2	0	3	1	2	2	1	0	0	0	0	2	6	3		1	2	1	0	3.66667
ACER1	125981	3	6	1	5	3	2	4	2	2	4	5	3	7	2	4		3.33333	3.33333	2.66667	4	4.33333
ACER2	340485	40	39	17	48	39	23	24	29	37	26	23	40	59	38	51		32	36.6667	30	29.6667	49.3333
ACER3	55331	1115	1130	622	987	946	710	762	896	1118	1200	974	1206	1852	1398	1283		955.667	881	925.333	1126.67	1511
ACHE	43	37	40	16	52	46	38	98	65	89	32	38	32	16	12	17		31	45.3333	84	34	15
ACIN1	22985	6391	6536	3299	6528	5935	4634	5139	4366	6158	6165	5385	6476	9440	7084	7288		5408.67	5699	5221	6008.67	7937.33
ACKR1	2532	4	2	3	5	1	2	0	1	0	4	2	5	9	4	5		3	2.66667	0.333333	3.66667	6
ACKR2	1238	2	9	7	5	0	1	2	3	5	0	2	2	3	4	6		6	2	3.33333	1.33333	4.33333
ACKR3	57007	7	11	2	51	22	17	11	5	5	3	1	3	7	3	9		6.66667	30	7	2.33333	6.33333
ACKR4	51554	140	193	98	132	150	115	146	170	215	85	83	84	181	146	142		143.667	132.333	177	84	156.333
ACLY	47	15542	15668	8389	14957	15225	11958	13033	12206	15780	17301	13995	17000	23809	17178	17890		13199.7	14046.7	13673	16098.7	19625.7
ACMSD	130013	3	7	2	5	7	5	1	12	2	3	5	9	20	10	15		4	5.66667	5	5.66667	15
ACO1	48	1778	1522	903	1653	1586	1208	1306	1431	1724	2890	1914	2874	4855	3143	2837		1401	1482.33	1487	2559.33	3611.67
ACO2	50	2738	2939	1475	2940	2755	2182	2377	2183	2813	3135	2453	3033	4404	3236	3400		2384	2625.67	2457.67	2873.67	3680
ACOT1	641371	68	77	43	75	98	87	67	110	101	71	64	69	109	89	96		62.6667	86.6667	92.6667	68	98
ACOT11	26027	67	57	27	64	55	38	60	41	51	56	38	55	96	73	80		50.3333	52.3333	50.6667	49.6667	83
ACOT12	134526	2	2	0	4	1	0	1	0	0	0	2	1	3	1	2		1.33333	1.66667	0.333333	1	2
ACOT13	55856	685	702	406	617	595	455	537	787	771	656	549	706	1007	798	764		597.667	555.667	698.333	637	856.333
ACOT2	10965	274	309	161	295	287	222	253	317	287	257	222	256	419	231	276		248	268	285.667	245	308.667
ACOT4	122970	10	7	4	10	8	7	5	15	4	6	9	8	10	9	17		7	8.33333	8	7.66667	12
ACOT6	641372	0	3	0	2	3	2	0	2	0	1	2	0	0	2	0		1	2.33333	0.666667	1	0.666667
ACOT7	11332	3720	4086	1953	4013	3929	3249	3426	3917	3982	3742	3095	3760	4982	3720	3935		3253	3730.33	3775	3532.33	4212.33
ACOT8	10005	363	393	179	394	374	321	288	333	374	316	260	377	551	418	392		311.667	363	331.667	317.667	453.667
ACOT9	23597	2129	2097	1122	2028	1989	1593	1627	1866	2080	2253	1804	2470	3012	2287	2449		1782.67	1870	1857.67	2175.67	2582.67
ACOX1	51	1328	1321	775	1284	1219	981	1014	1060	1289	1705	1238	1674	2025	1630	1587		1141.33	1161.33	1121	1539	1747.33
ACOX2	8309	157	196	102	122	143	108	172	154	197	224	197	211	359	226	269		151.667	124.333	174.333	210.667	284.667
ACOX3	8310	706	732	388	607	679	496	581	630	657	719	621	760	1028	772	879		608.667	594	622.667	700	893
ACOXL	55289	1	0	0	1	6	3	2	2	2	1	1	2	10	3	4		0.333333	3.33333	2	1.33333	5.66667
ACP1	52	2355	2362	1250	2339	2281	1822	1707	2434	2469	2559	2150	2547	3532	2756	2698		1989	2147.33	2203.33	2418.67	2995.33
ACP2	53	766	772	364	802	725	591	600	658	803	744	625	803	1055	735	798		634	706	687	724	862.667
ACP5	54	98	93	38	180	125	103	77	92	86	62	57	99	93	107	89		76.3333	136	85	72.6667	96.3333
ACP6	51205	84	93	42	103	71	69	56	79	80	98	73	96	165	112	92		73	81	71.6667	89	123
ACPP	55	170	141	101	141	153	109	135	165	170	301	193	276	341	196	211		137.333	134.333	156.667	256.667	249.333
ACPT	93650	22	11	4	8	11	6	12	3	10	9	19	9	28	29	16		12.3333	8.33333	8.33333	12.3333	24.3333
ACR	49	2	4	0	3	1	3	0	1	2	1	2	0	2	3	2		2	2.33333	1	1	2.33333
ACRBP	84519	26	18	16	33	19	13	23	16	9	4	9	9	25	21	21		20	21.6667	16	7.33333	22.3333
ACRC	93953	64	68	25	139	70	62	49	66	54	58	42	62	118	82	48		52.3333	90.3333	56.3333	54	82.6667
ACRV1	56	9	6	7	10	6	11	4	8	5	5	6	12	13	8	9		7.33333	9	5.66667	7.66667	10
ACSBG1	23205	19	15	11	20	16	8	17	25	20	29	22	19	51	26	17		15	14.6667	20.6667	23.3333	31.3333
ACSBG2	81616	1	4	2	5	3	2	1	3	4	2	6	3	8	9	4		2.33333	3.33333	2.66667	3.66667	7
ACSF2	80221	103	138	68	106	125	105	96	124	140	129	128	140	201	165	189		103	112	120	132.333	185
ACSF3	197322	664	769	376	724	663	563	613	621	733	628	582	697	1014	704	771		603	650	655.667	635.667	829.667
ACSL1	2180	2524	2379	1348	2526	2469	1858	2008	2074	2567	2601	2162	2722	3786	2850	2906		2083.67	2284.33	2216.33	2495	3180.67
ACSL3	2181	4986	5000	2692	4399	4267	3354	3794	4086	5164	4952	4076	4842	6679	4727	4811		4226	4006.67	4348	4623.33	5405.67
ACSL4	2182	4944	5175	2845	4781	4558	3277	3651	3869	5413	5352	4247	5369	8482	6285	6169		4321.33	4205.33	4311	4989.33	6978.67
ACSL5	51703	66	69	33	97	81	67	49	47	60	52	41	72	63	61	60		56	81.6667	52	55	61.3333
ACSL6	23305	1	2	0	5	2	0	0	1	3	0	0	0	2	1	2		1	2.33333	1.33333	0	1.66667
ACSM1	116285	4	3	1	5	3	2	0	0	0	0	0	1	16	13	14		2.66667	3.33333	0	0.333333	14.3333
ACSM2A	123876	1	3	1	2	0	0	1	0	0	0	1	0	0	0	0		1.66667	0.666667	0.333333	0.333333	0
ACSM2B	348158	0	0	0	0	0	0	0	0	0	0	0	0	1	0	0		0	0	0	0	0.333333
ACSM3	6296	23	16	11	18	15	19	7	16	21	27	24	19	44	27	32		16.6667	17.3333	14.6667	23.3333	34.3333
ACSM4	341392	7	14	3	6	7	4	11	3	12	1	3	2	5	7	8		8	5.66667	8.66667	2	6.66667
ACSM5	54988	31	75	15	94	67	51	47	28	32	25	26	32	18	17	22		40.3333	70.6667	35.6667	27.6667	19
ACSM6	142827	0	2	2	1	2	1	0	1	0	1	2	1	0	0	2		1.33333	1.33333	0.333333	1.33333	0.666667
ACSS1	84532	332	395	218	302	314	251	307	359	379	315	277	323	527	345	371		315	289	348.333	305	414.333
ACSS2	55902	994	1054	599	957	917	793	846	977	993	919	785	900	1539	1073	1097		882.333	889	938.667	868	1236.33
ACSS3	79611	280	278	147	283	286	235	177	216	268	371	367	427	386	327	326		235	268	220.333	388.333	346.333
ACTA1	58	11	6	5	13	6	7	8	11	6	7	6	8	12	8	4		7.33333	8.66667	8.33333	7	8
ACTA2	59	2237	2472	1210	2746	2434	1979	1961	2480	2449	1917	1739	2193	3061	2350	2419		1973	2386.33	2296.67	1949.67	2610
ACTB	60	126504	134823	69901	125431	129724	102647	111668	133875	128197	136675	116141	151963	208518	154660	158622		110409	119267	124580	134926	173933
ACTBL2	345651	1	0	0	4	1	2	2	1	1	2	0	3	3	1	1		0.333333	2.33333	1.33333	1.66667	1.66667
ACTC1	70	14	13	2	42	21	15	3	4	11	647	430	824	20	34	25		9.66667	26	6	633.667	26.3333
ACTG1	71	94519	92729	50716	92667	93705	74161	81820	95150	95737	115027	92042	119313	157638	120264	123916		79321.3	86844.3	90902.3	108794	133939
ACTG2	72	21	24	16	20	12	19	23	20	14	10	14	8	40	26	21		20.3333	17	19	10.6667	29
ACTL10	170487	20	28	14	17	24	15	13	19	23	22	27	27	36	16	22		20.6667	18.6667	18.3333	25.3333	24.6667
ACTL6A	86	1801	1862	1068	1696	1656	1383	1456	1945	1935	1978	1608	2039	3037	2174	2250		1577	1578.33	1778.67	1875	2487
ACTL6B	51412	0	0	0	0	0	0	0	0	2	0	0	0	1	1	3		0	0	0.666667	0	1.66667
ACTL7A	10881	0	0	0	0	1	0	0	0	0	0	0	0	1	0	0		0	0.333333	0	0	0.333333
ACTL7B	10880	1	0	0	2	2	1	1	0	0	1	0	2	1	1	0		0.333333	1.66667	0.333333	1	0.666667
ACTL8	81569	1	3	0	1	1	3	3	1	3	4	3	1	7	5	6		1.33333	1.66667	2.33333	2.66667	6
ACTL9	284382	0	0	0	0	0	0	0	0	0	0	0	0	0	0	0		0	0	0	0	0
ACTN1	87	20480	20533	10352	21557	20841	16236	16224	15825	19486	22630	17742	23613	31429	23675	23689		17121.7	19544.7	17178.3	21328.3	26264.3
ACTN2	88	447	527	213	859	576	524	293	276	319	61	78	79	144	89	125		395.667	653	296	72.6667	119.333
ACTN3	89	26	14	8	32	16	19	12	10	16	14	18	25	31	30	30		16	22.3333	12.6667	19	30.3333
ACTN4	81	17485	18191	9029	16905	16614	13644	15642	13484	18141	17446	14252	18184	26375	19426	19855		14901.7	15721	15755.7	16627.3	21885.3
ACTR10	55860	2085	1996	1161	1977	1823	1437	1488	2124	2127	2211	1869	2416	2997	2336	2309		1747.33	1745.67	1913	2165.33	2547.33
ACTR1A	10121	4027	4043	2179	3638	3864	3051	3166	3444	3877	4049	3497	4224	5910	4267	4463		3416.33	3517.67	3495.67	3923.33	4880
ACTR1B	10120	1428	1406	774	1274	1298	1012	1187	1401	1332	1442	1255	1382	2354	1715	1702		1202.67	1194.67	1306.67	1359.67	1923.67
ACTR2	10097	13943	13818	7794	12146	12057	8858	10008	11529	15165	15600	12292	15817	22946	16426	16707		11851.7	11020.3	12234	14569.7	18693
ACTR3	10096	10577	10653	5712	10334	9711	7565	7770	9648	10880	10695	8288	10947	15635	12291	11947		8980.67	9203.33	9432.67	9976.67	13291
ACTR3B	57180	186	188	83	164	153	140	146	174	186	201	153	206	333	248	245		152.333	152.333	168.667	186.667	275.333
ACTR3C	653857	2	0	0	1	0	1	2	2	3	1	1	1	1	3	1		0.666667	0.666667	2.33333	1	1.66667
ACTR5	79913	437	433	219	411	329	291	327	351	452	442	362	443	639	454	470		363	343.667	376.667	415.667	521
ACTR6	64431	545	557	360	602	564	412	395	604	651	673	525	685	841	703	702		487.333	526	550	627.667	748.667
ACTR8	93973	896	946	510	959	883	709	742	791	938	956	786	1109	1423	1096	1131		784	850.333	823.667	950.333	1216.67
ACTRT1	139741	0	0	0	0	0	0	0	0	0	0	0	0	0	0	0		0	0	0	0	0
ACTRT2	140625	0	0	0	0	0	0	0	0	1	0	0	0	0	0	0		0	0	0.333333	0	0
ACTRT3	84517	80	92	54	98	106	62	72	70	75	80	71	98	99	107	91		75.3333	88.6667	72.3333	83	99
ACVR1	90	1537	1527	902	1692	1448	1188	1151	1246	1450	1440	1251	1535	2093	1482	1584		1322	1442.67	1282.33	1408.67	1719.67
ACVR1B	91	792	837	414	822	820	557	591	634	809	862	642	893	1151	912	870		681	733	678	799	977.667
ACVR1C	130399	14	21	3	19	16	13	10	6	11	3	6	5	18	8	14		12.6667	16	9	4.66667	13.3333
ACVR2A	92	200	221	110	205	175	145	164	199	191	246	244	298	285	237	246		177	175	184.667	262.667	256
ACVR2B	93	116	131	58	173	132	84	75	78	111	134	93	121	137	103	120		101.667	129.667	88	116	120
ACVRL1	94	1786	1761	921	1631	1639	1292	1450	1396	1667	1891	1640	1821	2638	1973	1921		1489.33	1520.67	1504.33	1784	2177.33
ACY1	95	773	803	478	721	773	639	617	726	793	918	743	913	1122	823	891		684.667	711	712	858	945.333
ACY3	91703	0	0	0	0	1	0	0	0	1	0	0	0	0	0	0		0	0.333333	0.333333	0	0
ACYP1	97	148	161	82	118	104	83	116	151	144	115	128	107	246	149	171		130.333	101.667	137	116.667	188.667
ACYP2	98	129	138	65	156	132	123	91	172	140	84	86	100	168	119	139		110.667	137	134.333	90	142
ADA	100	453	473	227	471	481	362	412	457	477	496	359	532	685	549	474		384.333	438	448.667	462.333	569.333
ADAD1	132612	0	0	0	0	0	0	0	0	0	0	0	0	0	0	0		0	0	0	0	0
ADAD2	161931	0	0	0	1	0	0	1	0	0	0	0	0	11	7	14		0	0.333333	0.333333	0	10.6667
ADAL	161823	212	207	108	186	202	141	177	213	224	214	188	253	328	227	268		175.667	176.333	204.667	218.333	274.333
ADAM10	102	5568	5692	2985	5258	5149	3788	4143	4226	5722	6040	4809	6228	8369	5952	6040		4748.33	4731.67	4697	5692.33	6787
ADAM11	4185	55	51	28	59	57	39	59	50	56	65	38	72	82	92	73		44.6667	51.6667	55	58.3333	82.3333
ADAM12	8038	2393	2251	1249	3022	2852	2091	1572	1386	1985	2063	1725	2148	3415	2672	2641		1964.33	2655	1647.67	1978.67	2909.33
ADAM15	8751	3446	3609	1807	3106	3301	2718	3099	3288	3583	3541	3146	3591	5383	3722	4093		2954	3041.67	3323.33	3426	4399.33
ADAM17	6868	1102	1141	574	1230	1116	908	831	805	1094	1203	948	1210	1541	1208	1233		939	1084.67	910	1120.33	1327.33
ADAM18	8749	0	0	0	0	0	0	0	0	0	0	0	0	0	0	0		0	0	0	0	0
ADAM19	8728	2702	2696	1442	3648	3166	2320	2335	2159	2668	1956	1623	2275	2693	2633	2289		2280	3044.67	2387.33	1951.33	2538.33
ADAM2	2515	0	0	0	0	0	0	0	0	0	0	0	0	0	0	0		0	0	0	0	0
ADAM20	8748	0	3	0	0	2	0	1	4	0	0	1	2	2	1	4		1	0.666667	1.66667	1	2.33333
ADAM21	8747	34	28	20	29	20	23	36	31	28	25	33	32	53	40	35		27.3333	24	31.6667	30	42.6667
ADAM22	53616	8	15	9	13	8	9	8	14	23	11	15	16	38	23	32		10.6667	10	15	14	31
ADAM23	8745	1097	1019	608	1088	984	762	790	927	1114	977	791	1019	1563	1169	1167		908	944.667	943.667	929	1299.67
ADAM28	10863	23	17	12	29	27	22	14	14	25	12	14	20	26	22	20		17.3333	26	17.6667	15.3333	22.6667
ADAM29	11086	0	0	0	0	0	0	0	0	0	0	0	0	0	0	0		0	0	0	0	0
ADAM30	11085	0	0	0	2	0	1	1	1	0	1	0	0	0	1	0		0	1	0.666667	0.333333	0.333333
ADAM32	203102	55	59	24	103	58	52	33	54	48	44	35	41	60	51	53		46	71	45	40	54.6667
ADAM33	80332	3239	3317	1800	1971	2284	1772	2917	2686	3395	3031	2776	3041	6184	3724	3841		2785.33	2009	2999.33	2949.33	4583
ADAM7	8756	0	0	0	0	0	0	0	0	0	0	0	0	0	0	0		0	0	0	0	0
ADAM8	101	49	49	24	81	45	48	131	101	140	45	35	33	130	92	85		40.6667	58	124	37.6667	102.333
ADAM9	8754	13943	14995	7429	12049	12094	8997	10426	10220	14340	15636	12431	15555	22884	15353	16413		12122.3	11046.7	11662	14540.7	18216.7
ADAMDEC1	27299	0	1	0	0	0	0	0	1	2	0	0	0	1	1	0		0.333333	0	1	0	0.666667
ADAMTS1	9510	12532	13325	6295	16606	15131	11433	10486	9279	12316	11108	8605	12109	15264	11928	12431		10717.3	14390	10693.7	10607.3	13207.7
ADAMTS10	81794	18	32	14	44	37	20	22	21	24	19	14	23	43	31	41		21.3333	33.6667	22.3333	18.6667	38.3333
ADAMTS12	81792	2969	2824	1628	2818	2923	2134	2261	1966	2940	3162	2395	3227	4477	3227	3350		2473.67	2625	2389	2928	3684.67
ADAMTS13	11093	118	113	53	137	108	73	107	67	94	105	70	108	177	146	102		94.6667	106	89.3333	94.3333	141.667
ADAMTS14	140766	30	29	19	22	29	15	26	21	36	38	44	36	88	50	55		26	22	27.6667	39.3333	64.3333
ADAMTS15	170689	12	15	10	7	10	5	18	16	11	21	17	23	24	21	26		12.3333	7.33333	15	20.3333	23.6667
ADAMTS16	170690	4	0	2	3	5	3	1	1	0	2	2	3	2	1	2		2	3.66667	0.666667	2.33333	1.66667
ADAMTS17	170691	5	4	2	6	2	3	7	4	5	4	5	7	13	7	6		3.66667	3.66667	5.33333	5.33333	8.66667
ADAMTS18	170692	7	6	1	19	8	4	3	5	1	4	4	1	2	13	2		4.66667	10.3333	3	3	5.66667
ADAMTS19	171019	0	0	1	1	1	0	0	0	1	1	1	2	3	3	1		0.333333	0.666667	0.333333	1.33333	2.33333
ADAMTS2	9509	4937	5093	2532	5774	5198	4326	4255	3645	4617	4909	4268	5225	7199	5403	5295		4187.33	5099.33	4172.33	4800.67	5965.67
ADAMTS20	80070	0	2	0	1	0	0	0	1	2	0	0	0	0	1	2		0.666667	0.333333	1	0	1
ADAMTS3	9508	64	76	35	69	56	39	76	56	84	46	31	34	152	112	112		58.3333	54.6667	72	37	125.333
ADAMTS4	9507	816	976	472	1303	1055	862	795	784	867	928	750	1021	1377	1009	939		754.667	1073.33	815.333	899.667	1108.33
ADAMTS5	11096	650	759	337	788	692	506	554	517	683	632	489	614	700	467	564		582	662	584.667	578.333	577
ADAMTS6	11174	1700	1782	804	1865	1587	1290	1172	1080	1492	1380	1169	1547	1848	1451	1479		1428.67	1580.67	1248	1365.33	1592.67
ADAMTS7	11173	570	658	259	649	514	420	582	441	600	444	415	480	713	499	505		495.667	527.667	541	446.333	572.333
ADAMTS8	11095	7	3	1	3	8	2	8	11	9	2	1	2	44	37	28		3.66667	4.33333	9.33333	1.66667	36.3333
ADAMTS9	56999	43	50	31	95	70	40	52	33	51	127	79	119	81	78	61		41.3333	68.3333	45.3333	108.333	73.3333
ADAMTSL1	92949	1896	1972	1032	1174	1403	1121	1589	1216	1806	1962	1687	1933	3487	2318	2467		1633.33	1232.67	1537	1860.67	2757.33
ADAMTSL2	9719	0	1	0	7	4	2	19	27	27	0	0	1	6	7	5		0.333333	4.33333	24.3333	0.333333	6
ADAMTSL3	57188	0	0	0	1	1	1	1	0	0	0	0	0	0	0	1		0	1	0.333333	0	0.333333
ADAMTSL4	54507	5264	5533	2707	4058	4367	3646	4573	4476	5239	6278	5427	6643	8072	5712	6194		4501.33	4023.67	4762.67	6116	6659.33
ADAMTSL5	339366	262	329	171	327	284	228	300	330	272	268	252	332	406	319	312		254	279.667	300.667	284	345.667
ADAP1	11033	166	230	97	239	197	150	227	174	203	48	53	50	121	118	108		164.333	195.333	201.333	50.3333	115.667
ADAP2	55803	8	6	3	15	20	8	13	5	12	8	10	6	13	17	19		5.66667	14.3333	10	8	16.3333
ADAR	103	23004	23892	12130	22914	22129	17677	18337	15960	21601	17960	16256	19443	21807	19065	19294		19675.3	20906.7	18632.7	17886.3	20055.3
ADARB1	104	2210	2247	1077	2788	2479	1958	1644	1260	1801	4130	3726	4453	3866	2934	2990		1844.67	2408.33	1568.33	4103	3263.33
ADARB2	105	0	0	0	0	0	0	1	0	0	0	0	0	1	0	0		0	0	0.333333	0	0.333333
ADAT1	23536	646	584	298	550	603	453	484	357	602	716	548	716	977	704	738		509.333	535.333	481	660	806.333
ADAT2	134637	1270	1265	592	1119	1064	786	937	909	1126	1146	1024	1125	1941	1288	1292		1042.33	989.667	990.667	1098.33	1507
ADAT3	113179	76	96	33	98	78	78	49	58	81	42	47	47	155	79	79		68.3333	84.6667	62.6667	45.3333	104.333
ADCK1	57143	180	212	96	265	246	194	158	174	200	166	137	191	303	248	249		162.667	235	177.333	164.667	266.667
ADCK2	90956	427	382	228	353	407	275	385	413	425	440	365	461	619	436	471		345.667	345	407.667	422	508.667
ADCK3	56997	487	511	249	499	456	398	443	457	488	510	451	462	637	397	462		415.667	451	462.667	474.333	498.667
ADCK4	79934	409	429	197	499	424	356	351	366	412	371	340	375	721	500	511		345	426.333	376.333	362	577.333
ADCK5	203054	177	165	98	162	167	137	151	158	183	167	154	160	286	188	195		146.667	155.333	164	160.333	223
ADCY1	107	60	60	30	55	42	31	72	54	71	37	33	50	77	61	41		50	42.6667	65.6667	40	59.6667
ADCY10	55811	16	25	10	45	20	28	12	25	13	7	2	5	27	19	19		17	31	16.6667	4.66667	21.6667
ADCY2	108	0	2	1	0	4	0	3	1	2	1	1	3	4	1	3		1	1.33333	2	1.66667	2.66667
ADCY3	109	2602	2617	1323	2855	2532	2069	2229	1769	2444	2722	2117	2687	4051	2929	3015		2180.67	2485.33	2147.33	2508.67	3331.67
ADCY4	196883	29	31	26	81	45	42	31	28	28	20	24	15	45	25	40		28.6667	56	29	19.6667	36.6667
ADCY5	111	13	27	10	16	20	12	15	12	15	8	10	15	15	22	22		16.6667	16	14	11	19.6667
ADCY6	112	1279	1373	662	1254	1223	953	1076	886	1189	1422	1204	1421	2057	1314	1366		1104.67	1143.33	1050.33	1349	1579
ADCY7	113	3790	3856	2019	3667	3550	2649	3341	2773	3970	3656	3056	3716	5482	3982	4315		3221.67	3288.67	3361.33	3476	4593
ADCY8	114	3	6	1	5	5	1	2	2	3	0	1	2	6	9	7		3.33333	3.66667	2.33333	1	7.33333
ADCY9	115	1110	1084	585	1052	1051	858	927	761	1119	1323	1128	1251	1816	1255	1332		926.333	987	935.667	1234	1467.67
ADCYAP1	116	0	0	0	0	1	0	0	0	0	0	0	0	2	3	4		0	0.333333	0	0	3
ADCYAP1R1	117	23	27	16	26	17	9	18	29	26	21	20	17	33	16	24		22	17.3333	24.3333	19.3333	24.3333
ADD1	118	8366	8669	4481	9075	8546	6768	6710	6696	7952	8083	6899	8535	12083	8808	8942		7172	8129.67	7119.33	7839	9944.33
ADD2	119	5	2	3	2	5	3	4	4	1	8	8	8	19	23	19		3.33333	3.33333	3	8	20.3333
ADD3	120	2368	2542	1285	2339	2149	1608	1649	1891	2504	2625	2137	2796	3607	2653	2644		2065	2032	2014.67	2519.33	2968
ADGB	79747	2	0	0	1	1	0	0	1	2	2	0	1	1	1	2		0.666667	0.666667	1	1	1.33333
ADGRA1	84435	0	0	0	0	0	0	11	2	7	0	0	0	0	0	0		0	0	6.66667	0	0
ADGRA2	25960	2711	2787	1494	2471	2433	1954	2422	1942	2737	4216	3912	4345	4557	3124	3076		2330.67	2286	2367	4157.67	3585.67
ADGRA3	166647	687	567	371	622	587	438	500	574	750	1008	802	1005	1571	1086	973		541.667	549	608	938.333	1210
ADGRB1	575	239	219	109	276	190	191	263	143	242	147	143	161	355	263	273		189	219	216	150.333	297
ADGRB2	576	222	220	96	189	178	146	269	250	276	297	211	271	373	239	246		179.333	171	265	259.667	286
ADGRB3	577	18	11	8	24	22	9	14	11	17	16	14	22	47	40	46		12.3333	18.3333	14	17.3333	44.3333
ADGRD1	283383	13	11	8	20	20	4	15	8	15	3	2	1	0	4	7		10.6667	14.6667	12.6667	2	3.66667
ADGRD2	347088	0	0	0	0	0	0	0	1	0	0	0	1	0	1	0		0	0	0.333333	0.333333	0.333333
ADGRE1	2015	1	0	0	0	0	0	0	0	0	0	0	0	0	0	0		0.333333	0	0	0	0
ADGRE2	30817	545	596	294	731	593	433	428	393	504	552	445	526	788	631	619		478.333	585.667	441.667	507.667	679.333
ADGRE3	84658	0	0	0	0	0	0	0	0	0	0	0	0	0	0	0		0	0	0	0	0
ADGRE5	976	5079	5432	2646	5297	4872	4020	4410	4583	4916	5380	4558	5648	6685	5122	5269		4385.67	4729.67	4636.33	5195.33	5692
ADGRF1	266977	0	0	0	0	1	0	0	0	0	0	0	0	0	0	0		0	0.333333	0	0	0
ADGRF2	222611	0	2	0	3	1	1	0	0	0	0	0	0	0	1	1		0.666667	1.66667	0	0	0.666667
ADGRF3	165082	23	26	8	33	15	15	14	10	10	9	15	12	45	33	48		19	21	11.3333	12	42
ADGRF4	221393	1	0	1	4	2	3	1	0	0	0	0	0	0	0	1		0.666667	3	0.333333	0	0.333333
ADGRF5	221395	0	0	2	2	3	1	0	0	0	0	1	2	1	0	0		0.666667	2	0	1	0.333333
ADGRG1	9289	46	54	28	87	66	43	133	137	157	30	23	32	77	58	60		42.6667	65.3333	142.333	28.3333	65
ADGRG2	10149	17	21	5	20	18	13	16	10	27	11	10	20	25	22	25		14.3333	17	17.6667	13.6667	24
ADGRG3	222487	0	0	0	0	0	0	2	0	1	0	0	0	0	0	0		0	0	1	0	0
ADGRG4	139378	3	1	1	5	2	0	0	0	0	4	0	1	0	1	0		1.66667	2.33333	0	1.66667	0.333333
ADGRG5	221188	0	3	0	0	0	1	0	0	0	0	0	0	2	2	1		1	0.333333	0	0	1.66667
ADGRG6	57211	0	2	0	4	2	0	2	0	4	2	1	2	12	4	6		0.666667	2	2	1.66667	7.33333
ADGRG7	84873	1	4	1	1	1	0	0	0	0	0	0	0	1	0	1		2	0.666667	0	0	0.666667
ADGRL1	22859	143	137	68	136	113	99	163	129	186	156	131	167	250	145	226		116	116	159.333	151.333	207
ADGRL2	23266	1297	1233	771	1077	1033	842	1030	1088	1456	1539	1311	1687	2546	1833	1835		1100.33	984	1191.33	1512.33	2071.33
ADGRL3	23284	0	0	0	0	0	0	0	0	0	1	0	0	0	0	1		0	0	0	0.333333	0.333333
ADGRL4	64123	978	969	543	866	849	679	655	811	1043	802	636	761	1371	1047	1059		830	798	836.333	733	1159
ADGRV1	84059	1	4	1	0	4	2	3	1	1	1	2	1	6	2	6		2	2	1.66667	1.33333	4.66667
ADH1A	124	6	6	1	7	6	2	3	3	4	5	5	6	10	9	5		4.33333	5	3.33333	5.33333	8
ADH1B	125	22	23	8	82	49	37	15	19	25	36	28	30	27	26	21		17.6667	56	19.6667	31.3333	24.6667
ADH1C	126	0	1	0	1	1	0	7	1	0	0	0	0	0	0	0		0.333333	0.666667	2.66667	0	0
ADH4	127	1	0	1	4	0	2	2	3	0	0	3	0	0	3	1		0.666667	2	1.66667	1	1.33333
ADH5	128	4363	4307	2335	3932	4044	3065	3503	4238	4539	4564	3783	4941	6344	4912	4934		3668.33	3680.33	4093.33	4429.33	5396.67
ADH6	130	15	17	8	17	15	6	9	7	17	19	12	16	12	16	13		13.3333	12.6667	11	15.6667	13.6667
ADH7	131	0	0	0	1	0	0	0	0	0	0	0	0	0	0	0		0	0.333333	0	0	0
ADHFE1	137872	29	22	9	23	23	14	13	19	30	27	23	28	76	49	42		20	20	20.6667	26	55.6667
ADI1	55256	2574	2581	1396	2151	2266	1760	1977	2633	2578	2791	2441	2988	4367	3089	3237		2183.67	2059	2396	2740	3564.33
ADIG	149685	0	0	0	0	0	0	0	0	0	0	0	1	1	0	0		0	0	0	0.333333	0.333333
ADIPOQ	9370	0	0	0	0	0	0	0	0	0	0	0	0	0	1	0		0	0	0	0	0.333333
ADIPOR1	51094	2690	2854	1567	3259	3042	2253	2154	2948	2886	3053	2463	3158	4203	3060	2976		2370.33	2851.33	2662.67	2891.33	3413
ADIPOR2	79602	3228	3291	1818	3381	3185	2425	2432	2778	3267	3095	2699	3396	5011	3603	3624		2779	2997	2825.67	3063.33	4079.33
ADIRF	10974	1239	1389	709	1301	1317	1093	1282	1584	1478	1331	1127	1469	1816	1436	1518		1112.33	1237	1448	1309	1590
ADK	132	2255	2233	1291	1780	1882	1525	1737	2447	2418	2294	1916	2399	3551	2837	2865		1926.33	1729	2200.67	2203	3084.33
ADM	133	7033	7217	3645	11029	9874	7716	5256	6146	6415	7719	7152	8243	7831	5837	6534		5965	9539.67	5939	7704.67	6734
ADM2	79924	70	87	32	138	87	102	77	43	63	18	24	26	35	27	32		63	109	61	22.6667	31.3333
ADM5	199800	128	137	68	93	96	79	111	124	122	145	161	168	273	143	138		111	89.3333	119	158	184.667
ADNP	23394	3315	3383	1843	3309	3052	2448	2455	2439	3088	3355	2864	3471	4703	3613	3492		2847	2936.33	2660.67	3230	3936
ADNP2	22850	1414	1427	674	1635	1406	1155	982	922	1140	1043	933	1080	1633	1194	1302		1171.67	1398.67	1014.67	1018.67	1376.33
ADO	84890	1189	1261	657	1273	1249	922	871	1176	1130	1045	979	1147	1740	1296	1382		1035.67	1148	1059	1057	1472.67
ADORA1	134	2	2	2	7	2	1	4	5	2	4	0	3	9	8	3		2	3.33333	3.66667	2.33333	6.66667
ADORA2A	135	27	23	12	32	23	16	37	37	31	12	12	14	53	38	26		20.6667	23.6667	35	12.6667	39
ADORA2B	136	141	160	74	133	126	102	145	160	162	158	142	118	248	177	226		125	120.333	155.667	139.333	217
ADORA3	140	1	0	0	1	0	0	1	1	1	0	1	0	4	1	0		0.333333	0.333333	1	0.333333	1.66667
ADPGK	83440	2518	2473	1333	2524	2473	1962	1963	2223	2453	2873	2411	3063	3563	2803	2909		2108	2319.67	2213	2782.33	3091.67
ADPRH	141	235	237	105	218	208	155	196	241	245	222	215	277	379	288	328		192.333	193.667	227.333	238	331.667
ADPRHL1	113622	93	91	52	85	105	68	75	98	83	118	85	134	160	107	112		78.6667	86	85.3333	112.333	126.333
ADPRHL2	54936	1225	1305	593	1233	1254	1055	969	1081	1124	959	800	959	1353	1057	1109		1041	1180.67	1058	906	1173
ADPRM	56985	243	260	128	290	290	219	185	223	194	169	139	166	268	218	226		210.333	266.333	200.667	158	237.333
ADRA1A	148	2	4	1	3	7	2	5	3	7	6	4	4	17	13	17		2.33333	4	5	4.66667	15.6667
ADRA1B	147	59	38	21	43	49	27	49	35	57	82	71	91	53	34	39		39.3333	39.6667	47	81.3333	42
ADRA1D	146	68	64	25	87	70	58	29	53	47	24	31	39	92	77	61		52.3333	71.6667	43	31.3333	76.6667
ADRA2A	150	0	1	0	3	2	0	1	3	0	0	1	2	14	7	5		0.333333	1.66667	1.33333	1	8.66667
ADRA2B	151	2	0	0	1	1	0	13	14	8	1	0	0	2	2	1		0.666667	0.666667	11.6667	0.333333	1.66667
ADRA2C	152	23	11	7	30	21	15	40	56	45	11	14	17	12	18	12		13.6667	22	47	14	14
ADRB1	153	1	1	0	4	2	2	0	0	0	2	4	2	0	1	1		0.666667	2.66667	0	2.66667	0.666667
ADRB2	154	181	209	122	207	197	118	194	202	190	142	124	160	247	184	217		170.667	174	195.333	142	216
ADRB3	155	0	0	0	0	0	0	0	0	0	0	0	0	0	0	0		0	0	0	0	0
ADRBK1	156	1488	1546	817	1891	1733	1387	1508	1371	1482	1462	1261	1619	2321	1683	1664		1283.67	1670.33	1453.67	1447.33	1889.33
ADRBK2	157	134	98	63	139	124	92	82	80	122	125	83	105	205	170	179		98.3333	118.333	94.6667	104.333	184.667
ADRM1	11047	3044	3196	1527	3642	3357	2754	2747	3061	2900	2886	2463	3031	4574	3289	3372		2589	3251	2902.67	2793.33	3745
ADSL	158	2069	2088	1045	1662	1832	1538	1713	2043	2031	2437	1947	2305	3385	2653	2660		1734	1677.33	1929	2229.67	2899.33
ADSS	159	2500	2419	1418	2549	2391	1843	1819	2315	2545	2455	2032	2519	3559	2836	2731		2112.33	2261	2226.33	2335.33	3042
ADSSL1	122622	24	20	7	33	18	14	106	86	91	34	43	37	52	20	38		17	21.6667	94.3333	38	36.6667
ADTRP	84830	133	130	46	148	101	81	109	110	131	94	59	94	157	124	150		103	110	116.667	82.3333	143.667
AEBP1	165	18452	19666	9958	18833	17974	14658	16525	14445	18902	21653	18900	23121	26616	19011	19662		16025.3	17155	16624	21224.7	21763
AEBP2	121536	808	886	410	816	734	570	542	610	791	681	513	734	1063	793	803		701.333	706.667	647.667	642.667	886.333
AEN	64782	2982	3494	1719	3827	3465	2765	2396	2600	2632	2093	1870	2114	3533	2545	2645		2731.67	3352.33	2542.67	2025.67	2907.67
AES	166	5655	6416	3043	6996	6720	5430	5048	5825	5377	4980	4416	5457	7061	5414	5474		5038	6382	5416.67	4951	5983
AFAP1	60312	4018	3955	2132	3932	3940	3110	3158	2550	3826	4537	3370	4408	6194	4333	4481		3368.33	3660.67	3178	4105	5002.67
AFAP1L1	134265	1126	1067	611	1151	1019	909	870	854	1066	891	793	933	1364	1075	1086		934.667	1026.33	930	872.333	1175
AFAP1L2	84632	2	3	0	2	5	1	3	2	1	3	3	3	8	4	5		1.66667	2.66667	2	3	5.66667
AFF1	4299	2829	2784	1483	2629	2507	1886	2192	1737	2839	3429	2729	3595	4206	3119	3142		2365.33	2340.67	2256	3251	3489
AFF2	2334	9	3	4	13	4	11	4	5	7	5	3	7	19	12	11		5.33333	9.33333	5.33333	5	14
AFF3	3899	12	9	1	6	4	2	9	5	4	1	0	4	11	5	11		7.33333	4	6	1.66667	9
AFF4	27125	6622	6735	3595	8135	6777	4947	4849	4077	6561	6264	4849	6424	8690	6647	6444		5650.67	6619.67	5162.33	5845.67	7260.33
AFG3L2	10939	2298	2161	1287	2002	1991	1485	1719	1814	2306	2369	1962	2520	3724	2742	2803		1915.33	1826	1946.33	2283.67	3089.67
AFM	173	0	0	1	1	0	1	0	0	0	0	0	0	0	0	0		0.333333	0.666667	0	0	0
AFMID	125061	518	582	291	568	515	503	481	613	598	622	529	666	843	647	754		463.667	528.667	564	605.667	748
AFP	174	3	6	0	10	7	8	5	5	8	4	6	16	8	8	10		3	8.33333	6	8.66667	8.66667
AFTPH	54812	835	828	385	904	777	600	508	667	729	635	500	647	1088	771	805		682.667	760.333	634.667	594	888
AGA	175	286	310	155	327	297	258	235	317	268	344	269	365	431	327	335		250.333	294	273.333	326	364.333
AGAP1	116987	1047	1120	594	1148	1000	873	868	770	1115	1167	961	1175	1831	1287	1280		920.333	1007	917.667	1101	1466
AGAP11	119385	84	110	51	135	89	81	90	42	81	71	52	82	111	77	59		81.6667	101.667	71	68.3333	82.3333
AGAP2	116986	626	636	319	648	631	528	506	533	593	480	478	524	764	571	565		527	602.333	544	494	633.333
AGAP3	116988	2103	2165	1119	2250	2175	1654	1968	1771	2266	1992	1773	2149	3409	2237	2466		1795.67	2026.33	2001.67	1971.33	2704
AGAP4	119016	110	125	80	160	144	103	89	85	124	81	75	89	167	112	129		105	135.667	99.3333	81.6667	136
AGAP5	729092	77	97	27	118	84	63	66	56	70	50	44	60	111	99	97		67	88.3333	64	51.3333	102.333
AGAP6	414189	492	544	235	627	468	399	307	313	375	276	283	346	575	410	434		423.667	498	331.667	301.667	473
AGAP9	642517	118	117	44	108	88	84	92	90	95	82	70	71	159	80	94		93	93.3333	92.3333	74.3333	111
AGBL1	123624	0	0	0	0	0	0	0	0	0	0	0	0	0	0	0		0	0	0	0	0
AGBL2	79841	39	44	13	34	34	27	21	18	22	20	23	12	42	40	31		32	31.6667	20.3333	18.3333	37.6667
AGBL3	340351	21	20	17	17	15	11	10	10	21	14	11	20	31	21	23		19.3333	14.3333	13.6667	15	25
AGBL4	84871	0	0	0	0	0	1	0	0	0	1	0	1	0	0	0		0	0.333333	0	0.666667	0
AGBL5	60509	564	549	282	570	541	446	412	478	507	699	546	641	901	620	698		465	519	465.667	628.667	739.667
AGER	177	95	130	58	136	115	81	108	97	117	73	78	104	163	71	106		94.3333	110.667	107.333	85	113.333
AGFG1	3267	3016	3238	1600	3157	2909	2214	2021	2550	2891	3161	2702	3336	4501	3338	3401		2618	2760	2487.33	3066.33	3746.67
AGFG2	3268	244	240	136	159	214	177	211	241	275	319	255	337	479	346	386		206.667	183.333	242.333	303.667	403.667
AGGF1	55109	1208	1191	669	1140	1043	825	857	947	1276	1192	1001	1255	1778	1332	1327		1022.67	1002.67	1026.67	1149.33	1479
AGK	55750	1226	1290	725	1096	1148	883	997	1167	1356	1320	1144	1454	2041	1507	1558		1080.33	1042.33	1173.33	1306	1702
AGL	178	572	581	318	542	464	363	439	410	593	640	510	650	995	783	782		490.333	456.333	480.667	600	853.333
AGMAT	79814	126	128	69	140	115	105	85	128	142	134	130	177	218	147	152		107.667	120	118.333	147	172.333
AGMO	392636	4	2	2	3	4	2	3	7	5	2	5	2	4	4	5		2.66667	3	5	3	4.33333
AGO1	26523	831	844	431	820	779	588	733	562	761	939	817	934	1368	960	958		702	729	685.333	896.667	1095.33
AGO2	27161	2799	2736	1533	2972	2651	1972	2240	1858	2894	2894	2408	2739	4580	3205	3171		2356	2531.67	2330.67	2680.33	3652
AGO3	192669	485	501	275	551	467	384	385	378	468	480	381	524	825	591	597		420.333	467.333	410.333	461.667	671
AGO4	192670	499	466	208	550	476	331	347	352	446	410	327	439	626	436	429		391	452.333	381.667	392	497
AGPAT1	10554	3420	3934	1895	3838	3595	3000	2950	3589	3229	3486	2935	3650	4886	3720	3915		3083	3477.67	3256	3357	4173.67
AGPAT2	10555	1018	1124	531	1198	1029	917	927	1060	1002	1042	819	1120	1406	1072	1036		891	1048	996.333	993.667	1171.33
AGPAT3	56894	3987	3964	2091	3825	3784	3055	3138	3125	3736	3612	3211	3772	5230	3588	3881		3347.33	3554.67	3333	3531.67	4233
AGPAT4	56895	690	681	413	730	653	509	551	546	708	669	636	748	1069	723	755		594.667	630.667	601.667	684.333	849
AGPAT5	55326	1859	1775	1047	1524	1548	1167	1424	1689	1904	1968	1631	2025	3171	2313	2322		1560.33	1413	1672.33	1874.67	2602
AGPAT6	137964	3638	3549	1974	3630	3404	2737	2986	2801	3586	3473	2969	3680	5563	4149	4121		3053.67	3257	3124.33	3374	4611
AGPAT9	84803	224	224	124	300	225	167	178	239	239	174	153	219	394	379	337		190.667	230.667	218.667	182	370
AGPS	8540	2333	2316	1285	2119	2144	1498	1805	1909	2525	2421	1910	2491	3506	2683	2721		1978	1920.33	2079.67	2274	2970
AGR2	10551	0	0	0	0	0	0	0	0	0	0	0	0	0	0	1		0	0	0	0	0.333333
AGR3	155465	0	0	0	0	0	0	0	0	0	0	0	1	0	0	0		0	0	0	0.333333	0
AGRN	375790	8264	9969	4170	10227	9132	7738	7856	5000	7300	4346	4937	5084	5733	4841	5116		7467.67	9032.33	6718.67	4789	5230
AGRP	181	0	1	1	1	3	1	0	3	0	1	0	0	5	1	4		0.666667	1.66667	1	0.333333	3.33333
AGT	183	49	32	18	56	44	35	74	96	68	28	25	29	33	22	30		33	45	79.3333	27.3333	28.3333
AGTPBP1	23287	359	380	206	306	288	221	276	274	398	424	336	467	689	494	480		315	271.667	316	409	554.333
AGTR1	185	152	128	84	177	167	125	97	117	138	172	184	191	219	173	159		121.333	156.333	117.333	182.333	183.667
AGTR2	186	0	0	0	0	0	0	0	0	0	0	0	0	0	0	0		0	0	0	0	0
AGTRAP	57085	1459	1572	772	1537	1524	1282	1419	1770	1507	1202	1069	1319	1638	1308	1457		1267.67	1447.67	1565.33	1196.67	1467.67
AGXT	189	0	0	0	0	0	0	1	1	1	0	0	0	0	0	0		0	0	1	0	0
AGXT2	64902	0	0	0	0	2	1	2	2	0	0	0	2	1	1	0		0	1	1.33333	0.666667	0.666667
AHCTF1	25909	2421	2395	1281	2416	2298	1722	1932	1908	2437	2604	2160	2839	3685	2863	2758		2032.33	2145.33	2092.33	2534.33	3102
AHCY	191	4422	4586	2519	4489	4497	3632	3788	4280	4625	5593	4484	5644	7233	5161	5469		3842.33	4206	4231	5240.33	5954.33
AHCYL1	10768	4627	4767	2602	4728	4322	3453	3853	4166	4796	5357	4396	5692	7995	5755	5892		3998.67	4167.67	4271.67	5148.33	6547.33
AHCYL2	23382	400	411	223	384	345	267	364	377	425	412	328	449	710	570	522		344.667	332	388.667	396.333	600.667
AHDC1	27245	940	939	511	955	904	676	840	649	959	999	892	1023	1665	1032	1105		796.667	845	816	971.333	1267.33
AHI1	54806	854	922	460	1003	928	707	686	630	915	901	708	962	1454	1105	1061		745.333	879.333	743.667	857	1206.67
AHNAK	79026	87264	75447	49705	68941	74851	57815	65912	36555	88490	94821	79389	101340	121387	93608	93430		70805.3	67202.3	63652.3	91850	102808
AHNAK2	113146	8329	7575	4489	6168	6217	4952	7021	3801	8490	6870	5785	7108	10933	8362	8093		6797.67	5779	6437.33	6587.67	9129.33
AHR	196	2716	3097	1524	3304	2989	2208	1961	1836	2468	2679	2220	2739	3668	2523	2661		2445.67	2833.67	2088.33	2546	2950.67
AHRR	57491	1972	1975	980	2019	1737	1459	1569	1357	1793	1321	1207	1396	2508	1820	1774		1642.33	1738.33	1573	1308	2034
AHSA1	10598	4353	4545	2421	4622	4505	3754	3833	4717	4841	4828	3877	5057	7015	5198	5367		3773	4293.67	4463.67	4587.33	5860
AHSA2	130872	529	596	276	568	486	403	408	401	492	418	429	482	828	605	593		467	485.667	433.667	443	675.333
AHSG	197	0	0	0	0	2	0	0	0	0	0	0	0	1	0	0		0	0.666667	0	0	0.333333
AHSP	51327	1	1	0	0	0	0	0	1	0	0	0	0	0	1	1		0.666667	0	0.333333	0	0.666667
AICDA	57379	0	0	0	0	0	0	0	0	0	0	0	0	1	0	0		0	0	0	0	0.333333
AIDA	64853	1559	1778	874	1632	1615	1183	1075	1421	1585	1573	1210	1588	1957	1580	1638		1403.67	1476.67	1360.33	1457	1725
AIF1	199	0	0	0	3	0	0	0	0	1	0	2	0	1	0	0		0	1	0.333333	0.666667	0.333333
AIF1L	83543	3	3	2	9	6	1	6	8	8	3	4	3	6	5	3		2.66667	5.33333	7.33333	3.33333	4.66667
AIFM1	9131	1672	1631	926	1400	1421	1124	1339	1550	1666	1599	1334	1763	2538	1915	1938		1409.67	1315	1518.33	1565.33	2130.33
AIFM2	84883	682	710	379	728	737	518	581	681	680	717	661	793	863	681	700		590.333	661	647.333	723.667	748
AIFM3	150209	17	16	4	20	11	18	19	9	10	16	17	17	27	8	16		12.3333	16.3333	12.6667	16.6667	17
AIG1	51390	768	755	422	614	644	470	525	815	872	934	732	1036	1346	945	947		648.333	576	737.333	900.667	1079.33
AIM1	202	7243	6870	4050	5169	5709	4334	5279	4975	6857	6481	5631	6532	10514	7427	7456		6054.33	5070.67	5703.67	6214.67	8465.67
AIM1L	55057	0	2	0	4	2	1	1	1	0	9	6	12	6	2	5		0.666667	2.33333	0.666667	9	4.33333
AIM2	9447	73	118	38	90	93	67	98	119	98	23	44	35	34	34	28		76.3333	83.3333	105	34	32
AIMP1	9255	1690	1764	960	1575	1580	1219	1288	1798	1869	1819	1417	1872	2638	1988	2115		1471.33	1458	1651.67	1702.67	2247
AIMP2	7965	731	794	408	728	725	577	655	822	748	848	653	854	1114	772	910		644.333	676.667	741.667	785	932
AIP	9049	857	913	426	978	944	833	797	961	986	800	726	927	1241	992	1002		732	918.333	914.667	817.667	1078.33
AIPL1	23746	2	1	0	0	2	3	0	1	0	0	0	0	1	3	1		1	1.66667	0.333333	0	1.66667
AIRE	326	1	1	4	3	1	0	33	32	18	1	1	3	2	0	3		2	1.33333	27.6667	1.66667	1.66667
AJAP1	55966	853	924	415	822	732	577	653	629	727	715	526	742	1220	879	924		730.667	710.333	669.667	661	1007.67
AJUBA	84962	792	886	457	845	790	609	688	644	833	705	541	767	1092	854	844		711.667	748	721.667	671	930
AK1	203	1272	1214	678	1268	1219	1015	1185	1534	1483	1417	1140	1405	1927	1401	1423		1054.67	1167.33	1400.67	1320.67	1583.67
AK2	204	3470	3530	1936	3241	3280	2627	2784	3561	3631	3802	3141	4071	5350	4079	4102		2978.67	3049.33	3325.33	3671.33	4510.33
AK3	50808	1867	1976	1033	1892	1870	1367	1422	1834	2060	2637	1939	2628	3066	2238	2329		1625.33	1709.67	1772	2401.33	2544.33
AK4	205	1087	1224	602	1408	1243	1002	816	938	1109	1640	1259	1734	1300	1135	1172		971	1217.67	954.333	1544.33	1202.33
AK5	26289	2930	2638	1591	2332	2323	1946	2247	2715	2891	2756	2188	2939	4617	3483	3519		2386.33	2200.33	2617.67	2627.67	3873
AK6	102157402	930	926	511	980	960	746	700	884	916	967	748	1015	1335	1048	1076		789	895.333	833.333	910	1153
AK7	122481	14	19	10	22	13	9	15	15	16	9	9	4	16	11	17		14.3333	14.6667	15.3333	7.33333	14.6667
AK8	158067	14	13	8	20	19	9	11	17	8	12	9	14	33	20	25		11.6667	16	12	11.6667	26
AK9	221264	110	168	77	170	129	96	62	66	64	76	51	63	83	79	76		118.333	131.667	64	63.3333	79.3333
AKAP1	8165	1392	1382	753	1062	1197	900	1071	1176	1519	1386	1138	1489	2256	1653	1659		1175.67	1053	1255.33	1337.67	1856
AKAP10	11216	1173	1189	636	1280	1080	920	875	909	1156	1138	861	1162	1631	1231	1143		999.333	1093.33	980	1053.67	1335
AKAP11	11215	2411	2409	1283	1995	1963	1398	1795	1387	2740	2666	2291	2637	4094	2956	2878		2034.33	1785.33	1974	2531.33	3309.33
AKAP12	9590	10726	10017	5579	12567	11577	8982	8653	6739	10696	10098	8015	10308	14828	11360	11442		8774	11042	8696	9473.67	12543.3
AKAP13	11214	2600	2376	1441	2760	2394	1939	2003	1322	2681	2557	2290	2655	3981	2996	2605		2139	2364.33	2002	2500.67	3194
AKAP14	158798	1	1	0	3	1	0	0	2	3	3	0	1	2	2	3		0.666667	1.33333	1.66667	1.33333	2.33333
AKAP17A	8227	0	0	0	0	0	0	0	0	0	0	0	0	0	0	0		0	0	0	0	0
AKAP2	11217	251	210	128	247	211	159	193	49	235	316	247	247	299	170	213		196.333	205.667	159	270	227.333
AKAP3	10566	36	50	19	60	54	41	37	22	46	30	25	23	54	47	41		35	51.6667	35	26	47.3333
AKAP4	8852	0	0	0	0	2	0	0	0	0	0	0	0	0	0	0		0	0.666667	0	0	0
AKAP5	9495	15	16	12	20	22	13	20	10	21	27	23	17	62	34	38		14.3333	18.3333	17	22.3333	44.6667
AKAP6	9472	20	25	16	11	10	8	18	11	22	20	15	19	35	21	55		20.3333	9.66667	17	18	37
AKAP7	9465	189	218	105	191	177	118	137	152	182	187	162	172	279	190	177		170.667	162	157	173.667	215.333
AKAP8	10270	1279	1255	676	1394	1288	999	1024	1040	1177	1320	1141	1334	2069	1563	1489		1070	1227	1080.33	1265	1707
AKAP8L	26993	2088	2258	1092	2920	2458	1942	1530	1507	1839	1525	1361	1604	2513	1936	1870		1812.67	2440	1625.33	1496.67	2106.33
AKAP9	10142	1177	1093	685	1250	1146	849	926	628	1299	1388	1053	1450	1768	1373	1386		985	1081.67	951	1297	1509
AKIP1	56672	540	519	260	521	499	419	466	579	570	609	534	656	900	677	653		439.667	479.667	538.333	599.667	743.333
AKIRIN1	79647	3239	3392	1726	3622	3355	2554	2373	2822	3113	3120	2515	3160	4353	3344	3408		2785.67	3177	2769.33	2931.67	3701.67
AKIRIN2	55122	1439	1505	711	2053	1668	1358	1007	1332	1263	1133	1004	1323	1673	1307	1385		1218.33	1693	1200.67	1153.33	1455
AKNA	80709	412	485	209	633	477	382	378	288	432	380	314	345	416	304	350		368.667	497.333	366	346.333	356.667
AKNAD1	254268	16	14	4	20	13	9	6	11	9	9	9	8	45	40	32		11.3333	14	8.66667	8.66667	39
AKR1A1	10327	1528	1629	798	1515	1564	1231	1361	1482	1563	1690	1456	1754	2319	1740	1770		1318.33	1436.67	1468.67	1633.33	1943
AKR1B1	231	5886	6093	3213	7322	7064	5756	5347	6762	6431	6002	5046	6572	7844	6270	6041		5064	6714	6180	5873.33	6718.33
AKR1B10	57016	1	4	0	10	4	3	2	4	0	8	6	7	2	1	2		1.66667	5.66667	2	7	1.66667
AKR1B15	441282	0	4	3	0	1	0	0	0	3	3	1	2	1	1	0		2.33333	0.333333	1	2	0.666667
AKR1C1	1645	5637	5250	3146	3672	4073	3299	4931	6497	6911	4465	4157	5215	8369	6255	6177		4677.67	3681.33	6113	4612.33	6933.67
AKR1C2	1646	366	345	216	237	280	216	382	517	508	646	576	782	575	430	404		309	244.333	469	668	469.667
AKR1C3	8644	159	173	105	125	145	123	151	216	195	667	580	670	245	183	224		145.667	131	187.333	639	217.333
AKR1C4	1109	0	0	1	1	0	0	1	0	0	0	0	0	2	0	0		0.333333	0.333333	0.333333	0	0.666667
AKR1D1	6718	1	1	0	1	1	0	0	0	0	0	0	0	0	0	0		0.666667	0.666667	0	0	0
AKR1E2	83592	94	96	47	72	78	68	73	73	72	69	70	90	132	100	125		79	72.6667	72.6667	76.3333	119
AKR7A2	8574	1510	1531	788	1459	1404	1205	1279	1608	1553	1559	1357	1663	2337	1673	1732		1276.33	1356	1480	1526.33	1914
AKR7A3	22977	24	30	16	23	31	17	22	20	20	24	19	23	45	28	27		23.3333	23.6667	20.6667	22	33.3333
AKT1	207	7208	7582	3880	7848	7407	5919	6240	6849	6837	6875	5969	7057	10545	7739	7741		6223.33	7058	6642	6633.67	8675
AKT1S1	84335	2687	2796	1375	3090	2800	2410	2272	2731	2536	2585	2312	2729	3916	2732	2743		2286	2766.67	2513	2542	3130.33
AKT2	208	4447	4555	2324	3970	4219	3403	3745	3487	4229	4405	3833	4383	6474	4742	4912		3775.33	3864	3820.33	4207	5376
AKT3	10000	2054	1960	1207	2092	1953	1391	1586	1758	2189	2312	1733	2225	3327	2340	2461		1740.33	1812	1844.33	2090	2709.33
AKTIP	64400	204	242	122	218	180	143	150	196	205	256	211	240	367	254	274		189.333	180.333	183.667	235.667	298.333
ALAD	210	1106	1076	617	976	1084	763	1020	1018	1244	1478	1205	1545	1899	1380	1426		933	941	1094	1409.33	1568.33
ALAS1	211	2324	2438	1185	2743	2534	2105	2080	2171	2606	2461	2055	2838	3185	2573	2795		1982.33	2460.67	2285.67	2451.33	2851
ALAS2	212	1	1	2	5	4	3	1	0	0	1	1	1	1	3	3		1.33333	4	0.333333	1	2.33333
ALB	213	13	19	6	14	15	13	3	2	5	1	0	2	5	4	3		12.6667	14	3.33333	1	4
ALCAM	214	7538	8087	3976	9378	7956	5937	5711	5768	7383	7816	6172	8290	11778	9403	9025		6533.67	7757	6287.33	7426	10068.7
ALDH16A1	126133	542	563	293	524	565	473	488	458	507	550	551	493	888	577	608		466	520.667	484.333	531.333	691
ALDH18A1	5832	4380	4492	2452	4298	4460	3661	3525	3817	4347	5217	4290	5499	6930	5246	5296		3774.67	4139.67	3896.33	5002	5824
ALDH1A1	216	0	1	0	2	4	0	0	0	0	12	7	9	0	0	2		0.333333	2	0	9.33333	0.666667
ALDH1A2	8854	196	144	83	68	103	65	153	201	216	118	114	99	219	148	152		141	78.6667	190	110.333	173
ALDH1A3	220	223	288	112	373	308	225	223	228	328	5706	4571	6317	416	292	344		207.667	302	259.667	5531.33	350.667
ALDH1B1	219	2743	2909	1571	2428	2587	2029	2343	2545	2889	3542	2939	3707	4267	3381	3601		2407.67	2348	2592.33	3396	3749.67
ALDH1L1	10840	0	0	0	2	2	0	0	0	0	0	0	0	1	0	0		0	1.33333	0	0	0.333333
ALDH1L2	160428	4041	4261	2193	4190	3884	2870	3202	2937	3997	4303	3428	4118	5619	4144	4070		3498.33	3648	3378.67	3949.67	4611
ALDH2	217	645	710	336	879	790	699	582	734	714	1150	961	1208	876	700	678		563.667	789.333	676.667	1106.33	751.333
ALDH3A1	218	4	3	0	5	3	3	9	8	6	3	2	3	6	9	8		2.33333	3.66667	7.66667	2.66667	7.66667
ALDH3A2	224	1157	1193	597	998	934	662	916	1126	1304	1179	1068	1368	1890	1356	1352		982.333	864.667	1115.33	1205	1532.67
ALDH3B1	221	2005	2111	1075	1983	1881	1596	1875	1921	1955	2024	1737	2120	2910	2283	2128		1730.33	1820	1917	1960.33	2440.33
ALDH3B2	222	0	0	0	0	0	0	0	0	0	0	0	0	0	0	1		0	0	0	0	0.333333
ALDH4A1	8659	372	368	207	338	342	299	313	355	389	413	347	368	563	403	411		315.667	326.333	352.333	376	459
ALDH5A1	7915	30	24	18	40	44	22	29	28	37	61	50	53	46	55	47		24	35.3333	31.3333	54.6667	49.3333
ALDH6A1	4329	341	341	191	333	329	224	291	320	381	491	437	510	562	361	420		291	295.333	330.667	479.333	447.667
ALDH7A1	501	1073	1009	617	727	868	675	821	978	1139	1285	1054	1256	1786	1192	1251		899.667	756.667	979.333	1198.33	1409.67
ALDH8A1	64577	19	20	10	27	26	14	9	14	13	14	14	15	35	20	15		16.3333	22.3333	12	14.3333	23.3333
ALDH9A1	223	2587	2619	1358	2542	2445	1935	1964	2486	2604	3050	2513	3394	3920	2943	3236		2188	2307.33	2351.33	2985.67	3366.33
ALDOA	226	32073	34833	17426	36354	35486	29347	29393	34978	33698	38384	32577	41890	46177	34890	36411		28110.7	33729	32689.7	37617	39159.3
ALDOB	229	0	3	1	1	0	1	2	1	2	3	2	3	5	6	3		1.33333	0.666667	1.66667	2.66667	4.66667
ALDOC	230	585	663	321	673	632	512	588	748	675	804	672	795	850	670	699		523	605.667	670.333	757	739.667
ALG1	56052	806	804	476	718	691	599	677	753	802	879	717	891	1299	918	917		695.333	669.333	744	829	1044.67
ALG10	84920	136	122	57	81	134	79	86	84	125	135	75	132	215	114	136		105	98	98.3333	114	155
ALG10B	144245	140	124	65	102	101	77	97	114	178	144	127	157	244	128	164		109.667	93.3333	129.667	142.667	178.667
ALG11	440138	254	236	128	268	238	194	178	139	253	269	203	276	373	281	263		206	233.333	190	249.333	305.667
ALG12	79087	693	763	381	775	743	594	625	644	653	719	595	766	1047	718	766		612.333	704	640.667	693.333	843.667
ALG13	79868	935	919	486	847	793	564	669	744	834	874	768	963	1297	956	1032		780	734.667	749	868.333	1095
ALG14	199857	239	233	108	180	190	184	193	245	223	283	227	259	383	258	289		193.333	184.667	220.333	256.333	310
ALG1L	200810	59	53	30	54	38	33	49	62	59	66	51	62	94	83	81		47.3333	41.6667	56.6667	59.6667	86
ALG1L2	644974	6	4	4	3	4	1	4	6	5	6	3	5	4	7	3		4.66667	2.66667	5	4.66667	4.66667
ALG2	85365	1678	1774	929	1846	1703	1290	1151	1578	1605	1507	1354	1761	2378	1836	1894		1460.33	1613	1444.67	1540.67	2036
ALG3	10195	1908	2280	1079	2001	2115	1737	1895	2173	1934	2016	1745	2405	2916	2308	2376		1755.67	1951	2000.67	2055.33	2533.33
ALG5	29880	841	900	521	819	856	665	727	930	827	940	753	928	1337	1036	972		754	780	828	873.667	1115
ALG6	29929	338	345	188	254	265	190	227	318	369	400	314	377	631	509	520		290.333	236.333	304.667	363.667	553.333
ALG8	79053	1620	1701	951	1455	1524	1210	1238	1860	1750	1898	1531	2093	2632	2018	2017		1424	1396.33	1616	1840.67	2222.33
ALG9	79796	767	775	444	697	705	543	651	676	753	911	696	908	1226	911	989		662	648.333	693.333	838.333	1042
ALK	238	1	1	1	2	2	2	1	2	0	0	0	2	2	16	1		1	2	1	0.666667	6.33333
ALKBH1	8846	473	540	283	579	485	394	386	463	466	435	377	460	723	531	544		432	486	438.333	424	599.333
ALKBH2	121642	433	420	227	342	354	283	347	440	479	437	343	420	664	544	511		360	326.333	422	400	573
ALKBH3	221120	528	604	271	599	575	458	444	556	571	537	461	555	798	655	692		467.667	544	523.667	517.667	715
ALKBH4	54784	240	216	137	205	217	187	210	226	229	248	245	282	359	224	307		197.667	203	221.667	258.333	296.667
ALKBH5	54890	2389	2501	1363	2584	2609	2107	2151	2575	2452	2523	2318	2793	4002	2829	2923		2084.33	2433.33	2392.67	2544.67	3251.33
ALKBH6	84964	293	332	191	277	300	270	289	310	309	360	309	374	504	334	405		272	282.333	302.667	347.667	414.333
ALKBH7	84266	340	394	176	392	387	359	308	405	345	483	432	534	590	432	428		303.333	379.333	352.667	483	483.333
ALKBH8	91801	535	537	352	512	509	436	371	433	515	606	432	546	785	601	573		474.667	485.667	439.667	528	653
ALLC	55821	7	21	3	19	8	3	2	2	2	1	0	0	3	1	2		10.3333	10	2	0.333333	2
ALMS1	7840	716	657	438	785	692	550	582	398	757	853	724	898	1133	927	901		603.667	675.667	579	825	987
ALOX12	239	59	67	37	88	76	46	59	58	82	52	55	63	108	58	72		54.3333	70	66.3333	56.6667	79.3333
ALOX12B	242	3	0	0	2	0	0	0	2	0	1	1	1	4	3	5		1	0.666667	0.666667	1	4
ALOX15	246	0	0	0	0	1	0	0	1	0	0	0	1	1	2	0		0	0.333333	0.333333	0.333333	1
ALOX15B	247	87	117	45	145	124	108	71	65	73	96	81	98	84	86	84		83	125.667	69.6667	91.6667	84.6667
ALOX5	240	0	1	1	0	0	2	0	0	2	0	0	0	0	1	0		0.666667	0.666667	0.666667	0	0.333333
ALOX5AP	241	1	1	0	23	20	9	0	1	1	5	0	3	0	0	6		0.666667	17.3333	0.666667	2.66667	2
ALOXE3	59344	85	78	30	117	93	56	64	78	67	36	23	37	45	45	35		64.3333	88.6667	69.6667	32	41.6667
ALPI	248	0	0	0	0	0	0	0	0	2	0	0	0	0	0	1		0	0	0.666667	0	0.333333
ALPK1	80216	316	351	190	341	300	251	248	245	338	274	272	338	386	342	343		285.667	297.333	277	294.667	357
ALPK2	115701	507	472	242	775	628	470	289	245	325	418	300	424	591	529	461		407	624.333	286.333	380.667	527
ALPK3	57538	29	22	10	42	28	11	32	27	31	6	10	25	34	20	24		20.3333	27	30	13.6667	26
ALPL	249	14	15	7	21	13	16	7	24	17	13	8	21	31	17	17		12	16.6667	16	14	21.6667
ALPP	250	0	0	0	4	1	0	2	0	2	0	0	0	2	1	3		0	1.66667	1.33333	0	2
ALPPL2	251	0	0	0	0	0	0	0	0	1	0	0	0	1	0	1		0	0	0.333333	0	0.666667
ALS2	57679	1604	1663	842	1611	1449	1138	1231	1096	1521	1527	1305	1638	2401	1750	1864		1369.67	1399.33	1282.67	1490	2005
ALS2CL	259173	153	161	64	187	137	127	197	157	192	119	88	160	204	182	177		126	150.333	182	122.333	187.667
ALS2CR11	151254	55	61	23	30	30	28	44	39	45	59	51	49	92	64	73		46.3333	29.3333	42.6667	53	76.3333
ALS2CR12	130540	12	21	10	30	28	15	8	9	28	6	9	14	18	15	23		14.3333	24.3333	15	9.66667	18.6667
ALX1	8092	49	60	21	64	30	36	26	54	39	33	20	29	47	36	27		43.3333	43.3333	39.6667	27.3333	36.6667
ALX3	257	68	90	34	77	84	58	64	57	76	76	60	82	131	78	96		64	73	65.6667	72.6667	101.667
ALX4	60529	1	2	3	2	2	1	3	7	12	1	0	1	7	3	4		2	1.66667	7.33333	0.666667	4.66667
ALYREF	10189	1768	1832	1001	1790	1836	1436	1451	1965	1895	1946	1608	2021	2921	2025	2071		1533.67	1687.33	1770.33	1858.33	2339
AMACR	23600	244	279	139	254	212	172	212	250	293	293	228	298	417	322	313		220.667	212.667	251.667	273	350.667
AMBN	258	0	0	0	0	0	0	0	0	0	0	0	0	1	0	0		0	0	0	0	0.333333
AMBP	259	3	2	0	0	2	0	1	3	5	0	2	3	2	1	1		1.66667	0.666667	3	1.66667	1.33333
AMBRA1	55626	1382	1455	740	1849	1599	1329	1162	953	1306	1103	897	1173	1792	1372	1413		1192.33	1592.33	1140.33	1057.67	1525.67
AMD1	262	6460	6286	3557	5424	5582	4329	4752	5977	6976	6865	5432	7231	11132	8344	8439		5434.33	5111.67	5901.67	6509.33	9305
AMDHD1	144193	16	6	10	27	10	17	6	1	4	5	0	2	17	4	6		10.6667	18	3.66667	2.33333	9
AMDHD2	51005	482	518	213	521	492	351	388	359	360	380	355	467	689	418	494		404.333	454.667	369	400.667	533.667
AMELX	265	0	0	0	2	1	3	1	1	0	0	0	0	0	2	0		0	2	0.666667	0	0.666667
AMELY	266	0	0	0	0	0	0	0	0	0	0	0	0	0	0	0		0	0	0	0	0
AMER1	139285	346	356	153	395	348	253	267	203	350	331	292	322	413	317	339		285	332	273.333	315	356.333
AMER2	219287	0	0	0	2	0	0	0	0	0	0	0	0	2	0	0		0	0.666667	0	0	0.666667
AMER3	205147	0	0	0	0	0	0	0	0	0	0	0	0	0	0	0		0	0	0	0	0
AMFR	267	2746	2995	1563	3131	2877	2416	2288	2489	2732	2740	2236	3020	4192	3220	3304		2434.67	2808	2503	2665.33	3572
AMH	268	27	32	12	20	23	12	25	19	22	29	25	18	86	54	63		23.6667	18.3333	22	24	67.6667
AMHR2	269	2	1	0	3	3	0	3	0	2	0	1	1	2	5	1		1	2	1.66667	0.666667	2.66667
AMICA1	120425	0	0	0	0	0	0	0	0	0	0	0	0	0	0	0		0	0	0	0	0
AMIGO1	57463	98	96	66	131	106	94	77	89	75	109	83	109	150	97	107		86.6667	110.333	80.3333	100.333	118
AMIGO2	347902	6	15	5	42	29	19	1	1	5	4	3	7	55	53	48		8.66667	30	2.33333	4.66667	52
AMIGO3	386724	116	124	59	123	93	74	108	94	132	93	103	90	200	126	147		99.6667	96.6667	111.333	95.3333	157.667
AMMECR1	9949	892	910	482	858	845	613	613	685	885	884	756	921	1409	968	1007		761.333	772	727.667	853.667	1128
AMMECR1L	83607	1962	2048	1054	2363	2079	1635	1584	1501	1940	1860	1593	2120	2463	1960	2180		1688	2025.67	1675	1857.67	2201
AMN	81693	1	5	3	3	9	4	5	9	7	6	4	3	9	1	5		3	5.33333	7	4.33333	5
AMN1	196394	143	125	55	137	110	105	93	146	107	132	120	143	212	150	150		107.667	117.333	115.333	131.667	170.667
AMOT	154796	49	52	16	48	46	31	51	34	57	47	39	45	89	87	95		39	41.6667	47.3333	43.6667	90.3333
AMOTL1	154810	3940	3761	2085	3679	3598	2761	3256	2788	3947	4014	3212	3986	6140	4628	4570		3262	3346	3330.33	3737.33	5112.67
AMOTL2	51421	5507	5940	2785	6622	6015	4909	4528	4077	4872	5648	4593	6122	6772	4797	5596		4744	5848.67	4492.33	5454.33	5721.67
AMPD1	270	3	3	0	4	2	2	4	7	3	5	0	2	11	13	7		2	2.66667	4.66667	2.33333	10.3333
AMPD2	271	3488	3577	1707	3650	3485	2700	3147	3060	3392	3530	3101	3753	5336	3803	4089		2924	3278.33	3199.67	3461.33	4409.33
AMPD3	272	948	966	552	1097	1035	806	804	908	1030	1069	862	1118	1617	1226	1300		822	979.333	914	1016.33	1381
AMPH	273	58	45	31	68	60	51	35	32	45	33	27	29	53	36	34		44.6667	59.6667	37.3333	29.6667	41
AMT	275	74	67	20	53	43	43	53	53	52	49	51	59	96	64	61		53.6667	46.3333	52.6667	53	73.6667
AMTN	401138	0	0	0	0	0	0	0	0	0	0	0	0	0	0	0		0	0	0	0	0
AMY1A	276	0	0	0	0	0	0	0	0	0	0	0	0	0	0	0		0	0	0	0	0
AMY1B	277	0	0	0	0	0	0	0	0	0	0	0	0	0	0	0		0	0	0	0	0
AMY1C	278	0	0	0	0	0	0	0	0	0	0	0	0	0	0	0		0	0	0	0	0
AMY2A	279	0	0	0	0	0	0	0	0	0	0	0	0	0	0	0		0	0	0	0	0
AMY2B	280	61	46	17	56	51	31	12	31	43	34	27	38	69	41	29		41.3333	46	28.6667	33	46.3333
AMZ1	155185	39	31	14	48	25	21	42	23	39	41	16	34	48	44	59		28	31.3333	34.6667	30.3333	50.3333
AMZ2	51321	1436	1427	867	1456	1461	1104	1169	1590	1640	1630	1415	1819	2403	1750	1782		1243.33	1340.33	1466.33	1621.33	1978.33
ANAPC1	64682	1796	1680	995	1434	1450	1106	1369	1035	1771	2005	1625	1924	3026	2264	2270		1490.33	1330	1391.67	1851.33	2520
ANAPC10	10393	196	257	142	281	264	201	177	264	258	272	184	294	365	256	307		198.333	248.667	233	250	309.333
ANAPC11	51529	1160	1354	701	1203	1277	1077	1150	1491	1339	1301	1214	1418	2203	1497	1608		1071.67	1185.67	1326.67	1311	1769.33
ANAPC13	25847	2877	2838	1579	2438	2425	1965	2150	3118	3022	2931	2343	3156	4216	3352	3334		2431.33	2276	2763.33	2810	3634
ANAPC15	25906	203	204	93	188	165	122	130	161	185	231	161	202	307	198	230		166.667	158.333	158.667	198	245
ANAPC16	119504	965	1006	529	984	932	759	797	1068	1028	1001	903	1112	1517	1117	1137		833.333	891.667	964.333	1005.33	1257
ANAPC2	29882	931	1040	513	1065	943	784	907	837	981	999	909	1039	1675	1185	1181		828	930.667	908.333	982.333	1347
ANAPC4	29945	928	862	476	827	795	529	673	850	933	946	819	977	1508	1076	1120		755.333	717	818.667	914	1234.67
ANAPC5	51433	4251	4248	2352	3922	3975	3140	3335	3964	4276	4342	3705	4672	6345	4915	4790		3617	3679	3858.33	4239.67	5350
ANAPC7	51434	1950	1942	1057	1644	1637	1366	1604	1762	1911	1992	1653	2081	3019	2234	2237		1649.67	1549	1759	1908.67	2496.67
ANG	283	37	35	25	48	42	34	40	58	36	42	35	44	51	43	50		32.3333	41.3333	44.6667	40.3333	48
ANGEL1	23357	860	918	463	769	763	639	788	719	888	882	768	982	1425	981	1054		747	723.667	798.333	877.333	1153.33
ANGEL2	90806	976	940	508	766	755	518	684	815	959	992	834	1062	1466	1082	1122		808	679.667	819.333	962.667	1223.33
ANGPT1	284	524	506	279	478	518	351	351	330	563	1107	797	1051	827	678	657		436.333	449	414.667	985	720.667
ANGPT2	285	11	18	9	14	6	5	11	9	18	4	6	7	9	9	7		12.6667	8.33333	12.6667	5.66667	8.33333
ANGPT4	51378	1	2	1	9	6	4	2	2	1	0	0	1	1	0	2		1.33333	6.33333	1.66667	0.333333	1
ANGPTL1	9068	238	319	149	297	298	228	218	244	269	200	207	261	90	98	125		235.333	274.333	243.667	222.667	104.333
ANGPTL2	23452	523	582	294	857	701	473	439	450	504	645	559	633	749	487	498		466.333	677	464.333	612.333	578
ANGPTL3	27329	0	1	0	2	0	1	0	0	0	0	1	0	2	0	0		0.333333	1	0	0.333333	0.666667
ANGPTL4	51129	4882	4903	2453	8014	6587	5283	4421	4503	4963	5672	4295	7457	7722	6987	6972		4079.33	6628	4629	5808	7227
ANGPTL5	253935	42	35	19	36	30	30	31	47	60	35	42	44	86	56	64		32	32	46	40.3333	68.6667
ANGPTL6	83854	12	16	3	10	17	20	17	7	17	8	3	3	13	11	9		10.3333	15.6667	13.6667	4.66667	11
ANGPTL7	10218	0	2	1	2	2	1	0	0	0	0	0	0	2	2	1		1	1.66667	0	0	1.66667
ANHX	647589	0	0	0	0	0	0	0	0	0	0	0	0	0	2	1		0	0	0	0	1
ANK1	286	33	36	19	55	50	41	40	31	49	32	27	43	43	41	31		29.3333	48.6667	40	34	38.3333
ANK2	287	713	650	367	540	545	445	583	481	726	530	447	598	971	738	679		576.667	510	596.667	525	796
ANK3	288	29	21	11	26	17	15	16	32	24	13	11	12	47	32	25		20.3333	19.3333	24	12	34.6667
ANKAR	150709	68	65	29	90	56	50	37	43	55	48	39	32	96	67	62		54	65.3333	45	39.6667	75
ANKDD1A	348094	162	151	67	193	155	115	118	111	163	129	100	134	167	152	146		126.667	154.333	130.667	121	155
ANKDD1B	728780	23	16	5	24	12	19	13	7	10	12	3	12	23	20	15		14.6667	18.3333	10	9	19.3333
ANKEF1	63926	71	54	38	36	61	43	68	55	77	97	82	94	129	103	102		54.3333	46.6667	66.6667	91	111.333
ANKFN1	162282	8	16	5	5	5	7	5	6	11	7	7	4	10	8	14		9.66667	5.66667	7.33333	6	10.6667
ANKFY1	51479	5145	5618	2783	5329	4964	3909	4482	3828	5355	4450	3838	4711	6009	4871	4895		4515.33	4734	4555	4333	5258.33
ANKH	56172	2399	2410	1349	2669	2434	1994	1954	2144	2374	2337	1987	2437	3509	2606	2483		2052.67	2365.67	2157.33	2253.67	2866
ANKHD1	54882	108	99	47	102	74	83	57	127	104	101	84	106	186	124	116		84.6667	86.3333	96	97	142
ANKHD1-EIF4EBP3	404734	64	59	41	59	78	49	50	60	58	49	47	54	75	54	54		54.6667	62	56	50	61
ANKIB1	54467	2769	2985	1474	2747	2514	2057	2288	2136	2919	2565	2168	2710	3714	2776	2893		2409.33	2439.33	2447.67	2481	3127.67
ANKK1	255239	2	5	0	1	3	1	0	0	0	1	1	2	3	2	2		2.33333	1.66667	0	1.33333	2.33333
ANKLE1	126549	70	84	40	89	71	58	70	63	77	54	56	79	158	105	113		64.6667	72.6667	70	63	125.333
ANKLE2	23141	3651	3597	1855	4143	3769	2944	2897	2721	3387	3591	2945	3695	4862	3572	3685		3034.33	3618.67	3001.67	3410.33	4039.67
ANKMY1	51281	173	167	108	183	164	133	160	130	184	211	170	177	270	179	196		149.333	160	158	186	215
ANKMY2	57037	624	634	349	669	672	478	477	598	652	704	545	689	963	751	642		535.667	606.333	575.667	646	785.333
ANKRA2	57763	446	470	209	492	440	374	315	381	340	321	281	330	477	344	398		375	435.333	345.333	310.667	406.333
ANKRD1	27063	362	368	222	454	382	295	334	435	450	1306	904	1496	680	568	630		317.333	377	406.333	1235.33	626
ANKRD10	55608	1034	1057	576	2031	1385	1073	837	940	848	539	580	664	1218	791	751		889	1496.33	875	594.333	920
ANKRD11	29123	4736	4594	2434	5526	4846	3719	3787	1738	4293	4391	3498	4551	6707	4792	4748		3921.33	4697	3272.67	4146.67	5415.67
ANKRD12	23253	1260	1239	696	1580	1194	894	875	660	1269	1065	928	1057	1613	1267	1203		1065	1222.67	934.667	1016.67	1361
ANKRD13A	88455	3929	3747	2072	3464	3384	2655	2722	2901	3459	4884	3925	5090	6525	4916	4721		3249.33	3167.67	3027.33	4633	5387.33
ANKRD13B	124930	590	644	326	702	583	522	573	532	590	575	491	584	980	639	641		520	602.333	565	550	753.333
ANKRD13C	81573	1170	1294	664	1322	1270	865	862	1008	1191	1230	962	1207	1960	1420	1342		1042.67	1152.33	1020.33	1133	1574
ANKRD13D	338692	628	789	324	759	662	581	634	666	656	668	611	708	988	732	829		580.333	667.333	652	662.333	849.667
ANKRD16	54522	171	190	83	153	188	102	167	177	202	195	158	196	293	199	239		148	147.667	182	183	243.667
ANKRD17	26057	5320	5420	2995	5439	5175	4044	4490	3762	5777	5501	4353	5738	7941	6150	6116		4578.33	4886	4676.33	5197.33	6735.67
ANKRD18A	253650	0	0	0	0	0	0	2	0	0	0	1	1	3	3	4		0	0	0.666667	0.666667	3.33333
ANKRD18B	441459	5	3	1	8	7	1	3	0	3	1	0	5	5	3	6		3	5.33333	2	2	4.66667
ANKRD2	26287	24	30	16	27	25	33	24	33	20	24	16	22	48	31	41		23.3333	28.3333	25.6667	20.6667	40
ANKRD20A1	84210	1	0	1	0	0	0	0	0	0	0	0	0	0	0	2		0.666667	0	0	0	0.666667
ANKRD20A2	441430	0	0	0	0	0	0	0	0	0	0	0	0	0	0	0		0	0	0	0	0
ANKRD20A3	441425	0	0	0	0	0	0	0	0	0	0	0	0	0	0	0		0	0	0	0	0
ANKRD20A4	728747	0	0	0	0	0	0	0	0	0	0	0	0	0	0	1		0	0	0	0	0.333333
ANKRD22	118932	0	1	2	4	2	1	2	7	2	0	0	1	2	1	0		1	2.33333	3.66667	0.333333	1
ANKRD23	200539	40	42	22	48	35	26	30	29	30	37	33	33	69	56	74		34.6667	36.3333	29.6667	34.3333	66.3333
ANKRD24	170961	24	30	10	48	31	25	31	20	30	20	9	14	84	54	50		21.3333	34.6667	27	14.3333	62.6667
ANKRD26	22852	597	566	309	526	495	365	425	371	646	667	519	719	959	607	694		490.667	462	480.667	635	753.333
ANKRD27	84079	2072	2223	1124	2230	2121	1454	1728	1583	2202	2251	1801	2329	3164	2485	2485		1806.33	1935	1837.67	2127	2711.33
ANKRD28	23243	5341	5414	2964	6285	5263	4159	3929	3679	4962	4478	3881	4573	6732	4929	4686		4573	5235.67	4190	4310.67	5449
ANKRD29	147463	585	644	300	509	499	340	462	515	570	805	722	844	843	629	687		509.667	449.333	515.667	790.333	719.667
ANKRD30A	91074	0	0	0	0	0	0	0	0	0	0	0	0	0	0	0		0	0	0	0	0
ANKRD30B	374860	1	6	1	8	1	1	1	0	2	0	0	0	2	1	0		2.66667	3.33333	1	0	1
ANKRD31	256006	18	10	12	20	13	8	12	4	14	9	9	2	13	13	15		13.3333	13.6667	10	6.66667	13.6667
ANKRD32	84250	471	451	272	382	404	299	322	374	428	549	419	440	827	560	604		398	361.667	374.667	469.333	663.667
ANKRD33	341405	10	6	5	10	6	10	10	6	9	7	6	7	25	15	15		7	8.66667	8.33333	6.66667	18.3333
ANKRD33B	651746	536	582	280	503	449	350	374	318	405	407	351	364	552	361	388		466	434	365.667	374	433.667
ANKRD34A	284615	578	573	282	409	504	370	512	624	601	528	498	523	997	690	748		477.667	427.667	579	516.333	811.667
ANKRD34B	340120	0	0	0	0	1	0	0	0	1	0	0	0	0	0	3		0	0.333333	0.333333	0	1
ANKRD34C	390616	0	0	0	2	0	0	0	0	0	0	0	2	0	1	1		0	0.666667	0	0.666667	0.666667
ANKRD35	148741	132	142	77	86	99	94	124	123	150	130	139	132	228	161	178		117	93	132.333	133.667	189
ANKRD36	375248	100	126	53	112	120	52	102	52	112	112	90	90	134	101	116		93	94.6667	88.6667	97.3333	117
ANKRD36B	57730	69	54	29	62	57	30	44	34	52	62	53	63	91	57	53		50.6667	49.6667	43.3333	59.3333	67
ANKRD36C	400986	136	118	63	150	138	81	90	36	135	135	97	129	166	115	123		105.667	123	87	120.333	134.667
ANKRD37	353322	20	24	19	47	30	21	14	21	22	44	28	21	28	22	24		21	32.6667	19	31	24.6667
ANKRD39	51239	178	206	118	230	217	161	170	243	221	255	217	215	330	234	254		167.333	202.667	211.333	229	272.667
ANKRD40	91369	2493	2656	1377	2466	2403	1686	1970	2214	2456	2471	2052	2566	3826	2909	2852		2175.33	2185	2213.33	2363	3195.67
ANKRD42	338699	513	629	271	663	495	435	465	485	568	559	488	581	809	596	644		471	531	506	542.667	683
ANKRD44	91526	22	26	8	18	22	18	25	16	24	32	16	39	75	50	63		18.6667	19.3333	21.6667	29	62.6667
ANKRD45	339416	28	33	25	33	29	24	19	18	27	10	12	13	9	18	15		28.6667	28.6667	21.3333	11.6667	14
ANKRD46	157567	252	261	124	301	288	194	176	209	243	240	166	255	302	236	241		212.333	261	209.333	220.333	259.667
ANKRD49	54851	273	321	122	266	268	217	169	222	244	201	186	220	340	252	241		238.667	250.333	211.667	202.333	277.667
ANKRD50	57182	1070	1017	603	1024	1046	674	804	645	1099	1211	999	1235	1647	1255	1287		896.667	914.667	849.333	1148.33	1396.33
ANKRD52	283373	5330	5250	2712	5895	5401	4062	4251	3130	4900	5299	4576	5516	7233	5301	5406		4430.67	5119.33	4093.67	5130.33	5980
ANKRD53	79998	50	41	20	56	54	32	43	53	47	23	20	28	65	40	32		37	47.3333	47.6667	23.6667	45.6667
ANKRD54	129138	680	694	347	632	662	491	565	679	644	616	562	655	944	717	762		573.667	595	629.333	611	807.667
ANKRD55	79722	1	3	1	0	2	3	1	2	1	0	2	1	2	1	3		1.66667	1.66667	1.33333	1	2
ANKRD6	22881	21	24	3	46	23	13	15	18	15	19	18	29	34	24	39		16	27.3333	16	22	32.3333
ANKRD60	140731	0	1	0	1	0	0	0	1	0	0	0	0	0	0	0		0.333333	0.333333	0.333333	0	0
ANKRD61	100310846	24	24	7	24	21	9	21	8	18	20	7	14	8	21	19		18.3333	18	15.6667	13.6667	16
ANKRD62	342850	0	0	0	0	1	1	0	0	0	0	0	0	1	2	1		0	0.666667	0	0	1.33333
ANKRD63	100131244	0	0	0	1	0	0	1	1	1	0	0	1	2	2	1		0	0.333333	1	0.333333	1.66667
ANKRD65	441869	6	11	1	11	11	10	19	22	15	7	4	9	7	13	12		6	10.6667	18.6667	6.66667	10.6667
ANKRD66	100287718	0	0	0	0	0	0	0	0	0	0	0	0	0	0	0		0	0	0	0	0
ANKRD7	56311	9	10	3	8	2	0	1	2	3	9	5	12	12	11	8		7.33333	3.33333	2	8.66667	10.3333
ANKRD9	122416	276	307	140	288	262	176	279	278	288	202	217	219	462	292	303		241	242	281.667	212.667	352.333
ANKS1A	23294	969	922	463	944	909	683	813	684	973	864	736	903	1504	1039	1102		784.667	845.333	823.333	834.333	1215
ANKS1B	56899	7	12	7	10	8	8	8	4	1	3	4	7	12	6	10		8.66667	8.66667	4.33333	4.66667	9.33333
ANKS3	124401	511	581	270	557	532	500	416	358	450	438	356	501	767	471	536		454	529.667	408	431.667	591.333
ANKS4B	257629	4	9	5	13	8	6	3	0	2	0	1	0	3	4	6		6	9	1.66667	0.333333	4.33333
ANKS6	203286	1461	1479	728	1381	1370	1018	1259	1142	1376	1490	1197	1427	2516	1785	1667		1222.67	1256.33	1259	1371.33	1989.33
ANKUB1	389161	0	0	0	2	0	0	0	0	0	0	0	0	0	1	0		0	0.666667	0	0	0.333333
ANKZF1	55139	738	693	377	695	649	529	533	559	653	719	617	726	969	721	751		602.667	624.333	581.667	687.333	813.667
ANLN	54443	5011	4523	2801	2340	3182	2410	3821	3694	5213	6430	5145	5714	11066	7311	7614		4111.67	2644	4242.67	5763	8663.67
ANO1	55107	1	0	0	1	1	6	9	5	5	0	0	0	1	0	2		0.333333	2.66667	6.33333	0	1
ANO10	55129	2481	2472	1366	2511	2418	1981	1914	2426	2493	2507	1974	2610	3600	2863	2935		2106.33	2303.33	2277.67	2363.67	3132.67
ANO2	57101	0	0	0	1	0	0	0	0	0	1	0	1	11	8	8		0	0.333333	0	0.666667	9
ANO3	63982	1201	1101	646	604	712	558	935	938	1334	664	575	569	1641	1092	1048		982.667	624.667	1069	602.667	1260.33
ANO4	121601	319	294	149	354	276	242	278	264	381	288	232	301	486	359	342		254	290.667	307.667	273.667	395.667
ANO5	203859	0	0	0	0	0	0	0	0	0	0	0	0	1	1	1		0	0	0	0	1
ANO6	196527	3987	3872	2130	4656	4011	3034	2923	2794	3944	3909	3158	4069	5509	4375	4226		3329.67	3900.33	3220.33	3712	4703.33
ANO7	50636	43	76	28	57	47	46	55	43	43	66	50	61	89	59	65		49	50	47	59	71
ANO7P1	101927546	116	148	61	194	154	121	99	106	110	47	59	32	57	72	65		108.333	156.333	105	46	64.6667
ANO8	57719	208	240	129	195	190	173	228	163	228	229	186	234	478	246	305		192.333	186	206.333	216.333	343
ANO9	338440	13	12	3	8	5	8	18	29	29	0	3	1	1	2	1		9.33333	7	25.3333	1.33333	1.33333
ANP32A	8125	2489	2430	1472	1993	2156	1607	1971	2463	2680	3075	2642	3053	4109	3041	3211		2130.33	1918.67	2371.33	2923.33	3453.67
ANP32B	10541	5003	4837	2699	4969	4897	3843	3763	4808	4760	5342	4687	5594	7446	5570	5540		4179.67	4569.67	4443.67	5207.67	6185.33
ANP32C	23520	20	22	13	23	20	12	29	40	31	27	27	16	38	22	22		18.3333	18.3333	33.3333	23.3333	27.3333
ANP32D	23519	1	1	0	2	3	1	1	2	0	2	1	3	1	1	1		0.666667	2	1	2	1
ANP32E	81611	1820	1950	1072	1219	1442	1046	1289	1612	2079	2173	1678	2101	3635	2367	2498		1614	1235.67	1660	1984	2833.33
ANPEP	290	103003	109203	54826	109196	106172	87028	90473	82006	103074	85886	73706	90250	138881	103840	107932		89010.7	100799	91851	83280.7	116884
ANTXR1	84168	7136	7256	3700	10124	8496	6772	5244	5263	6392	8412	7209	9111	9357	7675	7158		6030.67	8464	5633	8244	8063.33
ANTXR2	118429	6708	6786	3496	8509	7669	5922	5213	5545	6719	5634	4688	5954	8593	6986	6777		5663.33	7366.67	5825.67	5425.33	7452
ANTXRL	195977	0	0	0	0	0	0	0	0	0	0	0	0	0	0	0		0	0	0	0	0
ANXA1	301	19024	20270	10614	17830	17475	13732	13984	18628	19650	20392	16499	21650	25389	20283	20459		16636	16345.7	17420.7	19513.7	22043.7
ANXA10	11199	4	2	0	7	4	3	2	4	4	1	2	1	1	1	1		2	4.66667	3.33333	1.33333	1
ANXA11	311	5869	6246	3239	5532	5485	4609	4781	5850	5657	6336	5533	6725	8491	6137	6271		5118	5208.67	5429.33	6198	6966.33
ANXA13	312	2	0	0	0	0	0	0	0	0	0	0	0	1	0	0		0.666667	0	0	0	0.333333
ANXA2	302	54838	58940	30717	53834	56636	47039	44528	57610	53879	55162	46313	61597	71625	56089	58348		48165	52503	52005.7	54357.3	62020.7
ANXA2R	389289	14	16	10	31	25	13	9	23	15	16	19	23	23	24	22		13.3333	23	15.6667	19.3333	23
ANXA3	306	50	59	28	32	33	35	48	66	63	22	29	33	65	43	55		45.6667	33.3333	59	28	54.3333
ANXA4	307	2804	3063	1579	2767	2731	2105	2232	2899	2912	2692	2131	2812	3885	2968	3002		2482	2534.33	2681	2545	3285
ANXA5	308	20486	21325	11334	25115	22967	17918	15672	20533	20272	24579	19522	25676	28303	22273	22982		17715	22000	18825.7	23259	24519.3
ANXA6	309	13937	14535	7508	13724	14047	11511	11418	12438	13812	16022	13350	16721	21001	15911	16535		11993.3	13094	12556	15364.3	17815.7
ANXA7	310	3106	3195	1688	2892	2882	2211	2478	2988	3142	3012	2514	2991	4551	3475	3470		2663	2661.67	2869.33	2839	3832
ANXA8	653145	3	3	0	0	1	2	2	0	5	0	3	0	6	4	3		2	1	2.33333	1	4.33333
ANXA8L1	728113	0	0	0	0	0	0	0	1	1	0	3	0	1	0	0		0	0	0.666667	1	0.333333
ANXA9	8416	39	35	19	22	22	8	27	21	36	21	42	31	75	45	47		31	17.3333	28	31.3333	55.6667
AOAH	313	0	0	0	0	0	0	0	0	0	0	0	0	1	0	0		0	0	0	0	0.333333
AOC1	26	9	11	1	20	12	6	10	5	10	3	2	7	15	10	11		7	12.6667	8.33333	4	12
AOC2	314	161	176	76	304	196	155	126	101	171	128	98	173	263	200	198		137.667	218.333	132.667	133	220.333
AOC3	8639	126	141	60	221	159	89	97	75	113	100	87	114	179	114	125		109	156.333	95	100.333	139.333
AOX1	316	8448	8377	4437	7015	7081	5410	6513	6279	8269	7985	6745	7926	11480	8298	8519		7087.33	6502	7020.33	7552	9432.33
AP1AR	55435	835	851	446	718	672	488	603	658	822	782	609	804	1286	880	934		710.667	626	694.333	731.667	1033.33
AP1B1	162	4273	4601	2369	4525	4361	3477	3673	3428	4295	4258	3462	4541	6472	4835	5025		3747.67	4121	3798.67	4087	5444
AP1G1	164	3772	3639	1986	3642	3446	2632	2772	2781	3538	4157	3195	4139	5843	4305	4088		3132.33	3240	3030.33	3830.33	4745.33
AP1G2	8906	512	552	208	580	468	400	391	401	453	487	431	548	864	647	607		424	482.667	415	488.667	706
AP1M1	8907	3832	4105	2099	3595	3607	2778	3410	3514	3650	4238	3812	4592	5904	4197	4413		3345.33	3326.67	3524.67	4214	4838
AP1M2	10053	0	2	0	3	0	0	1	2	1	2	1	1	2	1	0		0.666667	1	1.33333	1.33333	1
AP1S1	1174	3276	3429	1799	3384	3299	2639	2893	3719	3476	3095	2584	3568	4936	4093	4120		2834.67	3107.33	3362.67	3082.33	4383
AP1S2	8905	658	745	378	609	610	411	516	715	729	681	474	645	1150	915	867		593.667	543.333	653.333	600	977.333
AP1S3	130340	95	102	44	109	70	64	35	68	63	67	53	83	94	86	86		80.3333	81	55.3333	67.6667	88.6667
AP2A1	160	6551	6877	3496	7122	6742	5418	5499	5181	6107	6864	5955	7329	9993	7070	7192		5641.33	6427.33	5595.67	6716	8085
AP2A2	161	3353	3567	1851	3453	3332	2560	2906	2987	3269	3433	2797	3698	5129	3806	3880		2923.67	3115	3054	3309.33	4271.67
AP2B1	163	8275	8552	4544	8172	7903	6381	6624	6523	8174	8128	6868	8090	12080	9340	9303		7123.67	7485.33	7107	7695.33	10241
AP2M1	1173	16368	17198	8624	18101	17018	14016	13247	15392	16361	18725	15793	20227	25329	19409	20119		14063.3	16378.3	15000	18248.3	21619
AP2S1	1175	3593	3751	1988	3569	3628	3054	3152	4037	3627	4037	3502	4312	5691	4105	4408		3110.67	3417	3605.33	3950.33	4734.67
AP3B1	8546	3294	3277	1898	3126	3127	2437	2536	2672	3423	3712	3000	3759	4763	3936	3658		2823	2896.67	2877	3490.33	4119
AP3B2	8120	36	60	22	65	37	37	11	6	19	3	6	2	36	26	20		39.3333	46.3333	12	3.66667	27.3333
AP3D1	8943	9021	9287	4693	9974	9118	7395	7532	6112	8367	8000	7050	8587	13040	9831	9959		7667	8829	7337	7879	10943.3
AP3M1	26985	2768	2785	1584	2429	2558	1892	2119	2607	2835	3001	2401	3078	4211	3148	3382		2379	2293	2520.33	2826.67	3580.33
AP3M2	10947	698	768	397	690	656	505	551	621	722	686	576	826	951	739	794		621	617	631.333	696	828
AP3S1	1176	2752	2701	1561	2482	2484	1977	1942	2876	2792	3002	2465	3073	4022	2987	2956		2338	2314.33	2536.67	2846.67	3321.67
AP3S2	10239	98	76	42	102	61	69	75	66	92	109	90	91	122	75	77		72	77.3333	77.6667	96.6667	91.3333
AP4B1	10717	864	889	443	775	798	658	631	771	822	844	744	946	1307	1016	1096		732	743.667	741.333	844.667	1139.67
AP4E1	23431	1018	1072	596	1143	914	673	705	696	1018	1034	794	963	1575	1132	1171		895.333	910	806.333	930.333	1292.67
AP4M1	9179	406	395	207	370	358	304	359	411	445	512	446	494	653	462	511		336	344	405	484	542
AP4S1	11154	177	166	91	183	179	146	134	159	179	212	165	204	302	222	222		144.667	169.333	157.333	193.667	248.667
AP5B1	91056	1032	1163	526	1269	1014	823	957	757	1004	614	669	696	1133	933	923		907	1035.33	906	659.667	996.333
AP5M1	55745	1030	1018	619	887	935	646	718	853	1036	964	831	1071	1645	1144	1162		889	822.667	869	955.333	1317
AP5S1	55317	344	348	185	280	283	246	258	323	338	406	304	406	568	350	360		292.333	269.667	306.333	372	426
AP5Z1	9907	1756	1956	893	2364	2024	1537	1347	1292	1484	1128	1008	1213	1798	1269	1178		1535	1975	1374.33	1116.33	1415
APAF1	317	795	804	420	812	802	585	565	544	772	1040	788	887	1244	952	948		673	733	627	905	1048
APBA1	320	416	425	205	415	369	244	342	344	344	580	440	623	792	635	538		348.667	342.667	343.333	547.667	655
APBA2	321	256	240	137	275	244	197	202	202	235	184	184	261	403	261	290		211	238.667	213	209.667	318
APBA3	9546	441	518	236	639	559	471	432	424	459	304	301	334	501	371	399		398.333	556.333	438.333	313	423.667
APBB1	322	1454	1395	735	1620	1481	1209	1117	1290	1397	1269	1080	1426	3380	2761	2804		1194.67	1436.67	1268	1258.33	2981.67
APBB1IP	54518	108	90	55	113	108	52	75	97	71	92	83	94	134	120	109		84.3333	91	81	89.6667	121
APBB2	323	3455	3452	1807	3518	3271	2593	2671	2651	3494	3970	3208	4176	4943	3649	3680		2904.67	3127.33	2938.67	3784.67	4090.67
APBB3	10307	226	234	76	223	196	149	160	151	215	174	142	180	261	204	193		178.667	189.333	175.333	165.333	219.333
APC	324	1974	1917	1100	1850	1786	1239	1421	1119	1990	2180	1688	2160	2745	2124	2157		1663.67	1625	1510	2009.33	2342
APC2	10297	156	177	86	230	167	148	172	134	183	133	147	195	294	179	175		139.667	181.667	163	158.333	216
APCDD1	147495	459	460	298	226	310	249	378	439	501	550	441	546	1029	730	760		405.667	261.667	439.333	512.333	839.667
APCDD1L	164284	6006	5920	3115	9265	7316	5941	4938	5578	5532	5618	4757	6179	8845	7392	6921		5013.67	7507.33	5349.33	5518	7719.33
APCS	325	0	0	0	0	0	0	0	0	0	0	0	0	0	0	0		0	0	0	0	0
APEH	327	2656	2887	1357	2417	2447	2043	2324	2773	2787	2895	2372	2955	4309	3418	3460		2300	2302.33	2628	2740.67	3729
APELA	100506013	3	2	0	0	0	0	0	0	0	2	0	1	2	0	0		1.66667	0	0	1	0.666667
APEX1	328	4456	4385	2413	3824	4009	3201	3410	4424	4498	5355	4345	5505	7179	5358	5453		3751.33	3678	4110.67	5068.33	5996.67
APEX2	27301	822	883	466	755	798	617	709	791	800	871	711	904	1317	998	1013		723.667	723.333	766.667	828.667	1109.33
APH1A	51107	2876	3045	1590	3226	3068	2442	2354	2869	2771	2873	2386	2937	4011	2964	3039		2503.67	2912	2664.67	2732	3338
APH1B	83464	593	578	322	552	503	410	447	499	588	705	609	723	946	727	718		497.667	488.333	511.333	679	797
API5	8539	4230	3940	2330	3720	3521	2676	2992	3580	4425	4313	3334	4575	6368	4865	4906		3500	3305.67	3665.67	4074	5379.67
APIP	51074	386	362	185	305	298	223	280	379	442	410	354	404	644	468	470		311	275.333	367	389.333	527.333
APITD1	378708	67	48	29	27	42	31	36	77	49	62	42	72	87	78	69		48	33.3333	54	58.6667	78
APITD1-CORT	100526739	2	2	1	0	1	0	1	1	5	0	1	1	3	1	4		1.66667	0.333333	2.33333	0.666667	2.66667
APLF	200558	100	87	61	85	100	84	73	87	111	94	66	98	142	116	119		82.6667	89.6667	90.3333	86	125.667
APLN	8862	31	15	18	46	35	45	36	41	43	62	60	95	68	46	50		21.3333	42	40	72.3333	54.6667
APLNR	187	0	1	0	1	0	1	0	0	0	2	7	14	6	0	1		0.333333	0.666667	0	7.66667	2.33333
APLP1	333	82	110	60	128	103	92	141	144	141	114	107	151	156	158	149		84	107.667	142	124	154.333
APLP2	334	16747	17430	9176	17661	16838	12921	13404	14231	17464	20077	16900	21693	26799	19652	19979		14451	15806.7	15033	19556.7	22143.3
APMAP	57136	4102	3987	2247	3653	3829	2872	3227	4071	4266	4609	3851	4964	6999	5135	5285		3445.33	3451.33	3854.67	4474.67	5806.33
APOA1	335	7	10	3	12	9	10	6	11	6	5	3	5	5	4	4		6.66667	10.3333	7.66667	4.33333	4.33333
APOA1BP	128240	895	852	449	795	810	658	702	978	890	947	812	999	1365	989	1006		732	754.333	856.667	919.333	1120
APOA2	336	0	0	0	0	0	0	0	0	1	1	0	0	0	0	0		0	0	0.333333	0.333333	0
APOA4	337	1	2	0	5	2	1	11	20	12	0	4	0	0	1	3		1	2.66667	14.3333	1.33333	1.33333
APOA5	116519	2	1	1	1	1	1	1	1	6	0	0	0	1	3	2		1.33333	1	2.66667	0	2
APOB	338	14	20	11	26	14	7	20	12	25	30	22	32	28	25	28		15	15.6667	19	28	27
APOBEC1	339	0	0	0	0	0	0	0	0	0	0	0	0	0	0	0		0	0	0	0	0
APOBEC2	10930	3	7	1	1	6	4	5	2	3	2	1	3	7	1	5		3.66667	3.66667	3.33333	2	4.33333
APOBEC3A	200315	0	0	0	0	0	0	0	0	0	0	0	0	0	0	0		0	0	0	0	0
APOBEC3B	9582	553	561	313	357	447	304	408	578	540	550	463	532	886	599	660		475.667	369.333	508.667	515	715
APOBEC3C	27350	1240	1232	662	1216	1241	856	1065	1165	1233	1208	1012	1261	1688	1310	1247		1044.67	1104.33	1154.33	1160.33	1415
APOBEC3D	140564	120	159	63	157	123	111	116	105	124	61	81	75	122	107	83		114	130.333	115	72.3333	104
APOBEC3F	200316	295	391	163	502	395	309	290	328	324	211	195	224	275	258	322		283	402	314	210	285
APOBEC3G	60489	512	584	268	798	672	538	399	548	499	299	305	330	351	317	377		454.667	669.333	482	311.333	348.333
APOBEC3H	164668	3	2	1	2	5	2	2	3	3	4	1	1	4	1	1		2	3	2.66667	2	2
APOBEC4	403314	0	0	0	0	0	0	0	0	2	0	0	0	0	0	0		0	0	0.666667	0	0
APOBR	55911	7	7	0	5	8	2	7	0	2	0	1	1	4	3	1		4.66667	5	3	0.666667	2.66667
APOC1	341	88	89	43	77	104	68	45	89	76	105	93	83	119	102	79		73.3333	83	70	93.6667	100
APOC2	344	0	1	2	0	2	1	0	0	1	1	1	1	0	0	0		1	1	0.333333	1	0
APOC3	345	6	8	3	15	7	11	10	14	21	9	8	12	12	13	11		5.66667	11	15	9.66667	12
APOC4	346	2	1	0	5	3	0	2	0	0	3	0	0	0	1	1		1	2.66667	0.666667	1	0.666667
APOD	347	5168	5634	2995	5920	5867	4679	4419	6070	5843	4350	4029	5068	7087	5512	5517		4599	5488.67	5444	4482.33	6038.67
APOE	348	1019	1189	509	1679	1527	1256	900	952	1003	1187	976	1199	1576	1100	1079		905.667	1487.33	951.667	1120.67	1251.67
APOF	319	0	0	0	1	0	0	1	0	1	1	0	0	0	2	1		0	0.333333	0.666667	0.333333	1
APOH	350	0	0	1	0	0	0	0	0	0	0	1	0	0	0	0		0.333333	0	0	0.333333	0
APOL1	8542	2077	3029	1145	2645	2537	2033	1966	1849	2216	705	855	854	892	862	1009		2083.67	2405	2010.33	804.667	921
APOL2	23780	3312	3991	1695	3833	3424	2747	2566	2513	2667	1918	1708	2001	2042	1961	1941		2999.33	3334.67	2582	1875.67	1981.33
APOL3	80833	467	584	270	378	429	350	402	406	453	198	214	185	227	234	275		440.333	385.667	420.333	199	245.333
APOL4	80832	15	14	7	20	13	8	8	3	6	1	1	0	6	5	1		12	13.6667	5.66667	0.666667	4
APOL5	80831	6	9	1	2	3	3	6	1	6	3	3	3	5	3	3		5.33333	2.66667	4.33333	3	3.66667
APOL6	80830	3608	4320	2040	4508	4095	3096	3218	2717	3672	1721	1726	1762	1715	2024	1798		3322.67	3899.67	3202.33	1736.33	1845.67
APOLD1	81575	52	61	33	55	69	40	44	45	36	56	63	82	105	70	84		48.6667	54.6667	41.6667	67	86.3333
APOM	55937	36	29	13	35	30	23	12	30	34	29	24	31	59	24	43		26	29.3333	25.3333	28	42
APOO	79135	227	199	130	175	201	141	170	266	240	290	223	287	389	290	291		185.333	172.333	225.333	266.667	323.333
APOOL	139322	897	957	491	759	706	573	743	783	889	982	762	940	1590	1121	1102		781.667	679.333	805	894.667	1271
APOPT1	84334	938	904	480	905	905	755	665	990	959	1025	793	940	1418	1140	1043		774	855	871.333	919.333	1200.33
APP	351	24459	25942	13130	25915	24651	19321	20565	20438	25186	24478	20330	25571	35504	27378	27691		21177	23295.7	22063	23459.7	30191
APPBP2	10513	1476	1553	929	1580	1465	1096	1078	1245	1513	1616	1304	1712	2318	1753	1708		1319.33	1380.33	1278.67	1544	1926.33
APPL1	26060	1744	1759	941	1575	1504	1062	1189	1291	1823	2212	1847	2184	2926	2142	2123		1481.33	1380.33	1434.33	2081	2397
APPL2	55198	8541	8302	4591	6748	6865	5289	6283	7005	8301	7414	6197	7576	12435	8925	8731		7144.67	6300.67	7196.33	7062.33	10030.3
APRT	353	2784	2972	1559	2858	2912	2384	2637	3335	2944	3131	2861	3380	4633	3319	3657		2438.33	2718	2972	3124	3869.67
APTX	54840	927	1007	576	944	934	691	813	988	1033	1044	886	1051	1566	1246	1241		836.667	856.333	944.667	993.667	1351
AQP1	358	1828	2022	842	1583	1744	1455	1645	1754	1839	1831	1469	2156	1557	1240	1331		1564	1594	1746	1818.67	1376
AQP10	89872	4	0	0	4	0	2	0	0	4	0	0	0	3	1	0		1.33333	2	1.33333	0	1.33333
AQP11	282679	34	29	16	26	36	17	25	22	38	38	18	20	47	24	28		26.3333	26.3333	28.3333	25.3333	33
AQP12A	375318	0	0	0	0	0	0	0	0	1	0	0	0	0	0	0		0	0	0.333333	0	0
AQP12B	653437	0	0	0	0	0	0	0	2	0	0	0	0	0	0	0		0	0	0.666667	0	0
AQP2	359	0	0	0	0	0	0	0	1	0	0	0	0	1	0	0		0	0	0.333333	0	0.333333
AQP3	360	16	26	14	52	32	35	127	184	191	497	436	583	59	49	42		18.6667	39.6667	167.333	505.333	50
AQP4	361	0	0	0	0	0	0	0	0	0	0	0	0	0	0	0		0	0	0	0	0
AQP5	362	0	0	0	1	0	1	2	3	1	2	0	0	0	2	0		0	0.666667	2	0.666667	0.666667
AQP6	363	0	0	0	0	0	1	1	0	1	0	0	1	2	1	4		0	0.333333	0.666667	0.333333	2.33333
AQP7	364	2	2	0	2	1	0	0	2	0	7	2	3	3	1	1		1.33333	1	0.666667	4	1.66667
AQP8	343	0	5	0	4	3	4	1	0	0	0	4	1	2	2	6		1.66667	3.66667	0.333333	1.66667	3.33333
AQP9	366	2024	1951	1122	1324	1432	1081	1600	2125	2234	1138	905	1067	2943	2107	2051		1699	1279	1986.33	1036.67	2367
AQR	9716	2114	1934	1089	1885	1875	1447	1520	1476	2020	2292	1876	2337	3234	2449	2447		1712.33	1735.67	1672	2168.33	2710
AR	367	1254	1219	822	1110	1159	903	936	849	1346	1350	1205	1410	1906	1347	1454		1098.33	1057.33	1043.67	1321.67	1569
ARAF	369	1792	1776	989	2025	1918	1498	1488	1640	1720	1871	1655	2124	2726	2090	2034		1519	1813.67	1616	1883.33	2283.33
ARAP1	116985	2280	2312	1229	2522	2163	1875	2018	1642	2232	2099	1806	2132	3236	2300	2365		1940.33	2186.67	1964	2012.33	2633.67
ARAP2	116984	2	7	5	25	19	15	7	7	8	2	5	4	20	17	27		4.66667	19.6667	7.33333	3.66667	21.3333
ARAP3	64411	597	608	301	517	527	340	480	442	604	605	528	616	998	708	699		502	461.333	508.667	583	801.667
ARC	23237	115	141	53	139	125	103	631	613	623	67	63	67	143	105	120		103	122.333	622.333	65.6667	122.667
ARCN1	372	10783	10702	5888	10973	10385	8056	8214	9564	10748	12306	9652	12613	16233	12488	12285		9124.33	9804.67	9508.67	11523.7	13668.7
AREG	374	672	749	362	1925	1505	1222	616	760	663	429	382	548	1142	950	836		594.333	1550.67	679.667	453	976
AREL1	9870	1695	1638	864	1651	1503	1206	1348	1242	1668	1767	1326	1806	2650	2092	1995		1399	1453.33	1419.33	1633	2245.67
ARF1	375	18584	19695	9949	20433	19583	15913	15398	18054	18605	19321	16479	20442	26963	19905	20561		16076	18643	17352.3	18747.3	22476.3
ARF3	377	6210	6239	3346	6085	6144	4820	5105	5884	5997	6427	5408	6725	9948	7472	7744		5265	5683	5662	6186.67	8388
ARF4	378	9503	10003	5278	9616	9261	7330	6911	9729	9616	10523	8311	11281	14453	11295	11396		8261.33	8735.67	8752	10038.3	12381.3
ARF5	381	1501	1628	765	1790	1624	1304	1343	1773	1627	1532	1323	1667	2454	1791	1850		1298	1572.67	1581	1507.33	2031.67
ARF6	382	5050	5339	2772	4975	4965	3822	3704	4607	4940	5878	4924	6153	7188	5180	5469		4387	4587.33	4417	5651.67	5945.67
ARFGAP1	55738	4203	4473	2101	4426	4140	3318	3408	3260	3939	4152	3682	4313	6195	4450	4626		3592.33	3961.33	3535.67	4049	5090.33
ARFGAP2	84364	1956	2060	1041	1964	1846	1523	1613	1813	1945	1864	1567	1998	2836	2191	2203		1685.67	1777.67	1790.33	1809.67	2410
ARFGAP3	26286	2065	2124	1142	2275	2103	1612	1661	1901	2168	2252	1819	2415	2977	2374	2412		1777	1996.67	1910	2162	2587.67
ARFGEF1	10565	2173	2193	1216	2185	2067	1551	1814	1569	2304	2488	1942	2598	3505	2552	2542		1860.67	1934.33	1895.67	2342.67	2866.33
ARFGEF2	10564	2425	2591	1354	2334	2218	1602	1892	1522	2468	2385	1884	2421	3562	2710	2740		2123.33	2051.33	1960.67	2230	3004
ARFGEF3	57221	7	8	5	14	12	11	7	1	2	6	3	6	6	11	3		6.66667	12.3333	3.33333	5	6.66667
ARFIP1	27236	1342	1201	722	1134	1101	793	916	1167	1332	1356	1053	1394	2013	1493	1548		1088.33	1009.33	1138.33	1267.67	1684.67
ARFIP2	23647	1495	1551	757	1547	1604	1227	1176	1491	1540	1594	1287	1787	2331	1663	1766		1267.67	1459.33	1402.33	1556	1920
ARFRP1	10139	975	1151	538	1090	1105	949	864	977	1039	957	888	910	1416	988	1044		888	1048	960	918.333	1149.33
ARG1	383	9	10	3	9	3	2	3	5	8	8	10	10	8	7	8		7.33333	4.66667	5.33333	9.33333	7.66667
ARG2	384	379	342	180	321	298	215	293	376	371	437	334	443	672	471	510		300.333	278	346.667	404.667	551
ARGLU1	55082	2824	2989	1353	2704	2537	1783	1883	2019	2510	2534	2234	2570	4126	2848	2975		2388.67	2341.33	2137.33	2446	3316.33
ARHGAP1	392	3684	3814	2003	4091	3743	3102	3254	3364	3556	3954	3228	4257	5376	4131	4141		3167	3645.33	3391.33	3813	4549.33
ARHGAP10	79658	1273	1314	700	1488	1293	1132	1035	1166	1319	1401	1185	1482	1978	1486	1465		1095.67	1304.33	1173.33	1356	1643
ARHGAP11A	9824	2398	2283	1337	1533	1813	1289	1733	1671	2348	2724	2206	2697	4197	3035	3214		2006	1545	1917.33	2542.33	3482
ARHGAP11B	89839	101	105	69	71	93	57	92	51	105	126	102	116	176	125	117		91.6667	73.6667	82.6667	114.667	139.333
ARHGAP12	94134	1898	1961	1052	1998	1730	1300	1504	1489	2013	1919	1492	1802	2812	2006	1936		1637	1676	1668.67	1737.67	2251.33
ARHGAP15	55843	1	3	0	2	1	1	3	0	1	0	0	0	0	0	0		1.33333	1.33333	1.33333	0	0
ARHGAP17	55114	2557	2537	1343	3094	2725	2242	1977	1849	2422	2245	1924	2537	3519	2669	2622		2145.67	2687	2082.67	2235.33	2936.67
ARHGAP18	93663	4240	4001	2444	3394	3686	3020	3209	3640	4583	4345	3358	4301	6716	4914	5097		3561.67	3366.67	3810.67	4001.33	5575.67
ARHGAP19	84986	624	568	309	437	474	375	425	423	531	654	528	594	1153	809	770		500.333	428.667	459.667	592	910.667
ARHGAP20	57569	25	26	19	25	20	13	16	14	31	19	36	32	28	23	25		23.3333	19.3333	20.3333	29	25.3333
ARHGAP21	57584	6250	6114	3326	6631	6063	4672	4804	3723	6301	5748	4796	5919	8436	6569	6143		5230	5788.67	4942.67	5487.67	7049.33
ARHGAP22	58504	4728	4737	2304	4013	4237	3387	3866	3677	4112	3607	3099	3737	7256	5136	5169		3923	3879	3885	3481	5853.67
ARHGAP23	57636	3743	3845	1878	4056	3635	2889	3201	2572	3682	4986	4190	5298	5692	4060	4056		3155.33	3526.67	3151.67	4824.67	4602.67
ARHGAP24	83478	2621	2705	1328	3045	2569	2012	2257	2224	2603	2237	1673	2185	3305	2762	2380		2218	2542	2361.33	2031.67	2815.67
ARHGAP25	9938	3	1	0	3	4	3	1	0	0	0	0	0	1	2	3		1.33333	3.33333	0.333333	0	2
ARHGAP26	23092	377	451	188	841	552	476	289	260	348	206	207	244	329	231	202		338.667	623	299	219	254
ARHGAP27	201176	144	166	76	300	168	155	130	104	102	52	49	69	99	94	71		128.667	207.667	112	56.6667	88
ARHGAP28	79822	2	2	2	0	4	7	2	0	9	6	10	12	20	9	13		2	3.66667	3.66667	9.33333	14
ARHGAP29	9411	14539	14463	7696	11823	12056	9033	10050	9597	13126	12823	9721	12267	18139	13810	13639		12232.7	10970.7	10924.3	11603.7	15196
ARHGAP30	257106	7	13	2	12	14	2	8	10	15	9	2	6	16	7	12		7.33333	9.33333	11	5.66667	11.6667
ARHGAP31	57514	838	858	448	1345	1140	839	641	513	798	953	677	936	1512	1196	1151		714.667	1108	650.667	855.333	1286.33
ARHGAP32	9743	692	724	348	770	716	468	540	433	763	723	550	700	1164	852	866		588	651.333	578.667	657.667	960.667
ARHGAP33	115703	241	264	130	213	188	179	205	194	216	256	206	255	512	281	305		211.667	193.333	205	239	366
ARHGAP35	2909	3585	3449	1856	3528	3196	2603	2697	1917	3375	3309	2841	3304	5339	3912	3935		2963.33	3109	2663	3151.33	4395.33
ARHGAP36	158763	0	0	0	0	0	0	0	0	0	0	0	0	0	0	0		0	0	0	0	0
ARHGAP39	80728	189	187	107	214	200	187	135	125	165	152	140	188	269	147	165		161	200.333	141.667	160	193.667
ARHGAP4	393	19	25	8	55	35	29	23	34	33	9	9	10	43	37	21		17.3333	39.6667	30	9.33333	33.6667
ARHGAP40	343578	17	11	10	39	25	19	10	10	12	17	7	17	19	15	16		12.6667	27.6667	10.6667	13.6667	16.6667
ARHGAP42	143872	112	109	62	141	115	108	86	65	129	119	92	119	194	139	118		94.3333	121.333	93.3333	110	150.333
ARHGAP44	9912	38	51	22	46	46	24	38	40	57	49	47	52	89	60	70		37	38.6667	45	49.3333	73
ARHGAP5	394	2405	2416	1341	2753	2372	1651	1562	1484	2378	2236	1750	2141	3120	2335	2287		2054	2258.67	1808	2042.33	2580.67
ARHGAP6	395	276	316	172	215	241	178	235	225	329	254	189	294	447	301	317		254.667	211.333	263	245.667	355
ARHGAP8	23779	0	0	0	0	0	0	0	0	0	0	0	0	0	0	0		0	0	0	0	0
ARHGAP9	64333	5	6	2	10	4	6	0	0	5	1	3	2	3	8	12		4.33333	6.66667	1.66667	2	7.66667
ARHGDIA	396	17410	18851	9213	17293	17160	14448	14764	16681	16599	16002	14344	17324	26166	18427	19459		15158	16300.3	16014.7	15890	21350.7
ARHGDIB	397	75	79	34	57	65	45	61	74	75	94	47	74	136	95	103		62.6667	55.6667	70	71.6667	111.333
ARHGDIG	398	30	43	18	60	46	37	25	41	35	34	17	28	39	28	29		30.3333	47.6667	33.6667	26.3333	32
ARHGEF1	9138	3185	3176	1611	2935	3134	2432	2600	2447	2935	3060	2671	3125	4789	3453	3635		2657.33	2833.67	2660.67	2952	3959
ARHGEF10	9639	1812	1837	828	1719	1621	1202	1524	1272	1691	1711	1423	1735	2734	1996	1949		1492.33	1514	1495.67	1623	2226.33
ARHGEF10L	55160	964	957	438	1014	897	704	884	733	939	855	794	876	1343	952	1008		786.333	871.667	852	841.667	1101
ARHGEF11	9826	1621	1479	845	1562	1465	1182	1252	985	1562	1696	1440	1977	2429	1796	1756		1315	1403	1266.33	1704.33	1993.67
ARHGEF12	23365	5898	5600	3230	6235	5576	4077	4622	3832	6040	6380	5084	6748	9272	7163	6886		4909.33	5296	4831.33	6070.67	7773.67
ARHGEF15	22899	0	3	0	2	0	1	0	0	0	0	0	0	5	10	6		1	1	0	0	7
ARHGEF16	27237	0	1	0	0	4	1	10	10	8	0	1	0	6	1	2		0.333333	1.66667	9.33333	0.333333	3
ARHGEF17	9828	1917	1897	1012	2041	1697	1442	1909	1381	2055	1933	1651	2125	3198	2081	2311		1608.67	1726.67	1781.67	1903	2530
ARHGEF18	23370	1411	1512	725	1743	1614	1229	1129	915	1234	1204	1080	1268	1748	1271	1387		1216	1528.67	1092.67	1184	1468.67
ARHGEF19	128272	214	258	116	275	250	208	216	234	237	179	194	217	291	226	216		196	244.333	229	196.667	244.333
ARHGEF2	9181	3172	3572	1660	4193	3681	2834	2602	2224	3026	3835	3095	4086	3571	2734	2959		2801.33	3569.33	2617.33	3672	3088
ARHGEF25	115557	591	600	283	566	562	470	533	589	701	586	501	659	982	704	690		491.333	532.667	607.667	582	792
ARHGEF26	26084	114	106	67	94	80	87	116	81	140	156	132	148	278	197	188		95.6667	87	112.333	145.333	221
ARHGEF28	64283	1652	1488	819	1249	1308	979	1174	1153	1576	1798	1420	1841	2587	1812	1853		1319.67	1178.67	1301	1686.33	2084
ARHGEF3	50650	187	199	126	225	226	147	186	159	247	320	254	359	338	282	331		170.667	199.333	197.333	311	317
ARHGEF33	100271715	26	30	12	34	29	23	7	8	14	16	20	18	33	38	31		22.6667	28.6667	9.66667	18	34
ARHGEF35	445328	39	30	14	38	27	32	28	37	40	35	29	38	37	55	39		27.6667	32.3333	35	34	43.6667
ARHGEF37	389337	22	33	19	49	38	33	11	17	13	13	16	16	49	64	50		24.6667	40	13.6667	15	54.3333
ARHGEF38	54848	7	9	6	8	7	8	6	10	11	5	7	8	16	7	4		7.33333	7.66667	9	6.66667	9
ARHGEF39	84904	105	95	46	76	91	51	112	106	119	82	79	128	210	131	150		82	72.6667	112.333	96.3333	163.667
ARHGEF4	50649	55	53	29	56	65	46	76	64	89	73	52	80	66	69	79		45.6667	55.6667	76.3333	68.3333	71.3333
ARHGEF40	55701	3694	3953	1860	4421	4159	3414	3145	2780	3459	2687	2317	2882	4568	3481	3424		3169	3998	3128	2628.67	3824.33
ARHGEF5	7984	68	82	41	80	78	79	71	56	76	86	50	89	123	102	70		63.6667	79	67.6667	75	98.3333
ARHGEF6	9459	853	787	446	634	645	536	695	636	831	710	667	809	1374	943	931		695.333	605	720.667	728.667	1082.67
ARHGEF7	8874	2259	2220	1182	2179	2006	1567	1891	1809	2185	2192	1775	2334	3410	2632	2569		1887	1917.33	1961.67	2100.33	2870.33
ARHGEF9	23229	519	469	254	470	437	332	425	390	513	440	439	492	781	538	548		414	413	442.667	457	622.333
ARID1A	8289	2404	2384	1277	2724	2363	1860	2078	1575	2458	2441	2026	2683	3644	2666	2682		2021.67	2315.67	2037	2383.33	2997.33
ARID1B	57492	2116	2042	1086	2194	1967	1614	1824	1204	1995	2140	1667	2186	2933	2179	2234		1748	1925	1674.33	1997.67	2448.67
ARID2	196528	557	520	316	532	475	368	414	380	552	588	495	551	979	730	635		464.333	458.333	448.667	544.667	781.333
ARID3A	1820	462	481	240	517	469	356	415	365	438	475	394	507	749	489	501		394.333	447.333	406	458.667	579.667
ARID3B	10620	108	97	55	137	132	87	97	87	91	67	67	77	200	133	130		86.6667	118.667	91.6667	70.3333	154.333
ARID3C	138715	2	5	5	5	6	7	2	4	3	0	2	5	9	10	11		4	6	3	2.33333	10
ARID4A	5926	492	502	241	486	456	325	339	276	426	440	350	484	616	503	556		411.667	422.333	347	424.667	558.333
ARID4B	51742	1529	1714	812	2151	1769	1268	1055	923	1360	1223	959	1130	1664	1258	1284		1351.67	1729.33	1112.67	1104	1402
ARID5A	10865	322	349	173	400	380	251	314	331	387	263	279	298	522	319	358		281.333	343.667	344	280	399.667
ARID5B	84159	4141	3891	2115	4014	3709	2724	2733	2817	3641	4066	3533	4342	5877	4281	3840		3382.33	3482.33	3063.67	3980.33	4666
ARIH1	25820	2351	2470	1277	2561	2281	1880	1821	2013	2310	2245	2024	2472	3286	2753	2675		2032.67	2240.67	2048	2247	2904.67
ARIH2	10425	3146	3123	1658	3446	3287	2543	2476	2523	3073	2906	2541	3098	4322	3274	3337		2642.33	3092	2690.67	2848.33	3644.33
ARIH2OS	646450	16	16	9	23	24	12	15	8	9	17	5	11	16	16	16		13.6667	19.6667	10.6667	11	16
ARL1	400	2951	3139	1697	2989	2796	2282	2243	2887	3078	3376	2661	3431	4365	3400	3470		2595.67	2689	2736	3156	3745
ARL10	285598	242	246	136	299	241	183	193	78	229	269	191	231	418	297	297		208	241	166.667	230.333	337.333
ARL11	115761	1	0	0	0	1	1	1	0	2	1	0	2	2	2	0		0.333333	0.666667	1	1	1.33333
ARL13A	392509	2	0	2	4	3	0	0	0	3	4	3	1	8	3	7		1.33333	2.33333	1	2.66667	6
ARL13B	200894	525	508	298	579	536	435	358	391	475	519	463	589	718	628	544		443.667	516.667	408	523.667	630
ARL14	80117	0	0	0	0	0	1	2	0	3	0	0	0	0	0	1		0	0.333333	1.66667	0	0.333333
ARL14EP	120534	903	890	436	732	668	561	597	805	952	788	634	895	1221	855	936		743	653.667	784.667	772.333	1004
ARL14EPL	644100	0	0	0	1	0	0	0	1	0	0	0	1	0	0	3		0	0.333333	0.333333	0.333333	1
ARL15	54622	185	199	118	143	159	139	162	180	228	255	200	244	406	265	269		167.333	147	190	233	313.333
ARL16	339231	795	816	379	837	791	593	653	742	775	815	684	870	1256	862	977		663.333	740.333	723.333	789.667	1031.67
ARL17A	51326	34	40	29	27	41	32	29	32	35	66	50	54	104	47	54		34.3333	33.3333	32	56.6667	68.3333
ARL17B	100506084	25	27	7	45	40	21	18	22	21	21	15	16	31	27	26		19.6667	35.3333	20.3333	17.3333	28
ARL2	402	1544	1701	813	1645	1572	1408	1411	1873	1825	1519	1394	1620	2240	1704	1725		1352.67	1541.67	1703	1511	1889.67
ARL2BP	23568	2801	2719	1460	2546	2552	1981	1993	2763	2688	2975	2446	3143	4240	3208	3219		2326.67	2359.67	2481.33	2854.67	3555.67
ARL3	403	804	804	404	640	732	554	647	903	881	916	828	1006	1530	1123	1166		670.667	642	810.333	916.667	1273
ARL4A	10124	375	421	189	323	371	275	290	379	373	320	285	380	593	419	442		328.333	323	347.333	328.333	484.667
ARL4C	10123	424	368	210	442	346	248	303	345	322	262	233	259	555	404	396		334	345.333	323.333	251.333	451.667
ARL4D	379	741	849	424	800	777	627	518	685	594	848	693	893	917	677	701		671.333	734.667	599	811.333	765
ARL5A	26225	1101	1300	533	975	966	680	794	940	1136	1211	951	1212	1992	1340	1387		978	873.667	956.667	1124.67	1573
ARL5B	221079	1068	1253	575	1266	1011	734	778	843	1114	770	700	856	1299	944	959		965.333	1003.67	911.667	775.333	1067.33
ARL5C	390790	0	0	0	0	0	0	1	1	1	1	0	0	1	3	1		0	0	1	0.333333	1.66667
ARL6	84100	206	210	129	157	180	132	173	233	253	217	176	240	405	302	288		181.667	156.333	219.667	211	331.667
ARL6IP1	23204	3552	3606	1941	2935	3082	2435	2597	3245	3648	4120	3443	4234	6247	4875	4710		3033	2817.33	3163.33	3932.33	5277.33
ARL6IP4	51329	2310	2345	1191	2345	2266	2037	1900	2268	2102	2189	1865	2138	3218	2420	2574		1948.67	2216	2090	2064	2737.33
ARL6IP5	10550	4676	5063	2714	4447	4321	3185	3327	4653	4816	4096	3437	4157	6788	4916	5215		4151	3984.33	4265.33	3896.67	5639.67
ARL6IP6	151188	718	723	362	652	640	477	534	623	669	609	540	645	1128	717	753		601	589.667	608.667	598	866
ARL8A	127829	792	865	424	1028	1000	729	640	806	797	783	708	809	1019	818	861		693.667	919	747.667	766.667	899.333
ARL8B	55207	3958	4119	2174	4491	3963	2983	2670	3660	3649	3342	2844	3599	4938	3903	3967		3417	3812.33	3326.33	3261.67	4269.33
ARL9	132946	38	57	27	55	44	44	45	47	40	34	22	39	71	61	57		40.6667	47.6667	44	31.6667	63
ARMC1	55156	1252	1366	712	1042	1131	846	889	1157	1417	1496	1139	1460	2170	1558	1610		1110	1006.33	1154.33	1365	1779.33
ARMC10	83787	1033	981	564	1083	929	691	749	1029	1028	1103	967	1192	1555	1169	1229		859.333	901	935.333	1087.33	1317.67
ARMC12	221481	38	34	13	59	28	29	32	26	35	45	41	59	62	51	48		28.3333	38.6667	31	48.3333	53.6667
ARMC2	84071	111	103	45	112	116	67	90	99	100	126	94	119	172	112	135		86.3333	98.3333	96.3333	113	139.667
ARMC3	219681	1	0	0	2	0	0	0	1	0	0	0	0	1	1	1		0.333333	0.666667	0.333333	0	1
ARMC4	55130	42	31	15	29	26	22	17	26	38	45	28	51	53	43	38		29.3333	25.6667	27	41.3333	44.6667
ARMC4P1	101060171	0	0	0	0	0	0	0	0	0	0	1	0	0	0	0		0	0	0	0.333333	0
ARMC5	79798	323	390	195	378	393	320	299	295	340	347	283	379	621	466	465		302.667	363.667	311.333	336.333	517.333
ARMC6	93436	1622	1672	865	1562	1582	1279	1428	1457	1508	1643	1330	1664	2383	1786	1926		1386.33	1474.33	1464.33	1545.67	2031.67
ARMC7	79637	164	196	99	186	157	119	162	184	192	185	166	186	255	224	254		153	154	179.333	179	244.333
ARMC8	25852	2199	2158	1234	1933	1936	1558	1714	1863	2215	2272	1902	2338	3111	2437	2411		1863.67	1809	1930.67	2170.67	2653
ARMC9	80210	1305	1276	722	1637	1404	1159	996	1072	1292	1727	1411	1706	2281	1721	1625		1101	1400	1120	1614.67	1875.67
ARMCX1	51309	1231	1394	753	1430	1226	1055	997	1343	1311	1548	1218	1537	1675	1280	1288		1126	1237	1217	1434.33	1414.33
ARMCX2	9823	1656	1715	900	1670	1693	1297	1278	1429	1574	2097	1598	1941	2485	1904	1911		1423.67	1553.33	1427	1878.67	2100
ARMCX3	51566	2453	2732	1345	2824	2642	2056	1855	2097	2640	2695	2075	2664	3570	2511	2631		2176.67	2507.33	2197.33	2478	2904
ARMCX4	100131755	505	478	294	558	494	337	409	269	405	550	414	465	863	564	616		425.667	463	361	476.333	681
ARMCX5	64860	395	371	201	428	354	299	266	346	352	350	289	361	468	386	452		322.333	360.333	321.333	333.333	435.333
ARMCX5-GPRASP2	100528062	26	31	22	32	38	20	25	27	27	25	25	25	29	38	31		26.3333	30	26.3333	25	32.6667
ARMCX6	54470	347	341	194	422	354	294	307	344	343	347	277	350	456	353	344		294	356.667	331.333	324.667	384.333
ARMS2	387715	1	1	0	2	0	0	0	0	1	0	1	0	3	1	1		0.666667	0.666667	0.333333	0.333333	1.66667
ARMT1	79624	1093	1133	618	1068	992	790	834	1088	1188	1191	1050	1286	1823	1278	1330		948	950	1036.67	1175.67	1477
ARNT	405	1473	1491	747	1461	1345	1117	1205	1148	1548	1747	1414	1761	2239	1659	1711		1237	1307.67	1300.33	1640.67	1869.67
ARNT2	9915	589	522	301	422	463	395	413	416	491	644	515	599	962	676	641		470.667	426.667	440	586	759.667
ARNTL	406	448	517	253	567	474	374	319	386	457	351	318	404	668	485	449		406	471.667	387.333	357.667	534
ARNTL2	56938	1603	1593	911	1325	1378	984	1151	1294	1521	1239	978	1267	2571	1814	1977		1369	1229	1322	1161.33	2120.67
ARPC1A	10552	5006	4934	2732	4711	4683	3845	4010	4941	4990	5900	4680	5888	8241	6098	6301		4224	4413	4647	5489.33	6880
ARPC1B	10095	6780	7351	3565	7834	7472	6113	5828	6783	6947	6444	5680	6863	9674	7319	7158		5898.67	7139.67	6519.33	6329	8050.33
ARPC2	10109	12433	12455	6779	12491	12151	9625	9734	12853	12651	12800	10580	13660	19356	14830	14924		10555.7	11422.3	11746	12346.7	16370
ARPC3	10094	4221	4365	2380	4606	4495	3364	3324	4890	4577	4663	3847	4981	6300	4916	5195		3655.33	4155	4263.67	4497	5470.33
ARPC4	10093	3876	4002	2112	4100	4058	3306	3018	4418	3940	3671	3032	3856	5432	4134	4290		3330	3821.33	3792	3519.67	4618.67
ARPC4-TTLL3	100526693	0	1	0	0	0	0	0	0	1	1	1	1	0	1	0		0.333333	0	0.333333	1	0.333333
ARPC5	10092	6781	6755	3822	6472	6336	5116	5069	7166	7495	7166	5945	7668	9978	8130	7944		5786	5974.67	6576.67	6926.33	8684
ARPC5L	81873	1895	1750	937	2017	1932	1497	1523	1896	1833	1851	1529	2129	2680	2026	2127		1527.33	1815.33	1750.67	1836.33	2277.67
ARPIN	348110	713	724	367	498	480	396	587	590	782	884	693	816	1269	883	886		601.333	458	653	797.667	1012.67
ARPP19	10776	5128	5406	2972	4682	4610	3370	3949	4653	5389	5335	4481	5544	8678	6250	6369		4502	4220.67	4663.67	5120	7099
ARPP21	10777	0	0	0	0	0	0	0	0	0	0	0	0	0	0	0		0	0	0	0	0
ARR3	407	7	7	1	8	2	2	5	2	8	4	7	5	6	4	6		5	4	5	5.33333	5.33333
ARRB1	408	901	787	460	838	743	618	722	685	869	992	776	984	1510	1053	1060		716	733	758.667	917.333	1207.67
ARRB2	409	288	302	168	213	266	215	258	352	355	311	283	311	596	409	391		252.667	231.333	321.667	301.667	465.333
ARRDC1	92714	728	893	429	804	709	569	664	715	632	586	565	579	1128	820	870		683.333	694	670.333	576.667	939.333
ARRDC2	27106	376	410	206	618	569	394	393	406	440	381	345	418	508	374	380		330.667	527	413	381.333	420.667
ARRDC3	57561	1898	2513	1020	3631	2727	2034	1007	1109	1229	860	765	923	1074	917	774		1810.33	2797.33	1115	849.333	921.667
ARRDC4	91947	1968	2184	1054	2918	2309	1730	1284	1474	1759	1611	1266	1791	1719	1332	1496		1735.33	2319	1505.67	1556	1515.67
ARRDC5	645432	1	0	0	1	1	0	0	0	2	0	0	1	2	0	1		0.333333	0.666667	0.666667	0.333333	1
ARSA	410	1515	1743	756	1966	1630	1350	1392	1427	1530	1417	1226	1473	2020	1564	1643		1338	1648.67	1449.67	1372	1742.33
ARSB	411	1201	1178	669	1254	1228	921	898	1033	1203	1237	1065	1276	1702	1339	1379		1016	1134.33	1044.67	1192.67	1473.33
ARSD	414	550	592	271	559	534	416	439	437	506	591	541	661	879	635	673		471	503	460.667	597.667	729
ARSE	415	49	55	23	49	44	25	46	40	68	73	63	62	82	78	71		42.3333	39.3333	51.3333	66	77
ARSF	416	0	0	0	0	0	0	0	0	0	0	0	0	0	0	0		0	0	0	0	0
ARSG	22901	298	254	138	431	376	237	230	239	265	273	218	256	357	303	295		230	348	244.667	249	318.333
ARSH	347527	0	0	0	0	0	0	0	0	0	0	0	0	0	0	0		0	0	0	0	0
ARSI	340075	162	142	74	170	155	129	133	121	161	624	448	663	358	305	275		126	151.333	138.333	578.333	312.667
ARSJ	79642	2195	2155	1105	2007	1921	1506	1658	1683	2169	2145	1737	2129	3118	2314	2537		1818.33	1811.33	1836.67	2003.67	2656.33
ARSK	153642	601	575	333	504	549	418	439	539	680	683	552	725	974	712	756		503	490.333	552.667	653.333	814
ART1	417	1	0	0	3	2	0	0	1	2	2	0	0	3	1	1		0.333333	1.66667	1	0.666667	1.66667
ART3	419	22	8	7	20	14	15	6	8	9	3	10	2	21	8	19		12.3333	16.3333	7.66667	5	16
ART4	420	0	1	0	1	0	0	0	0	0	0	0	0	0	0	0		0.333333	0.333333	0	0	0
ART5	116969	0	0	0	1	1	0	0	2	3	7	6	2	0	0	1		0	0.666667	1.66667	5	0.333333
ARTN	9048	40	38	17	41	35	26	30	18	24	21	19	21	72	57	42		31.6667	34	24	20.3333	57
ARV1	64801	493	463	266	431	440	333	380	535	519	546	492	587	785	667	655		407.333	401.333	478	541.667	702.333
ARVCF	421	86	103	40	119	84	79	145	110	135	90	69	65	111	94	72		76.3333	94	130	74.6667	92.3333
ARX	170302	0	0	0	0	0	1	0	0	1	0	0	0	0	0	1		0	0.333333	0.333333	0	0.333333
AS3MT	57412	72	82	33	70	78	45	49	70	69	102	74	78	123	88	101		62.3333	64.3333	62.6667	84.6667	104
ASAH1	427	1649	1661	883	1679	1608	1230	1281	1650	1881	1649	1355	1751	2546	2035	1924		1397.67	1505.67	1604	1585	2168.33
ASAH2	56624	8	7	1	3	4	2	6	6	4	6	8	4	8	7	9		5.33333	3	5.33333	6	8
ASAH2B	653308	254	285	128	244	217	180	200	257	298	232	235	266	305	285	300		222.333	213.667	251.667	244.333	296.667
ASAP1	50807	8351	8207	4316	8643	7974	5781	6486	5921	8139	7902	6579	8289	12059	8926	9074		6958	7466	6848.67	7590	10019.7
ASAP2	8853	3117	3075	1584	2927	2603	1937	2494	2361	3105	3056	2402	3173	4397	3326	3357		2592	2489	2653.33	2877	3693.33
ASAP3	55616	326	339	182	362	306	264	288	242	300	323	284	326	421	315	347		282.333	310.667	276.667	311	361
ASB1	51665	2010	2033	1023	2031	1919	1454	1696	1547	1864	1984	1584	2085	3280	2404	2523		1688.67	1801.33	1702.33	1884.33	2735.67
ASB10	136371	1	0	0	1	1	0	2	0	1	0	0	0	2	4	1		0.333333	0.666667	1	0	2.33333
ASB11	140456	0	4	0	0	1	0	0	0	0	0	0	0	1	0	1		1.33333	0.333333	0	0	0.666667
ASB12	142689	0	0	0	0	0	0	0	0	0	0	0	0	0	0	0		0	0	0	0	0
ASB13	79754	542	532	309	468	447	377	459	545	607	538	408	541	937	644	702		461	430.667	537	495.667	761
ASB14	142686	39	41	19	34	32	24	21	24	23	28	30	39	58	24	42		33	30	22.6667	32.3333	41.3333
ASB15	142685	0	0	0	0	1	1	0	1	0	0	0	1	1	1	0		0	0.666667	0.333333	0.333333	0.666667
ASB16	92591	61	54	31	50	45	32	29	42	61	50	43	63	78	60	63		48.6667	42.3333	44	52	67
ASB17	127247	0	0	0	0	0	0	0	0	0	0	0	0	0	0	0		0	0	0	0	0
ASB18	401036	0	0	0	0	1	0	0	0	0	0	0	0	0	0	0		0	0.333333	0	0	0
ASB2	51676	4	3	3	6	7	4	5	4	8	0	0	0	4	1	1		3.33333	5.66667	5.66667	0	2
ASB3	51130	42	34	20	35	46	31	31	42	53	46	41	58	74	67	42		32	37.3333	42	48.3333	61
ASB4	51666	1	0	0	3	1	1	0	0	0	0	0	0	3	4	2		0.333333	1.66667	0	0	3
ASB5	140458	1	3	2	3	9	2	5	3	0	5	10	6	2	1	4		2	4.66667	2.66667	7	2.33333
ASB6	140459	1406	1622	751	1848	1754	1327	1286	1369	1405	1568	1268	1752	2097	1600	1726		1259.67	1643	1353.33	1529.33	1807.67
ASB7	140460	583	593	333	730	616	449	467	462	568	523	468	597	886	718	679		503	598.333	499	529.333	761
ASB8	140461	477	474	285	441	436	376	416	445	493	573	467	579	782	585	633		412	417.667	451.333	539.667	666.667
ASB9	140462	42	28	17	26	24	15	21	45	32	46	45	41	60	39	53		29	21.6667	32.6667	44	50.6667
ASCC1	51008	653	680	430	654	586	565	537	671	680	716	597	710	953	762	759		587.667	601.667	629.333	674.333	824.667
ASCC2	84164	2833	2990	1542	3105	2814	2309	2245	2210	2708	2903	2335	3005	4043	3161	3287		2455	2742.67	2387.67	2747.67	3497
ASCC3	10973	5348	5145	2820	4984	4797	3565	4006	3565	5301	5319	4271	5424	7756	5957	5795		4437.67	4448.67	4290.67	5004.67	6502.67
ASCL1	429	0	1	0	1	0	0	0	1	0	1	0	0	1	1	0		0.333333	0.333333	0.333333	0.333333	0.666667
ASCL2	430	0	0	0	1	0	0	0	0	0	0	0	1	0	0	0		0	0.333333	0	0.333333	0
ASCL3	56676	2	0	2	0	0	0	0	0	0	0	0	0	1	0	0		1.33333	0	0	0	0.333333
ASCL4	121549	0	2	0	0	2	0	0	0	0	0	0	0	0	0	1		0.666667	0.666667	0	0	0.333333
ASCL5	647219	1	0	0	0	1	0	1	1	0	0	0	0	0	1	0		0.333333	0.333333	0.666667	0	0.333333
ASF1A	25842	499	514	282	436	516	353	433	574	656	571	488	593	858	703	695		431.667	435	554.333	550.667	752
ASF1B	55723	492	484	270	307	362	333	417	518	466	561	520	557	1010	686	787		415.333	334	467	546	827.667
ASGR1	432	21	32	9	44	24	19	28	43	42	27	14	29	50	36	35		20.6667	29	37.6667	23.3333	40.3333
ASGR2	433	0	0	0	0	0	0	0	0	0	0	0	0	0	0	0		0	0	0	0	0
ASH1L	55870	2833	2773	1500	2978	2634	2060	2104	1453	2771	2674	2174	2868	3954	3094	2946		2368.67	2557.33	2109.33	2572	3331.33
ASH2L	9070	1191	1148	640	970	997	762	900	1079	1226	1240	1019	1140	1929	1423	1418		993	909.667	1068.33	1133	1590
ASIC1	41	179	192	110	201	162	126	145	158	196	263	262	271	329	232	221		160.333	163	166.333	265.333	260.667
ASIC2	40	6	2	2	4	2	2	3	6	3	4	3	4	9	10	4		3.33333	2.66667	4	3.66667	7.66667
ASIC3	9311	30	31	15	53	42	21	29	20	29	25	22	35	58	46	39		25.3333	38.6667	26	27.3333	47.6667
ASIC4	55515	2	7	1	5	3	4	4	8	4	3	1	7	13	6	2		3.33333	4	5.33333	3.66667	7
ASIC5	51802	0	0	0	0	0	0	0	0	0	0	0	0	0	0	0		0	0	0	0	0
ASIP	434	12	11	2	5	7	6	9	7	9	2	6	10	7	19	12		8.33333	6	8.33333	6	12.6667
ASL	435	1593	1701	812	1451	1517	1168	1301	1413	1466	1813	1495	1885	2336	1682	1842		1368.67	1378.67	1393.33	1731	1953.33
ASMT	438	0	0	0	0	0	0	0	0	0	0	0	0	0	0	0		0	0	0	0	0
ASMTL	8623	0	0	0	0	0	0	0	0	0	0	0	0	0	0	0		0	0	0	0	0
ASNA1	439	2104	2253	1144	2240	2148	1745	1910	2273	2287	2038	1682	2183	3087	2430	2484		1833.67	2044.33	2156.67	1967.67	2667
ASNS	440	2844	3177	1486	3429	3077	2441	2271	2715	2612	1488	1215	1554	2020	1619	1518		2502.33	2982.33	2532.67	1419	1719
ASNSD1	54529	1995	1993	1073	1848	1805	1361	1415	1883	2069	1987	1667	2243	3054	2260	2296		1687	1671.33	1789	1965.67	2536.67
ASPA	443	4	2	3	5	6	5	2	3	7	2	4	2	7	6	5		3	5.33333	4	2.66667	6
ASPDH	554235	4	5	1	3	7	0	3	2	6	2	5	3	8	2	3		3.33333	3.33333	3.66667	3.33333	4.33333
ASPG	374569	0	0	2	0	0	0	15	17	21	0	0	0	4	1	2		0.666667	0	17.6667	0	2.33333
ASPH	444	20583	20271	11479	18239	18526	13934	14562	15673	20703	22189	17835	22792	32075	23820	23996		17444.3	16899.7	16979.3	20938.7	26630.3
ASPHD1	253982	520	575	273	598	568	509	431	614	472	574	534	686	811	561	656		456	558.333	505.667	598	676
ASPHD2	57168	39	44	17	71	46	40	26	48	49	42	34	28	68	46	66		33.3333	52.3333	41	34.6667	60
ASPM	259266	1955	1695	1149	948	1243	898	1474	1179	2112	2372	2052	2026	3790	2766	2612		1599.67	1029.67	1588.33	2150	3056
ASPN	54829	5	7	3	3	3	1	2	1	6	13	13	9	11	13	12		5	2.33333	3	11.6667	12
ASPRV1	151516	16	9	7	12	13	4	5	3	5	3	3	2	15	15	19		10.6667	9.66667	4.33333	2.66667	16.3333
ASPSCR1	79058	554	507	271	510	502	400	430	523	543	493	432	542	748	513	573		444	470.667	498.667	489	611.333
ASRGL1	80150	14	11	5	10	6	10	13	7	15	17	13	17	57	41	47		10	8.66667	11.6667	15.6667	48.3333
ASS1	445	2963	3089	1565	3647	3520	2766	2727	3156	3234	3148	2620	3144	4044	2972	3144		2539	3311	3039	2970.67	3386.67
ASTE1	28990	193	190	101	215	188	146	141	159	215	192	169	174	259	205	204		161.333	183	171.667	178.333	222.667
ASTL	431705	3	0	0	2	1	1	26	10	15	4	0	1	9	5	4		1	1.33333	17	1.66667	6
ASTN1	460	2	2	0	1	1	2	1	2	2	4	0	2	5	2	2		1.33333	1.33333	1.66667	2	3
ASTN2	23245	124	120	53	152	109	96	117	116	145	137	123	138	198	149	155		99	119	126	132.667	167.333
ASUN	55726	2202	2137	1239	1735	1835	1440	1667	2083	2386	2615	2030	2646	3693	2811	2872		1859.33	1670	2045.33	2430.33	3125.33
ASXL1	171023	2941	2987	1506	2865	2733	2128	2394	2143	2936	2946	2415	3051	4488	3182	3272		2478	2575.33	2491	2804	3647.33
ASXL2	55252	1898	1760	1031	1756	1574	1211	1494	1191	1977	1871	1550	1732	2828	2228	2080		1563	1513.67	1554	1717.67	2378.67
ASXL3	80816	6	2	2	3	3	1	3	5	5	5	6	3	7	9	6		3.33333	2.33333	4.33333	4.66667	7.33333
ASZ1	136991	0	0	0	0	0	0	0	0	0	0	0	0	0	0	0		0	0	0	0	0
ATAD1	84896	1810	1853	930	1857	1720	1253	1307	1438	1790	1731	1392	1805	2473	1774	1911		1531	1610	1511.67	1642.67	2052.67
ATAD2	29028	1850	1714	978	1306	1469	1075	1274	1224	1841	2413	1832	2292	3944	2568	2696		1514	1283.33	1446.33	2179	3069.33
ATAD2B	54454	456	396	210	411	376	247	282	222	344	364	295	360	568	371	403		354	344.667	282.667	339.667	447.333
ATAD3A	55210	1867	1972	1043	1758	1691	1370	1573	1646	1623	1723	1482	1858	2982	2087	2254		1627.33	1606.33	1614	1687.67	2441
ATAD3B	83858	1717	1992	957	2027	1938	1563	1510	1463	1629	1650	1419	1717	2439	1784	1902		1555.33	1842.67	1534	1595.33	2041.67
ATAD3C	219293	7	19	7	12	7	10	19	20	32	9	7	11	24	11	12		11	9.66667	23.6667	9	15.6667
ATAD5	79915	360	327	184	297	257	224	241	219	287	343	312	356	642	475	481		290.333	259.333	249	337	532.667
ATAT1	79969	287	312	143	333	263	204	241	265	270	269	233	312	481	334	380		247.333	266.667	258.667	271.333	398.333
ATCAY	85300	1	1	1	1	2	0	0	2	0	6	7	10	0	0	5		1	1	0.666667	7.66667	1.66667
ATE1	11101	1038	961	535	936	875	658	714	780	1014	1056	815	1083	1714	1182	1125		844.667	823	836	984.667	1340.33
ATF1	466	715	748	389	646	684	510	497	653	741	673	525	703	1014	736	758		617.333	613.333	630.333	633.667	836
ATF2	1386	1113	1167	613	1328	1073	883	805	920	1150	1036	804	1068	1526	1051	1070		964.333	1094.67	958.333	969.333	1215.67
ATF3	467	2095	2574	1037	4808	3068	2487	1235	1492	1434	101	74	91	267	245	246		1902	3454.33	1387	88.6667	252.667
ATF4	468	12049	12699	6450	14230	13113	10416	9085	10628	10797	9124	7927	9810	15131	11627	11083		10399.3	12586.3	10170	8953.67	12613.7
ATF5	22809	1561	1597	797	1797	1722	1336	1216	1358	1416	1464	1188	1404	1914	1366	1409		1318.33	1618.33	1330	1352	1563
ATF6	22926	2016	2120	1158	1980	1942	1468	1565	1725	2069	2155	1725	2246	3016	2386	2288		1764.67	1796.67	1786.33	2042	2563.33
ATF6B	1388	1729	1727	905	1715	1643	1327	1368	1541	1688	1848	1571	1881	2777	1818	2028		1453.67	1561.67	1532.33	1766.67	2207.67
ATF7	11016	1656	1613	893	1779	1609	1231	1364	1250	1775	1639	1345	1701	2375	1907	1781		1387.33	1539.67	1463	1561.67	2021
ATF7IP	55729	2156	2209	1197	2355	2096	1655	1720	1663	2278	2121	1714	2034	3111	2343	2300		1854	2035.33	1887	1956.33	2584.67
ATF7IP2	80063	8	11	4	26	15	11	7	8	3	7	1	2	10	13	20		7.66667	17.3333	6	3.33333	14.3333
ATG10	83734	150	174	100	171	175	108	123	143	200	168	163	201	264	190	225		141.333	151.333	155.333	177.333	226.333
ATG101	60673	1197	1262	628	1404	1360	1108	1089	1300	1228	1130	1038	1292	1850	1412	1451		1029	1290.67	1205.67	1153.33	1571
ATG12	9140	2342	2341	1277	2283	2206	1727	1653	2130	2626	2263	1845	2564	3560	2766	2687		1986.67	2072	2136.33	2224	3004.33
ATG13	9776	2286	2295	1212	2769	2457	2007	1810	2000	2131	2318	1910	2591	3139	2336	2508		1931	2411	1980.33	2273	2661
ATG14	22863	720	737	356	833	643	508	514	524	644	803	627	765	923	731	759		604.333	661.333	560.667	731.667	804.333
ATG16L1	55054	1170	1176	632	1134	1049	859	948	949	1266	1181	960	1275	1829	1422	1392		992.667	1014	1054.33	1138.67	1547.67
ATG16L2	89849	361	429	170	346	371	250	361	275	357	347	321	361	664	408	477		320	322.333	331	343	516.333
ATG2A	23130	1250	1284	636	1454	1302	1077	1127	826	1242	1233	1123	1397	1876	1328	1281		1056.67	1277.67	1065	1251	1495
ATG2B	55102	1466	1447	865	1581	1369	1042	1118	913	1554	1400	1239	1528	2132	1599	1618		1259.33	1330.67	1195	1389	1783
ATG3	64422	1639	1645	908	1740	1592	1356	1248	1618	1557	1516	1229	1583	2503	1790	1885		1397.33	1562.67	1474.33	1442.67	2059.33
ATG4A	115201	398	457	219	407	359	319	341	400	376	401	329	455	689	539	560		358	361.667	372.333	395	596
ATG4B	23192	1657	1819	903	1856	1728	1349	1411	1577	1600	1638	1376	1622	2458	1821	1816		1459.67	1644.33	1529.33	1545.33	2031.67
ATG4C	84938	470	438	262	320	368	273	387	482	538	549	452	543	846	566	655		390	320.333	469	514.667	689
ATG4D	84971	320	345	196	409	346	279	318	354	318	245	229	274	458	338	380		287	344.667	330	249.333	392
ATG5	9474	1251	1208	669	1242	1217	969	941	1253	1352	1238	1020	1284	1877	1398	1459		1042.67	1142.67	1182	1180.67	1578
ATG7	10533	1244	1334	694	1236	1354	979	1060	1093	1350	1483	1171	1567	2073	1491	1662		1090.67	1189.67	1167.67	1407	1742
ATG9A	79065	2801	3049	1523	3064	3038	2417	2598	2447	2798	2782	2305	2839	4203	3205	3351		2457.67	2839.67	2614.33	2642	3586.33
ATG9B	285973	11	12	5	17	13	11	17	13	12	9	10	20	31	16	24		9.33333	13.6667	14	13	23.6667
ATHL1	80162	1752	1980	855	1915	1666	1337	1516	1423	1764	1621	1476	1758	2316	1638	1815		1529	1639.33	1567.67	1618.33	1923
ATIC	471	5148	5095	2870	4346	4554	3640	4110	5044	5344	5526	4729	5702	8326	6380	6514		4371	4180	4832.67	5319	7073.33
ATL1	51062	190	200	125	189	209	160	144	201	211	215	149	235	276	249	219		171.667	186	185.333	199.667	248
ATL2	64225	1176	1164	651	1019	1040	717	849	1061	1217	1378	1127	1389	2088	1538	1615		997	925.333	1042.33	1298	1747
ATL3	25923	4119	4093	2320	3585	3622	2610	2831	3662	4094	4493	3636	4659	6373	4625	4478		3510.67	3272.33	3529	4262.67	5158.67
ATM	472	2441	2206	1322	1954	2094	1386	1799	1474	2610	2816	2286	2840	3824	3063	2930		1989.67	1811.33	1961	2647.33	3272.33
ATMIN	23300	1732	1804	948	1963	1822	1379	1338	1533	1776	1654	1363	1737	2274	1871	1893		1494.67	1721.33	1549	1584.67	2012.67
ATN1	1822	5008	5327	2691	6100	5476	4507	4423	3927	4632	4505	3926	5069	7337	5381	5506		4342	5361	4327.33	4500	6074.67
ATOH1	474	0	0	0	0	0	0	0	0	0	0	0	0	0	0	0		0	0	0	0	0
ATOH7	220202	5	6	5	4	3	0	1	2	2	1	1	0	7	3	3		5.33333	2.33333	1.66667	0.666667	4.33333
ATOH8	84913	287	252	134	490	364	290	243	220	254	447	366	498	377	303	313		224.333	381.333	239	437	331
ATOX1	475	1261	1443	686	1239	1265	1061	1123	1654	1415	1447	1267	1528	1924	1489	1606		1130	1188.33	1397.33	1414	1673
ATP10A	57194	1588	1637	839	1885	1697	1228	1357	1177	1439	879	866	995	1336	1160	1136		1354.67	1603.33	1324.33	913.333	1210.67
ATP10B	23120	0	1	0	0	0	0	0	0	0	0	0	0	1	0	0		0.333333	0	0	0	0.333333
ATP10D	57205	938	940	488	957	839	665	777	746	1022	898	758	925	1525	1105	1092		788.667	820.333	848.333	860.333	1240.67
ATP11A	23250	1256	1236	651	1252	1154	849	1133	808	1358	1483	1143	1470	2061	1462	1564		1047.67	1085	1099.67	1365.33	1695.67
ATP11AUN	400165	0	0	0	0	0	0	0	0	0	0	0	0	0	0	0		0	0	0	0	0
ATP11B	23200	1852	1853	1005	1717	1659	1156	1386	1379	1980	1977	1586	1962	3014	2264	2256		1570	1510.67	1581.67	1841.67	2511.33
ATP11C	286410	1023	933	520	824	788	615	762	740	1141	1214	920	1205	1826	1337	1361		825.333	742.333	881	1113	1508
ATP12A	479	0	0	0	1	0	0	1	0	1	0	0	1	2	2	1		0	0.333333	0.666667	0.333333	1.66667
ATP13A1	57130	2919	3128	1506	3165	2830	2267	2602	2426	2752	2884	2367	2997	4305	3097	3104		2517.67	2754	2593.33	2749.33	3502
ATP13A2	23400	1058	1089	543	1413	1254	1021	972	852	940	1311	1038	1332	1602	1224	1191		896.667	1229.33	921.333	1227	1339
ATP13A3	79572	8623	8455	4542	7968	7410	5217	6079	5921	9148	12803	9702	13307	14187	11074	11016		7206.67	6865	7049.33	11937.3	12092.3
ATP13A4	84239	4	2	0	3	2	3	2	1	1	1	1	2	17	6	20		2	2.66667	1.33333	1.33333	14.3333
ATP13A5	344905	0	0	0	0	0	0	0	0	0	0	0	0	2	1	1		0	0	0	0	1.33333
ATP1A1	476	14531	14897	7682	17510	15740	12116	11556	12218	14061	15608	13261	17090	21245	15907	16180		12370	15122	12611.7	15319.7	17777.3
ATP1A2	477	6	3	1	13	7	1	7	2	6	4	8	2	3	6	3		3.33333	7	5	4.66667	4
ATP1A3	478	58	49	26	73	54	31	105	82	114	81	60	85	113	89	75		44.3333	52.6667	100.333	75.3333	92.3333
ATP1A4	480	2	10	2	7	2	1	2	0	0	0	1	0	2	3	2		4.66667	3.33333	0.666667	0.333333	2.33333
ATP1B1	481	237	235	156	232	224	162	201	298	318	316	232	296	647	442	493		209.333	206	272.333	281.333	527.333
ATP1B2	482	6	3	1	4	5	3	29	39	35	1	1	5	5	16	3		3.33333	4	34.3333	2.33333	8
ATP1B3	483	6216	6330	3516	6175	6005	4695	4840	6861	6414	6493	5605	7239	9714	7721	7649		5354	5625	6038.33	6445.67	8361.33
ATP1B4	23439	0	0	0	0	1	2	0	0	1	0	0	0	2	3	5		0	1	0.333333	0	3.33333
ATP2A1	487	117	96	47	144	89	73	102	85	122	57	54	72	188	136	104		86.6667	102	103	61	142.667
ATP2A2	488	14164	14271	7679	13836	13628	10188	11466	11076	13860	17989	14323	18621	23947	16983	17804		12038	12550.7	12134	16977.7	19578
ATP2A3	489	363	386	160	405	351	279	475	406	477	345	296	383	477	307	343		303	345	452.667	341.333	375.667
ATP2B1	490	7329	6998	4051	6706	6560	4887	5216	4808	7314	7335	5788	7468	10789	8095	7993		6126	6051	5779.33	6863.67	8959
ATP2B2	491	3	9	3	2	4	2	6	4	6	5	11	7	13	7	6		5	2.66667	5.33333	7.66667	8.66667
ATP2B3	492	0	1	0	0	0	1	22	25	36	1	0	0	2	1	0		0.333333	0.333333	27.6667	0.333333	1
ATP2B4	493	26794	25947	14241	22593	22390	16795	20984	17782	27170	26485	21590	28337	37994	30166	30171		22327.3	20592.7	21978.7	25470.7	32777
ATP2C1	27032	4970	5182	2743	4915	4816	3534	3925	4500	5350	5147	4268	5498	7899	5594	5918		4298.33	4421.67	4591.67	4971	6470.33
ATP2C2	9914	43	55	24	41	25	22	35	33	44	43	43	32	80	50	52		40.6667	29.3333	37.3333	39.3333	60.6667
ATP4A	495	2	2	1	2	1	0	6	3	5	1	0	2	8	11	3		1.66667	1	4.66667	1	7.33333
ATP4B	496	0	0	0	0	0	0	0	0	0	0	0	0	0	0	1		0	0	0	0	0.333333
ATP5A1	498	15749	15905	8881	14207	14684	11602	12707	16190	16052	17609	14574	18303	25507	19220	19711		13511.7	13497.7	14983	16828.7	21479.3
ATP5B	506	24366	24824	13359	23148	23817	19072	19743	24843	25231	26254	21917	27891	37425	28206	29230		20849.7	22012.3	23272.3	25354	31620.3
ATP5C1	509	4544	4544	2652	3996	4089	3325	3609	5041	5104	4793	4019	5113	7124	5721	5794		3913.33	3803.33	4584.67	4641.67	6213
ATP5D	513	1505	1679	833	1503	1558	1225	1327	1781	1355	1470	1317	1589	2700	1753	1826		1339	1428.67	1487.67	1458.67	2093
ATP5E	514	3130	3384	1742	3315	3246	2797	2666	3778	3441	3185	2655	3229	4555	3592	3799		2752	3119.33	3295	3023	3982
ATP5F1	515	4631	4644	2693	4244	4257	3459	3657	5039	4888	4740	4047	5162	7201	5573	5827		3989.33	3986.67	4528	4649.67	6200.33
ATP5G1	516	1997	2052	1057	1698	1805	1585	1628	2359	2087	2161	1828	2095	3093	2349	2424		1702	1696	2024.67	2028	2622
ATP5G2	517	3784	4079	2120	3552	3810	3072	3354	4654	4134	4366	3452	4264	6363	4742	4860		3327.67	3478	4047.33	4027.33	5321.67
ATP5G3	518	4696	4735	2748	4364	4360	3592	3806	5591	5047	5067	4215	5472	7734	5971	6194		4059.67	4105.33	4814.67	4918	6633
ATP5H	10476	2881	2910	1744	2741	2870	2274	2394	3410	3182	3610	2832	3670	4767	3570	3584		2511.67	2628.33	2995.33	3370.67	3973.67
ATP5I	521	922	1113	497	1057	1017	894	869	1170	1030	1030	886	1049	1591	1145	1220		844	989.333	1023	988.333	1318.67
ATP5J	522	1726	1706	1004	1732	1617	1261	1304	2065	1967	2050	1706	2140	2780	2130	2236		1478.67	1536.67	1778.67	1965.33	2382
ATP5J2	9551	1489	1605	863	1453	1424	1326	1324	1775	1763	1515	1365	1779	2255	1951	1961		1319	1401	1620.67	1553	2055.67
ATP5J2-PTCD1	100526740	0	1	0	0	1	1	0	1	1	0	0	2	0	0	0		0.333333	0.666667	0.666667	0.666667	0
ATP5L	10632	2244	2254	1317	2075	2180	1728	1821	2676	2576	2535	2188	2544	3769	2815	2923		1938.33	1994.33	2357.67	2422.33	3169
ATP5L2	267020	5	3	0	3	2	1	0	1	0	1	1	3	2	1	0		2.66667	2	0.333333	1.66667	1
ATP5O	539	2630	2624	1572	2372	2432	1953	2046	3111	2869	2830	2378	3005	4320	3331	3341		2275.33	2252.33	2675.33	2737.67	3664
ATP5S	27109	276	257	153	240	227	185	217	249	290	277	250	283	401	332	351		228.667	217.333	252	270	361.333
ATP5SL	55101	1473	1547	770	1370	1458	1160	1251	1367	1394	1462	1349	1630	2126	1540	1674		1263.33	1329.33	1337.33	1480.33	1780
ATP6AP1	537	2907	3167	1589	3369	3282	2561	2559	3190	3082	2866	2547	3106	4118	3254	3371		2554.33	3070.67	2943.67	2839.67	3581
ATP6AP1L	92270	104	132	56	134	90	71	85	78	101	92	77	99	135	100	116		97.3333	98.3333	88	89.3333	117
ATP6AP2	10159	5482	5707	2925	5847	5575	4255	4061	5541	5640	6012	4927	6390	8319	6427	6538		4704.67	5225.67	5080.67	5776.33	7094.67
ATP6V0A1	535	1780	1753	918	1759	1629	1315	1299	1426	1554	1785	1559	2108	2576	1726	1869		1483.67	1567.67	1426.33	1817.33	2057
ATP6V0A2	23545	783	817	411	942	774	593	625	730	864	843	690	848	1323	978	992		670.333	769.667	739.667	793.667	1097.67
ATP6V0A4	50617	2	3	1	2	1	0	0	0	1	1	2	0	0	2	1		2	1	0.333333	1	1
ATP6V0B	533	2465	2574	1286	3071	2791	2228	2128	2766	2575	2076	1789	2170	3496	2710	2551		2108.33	2696.67	2489.67	2011.67	2919
ATP6V0C	527	4232	5001	2260	5505	5240	4169	4152	5091	4137	3878	3693	4467	6702	4632	5084		3831	4971.33	4460	4012.67	5472.67
ATP6V0D1	9114	3370	3656	1786	4116	3818	3078	2707	3567	3388	3170	2617	3175	4678	3703	3813		2937.33	3670.67	3220.67	2987.33	4064.67
ATP6V0D2	245972	10	2	1	14	10	8	3	7	8	2	5	10	4	6	2		4.33333	10.6667	6	5.66667	4
ATP6V0E1	8992	5873	6374	3349	7185	6518	5178	4773	6706	6037	6129	5013	6782	8327	6783	7058		5198.67	6293.67	5838.67	5974.67	7389.33
ATP6V0E2	155066	243	255	119	192	191	148	218	286	270	351	286	351	543	353	354		205.667	177	258	329.333	416.667
ATP6V1A	523	2168	2202	1212	2232	2105	1559	1655	1948	2323	2009	1627	2091	3298	2573	2624		1860.67	1965.33	1975.33	1909	2831.67
ATP6V1B1	525	35	40	21	56	49	32	27	38	51	31	25	23	75	38	32		32	45.6667	38.6667	26.3333	48.3333
ATP6V1B2	526	5371	5562	2805	6412	5107	4348	3610	4616	4851	3782	3080	4189	5685	4778	4791		4579.33	5289	4359	3683.67	5084.67
ATP6V1C1	528	2577	2599	1430	2860	2461	1847	1815	2291	2622	2343	1872	2526	3505	2871	2765		2202	2389.33	2242.67	2247	3047
ATP6V1C2	245973	36	41	17	41	30	24	28	29	46	35	39	27	64	43	55		31.3333	31.6667	34.3333	33.6667	54
ATP6V1D	51382	2346	2290	1322	2211	2162	1667	1727	2486	2439	2553	2078	2509	3489	2922	2805		1986	2013.33	2217.33	2380	3072
ATP6V1E1	529	3299	3549	1812	3742	3579	2970	2675	3750	3625	3261	2863	3795	4737	3856	4036		2886.67	3430.33	3350	3306.33	4209.67
ATP6V1E2	90423	119	120	66	136	123	101	97	94	92	105	100	106	228	135	156		101.667	120	94.3333	103.667	173
ATP6V1F	9296	1829	1997	964	2152	2019	1731	1497	2063	1891	1695	1504	1759	2515	1973	1922		1596.67	1967.33	1817	1652.67	2136.67
ATP6V1G1	9550	1649	1941	847	2214	1832	1496	1218	1705	1754	1537	1208	1591	2196	1684	1738		1479	1847.33	1559	1445.33	1872.67
ATP6V1G2	534	6	12	3	21	8	8	4	7	6	11	4	16	19	10	14		7	12.3333	5.66667	10.3333	14.3333
ATP6V1G3	127124	0	0	0	0	0	0	0	0	0	0	0	0	0	0	0		0	0	0	0	0
ATP6V1H	51606	1534	1619	820	1715	1501	1132	1109	1410	1484	1458	1113	1485	2203	1763	1619		1324.33	1449.33	1334.33	1352	1861.67
ATP7A	538	350	317	217	337	326	239	287	257	428	455	322	457	647	475	492		294.667	300.667	324	411.333	538
ATP7B	540	469	453	253	437	403	365	461	344	439	463	432	509	722	550	536		391.667	401.667	414.667	468	602.667
ATP8A1	10396	30	28	15	24	14	14	18	22	40	35	22	20	41	27	26		24.3333	17.3333	26.6667	25.6667	31.3333
ATP8A2	51761	16	20	1	10	10	8	12	6	4	15	2	11	9	18	20		12.3333	9.33333	7.33333	9.33333	15.6667
ATP8B1	5205	3077	2991	1686	2119	2457	1798	2130	1995	3083	3042	2368	2895	4844	3388	3330		2584.67	2124.67	2402.67	2768.33	3854
ATP8B2	57198	3300	3431	1810	3282	3087	2464	2961	2458	3314	3689	3004	3769	4980	3743	3862		2847	2944.33	2911	3487.33	4195
ATP8B3	148229	89	82	50	89	74	58	92	79	126	76	80	75	155	93	109		73.6667	73.6667	99	77	119
ATP8B4	79895	78	61	38	93	98	53	52	51	71	78	61	88	117	78	97		59	81.3333	58	75.6667	97.3333
ATP9A	10079	1137	1143	598	1378	1059	801	975	883	1060	1426	1054	1408	1745	1324	1200		959.333	1079.33	972.667	1296	1423
ATP9B	374868	440	464	241	497	442	366	390	381	451	437	337	505	653	499	513		381.667	435	407.333	426.333	555
ATPAF1	64756	1118	1149	689	993	1016	839	957	1208	1229	1299	1069	1306	1838	1281	1401		985.333	949.333	1131.33	1224.67	1506.67
ATPAF2	91647	396	352	197	335	359	239	301	362	369	391	301	388	609	431	439		315	311	344	360	493
ATPIF1	93974	1114	1201	611	1095	1200	975	943	1292	1198	1193	1093	1192	1883	1423	1410		975.333	1090	1144.33	1159.33	1572
ATR	545	2325	2214	1287	1906	1933	1491	1799	1551	2441	2422	2037	2442	3517	2741	2765		1942	1776.67	1930.33	2300.33	3007.67
ATRAID	51374	1609	1736	939	1816	1796	1398	1412	1927	1832	1864	1523	1850	2542	1943	1923		1428	1670	1723.67	1745.67	2136
ATRIP	84126	643	639	338	555	569	523	537	581	706	647	552	682	1071	812	889		540	549	608	627	924
ATRN	8455	3276	3170	1774	3187	3042	2386	2521	2244	3348	3515	2907	3787	5008	3894	3757		2740	2871.67	2704.33	3403	4219.67
ATRNL1	26033	111	106	66	42	67	49	77	111	99	61	49	62	136	93	96		94.3333	52.6667	95.6667	57.3333	108.333
ATRX	546	2256	2171	1301	2106	2047	1481	1760	1495	2487	2695	2200	2784	3670	2732	2637		1909.33	1878	1914	2559.67	3013
ATXN1	6310	339	340	179	582	454	308	258	224	373	321	227	272	392	274	255		286	448	285	273.333	307
ATXN10	25814	3772	3727	2086	3530	3477	2901	2886	3810	3816	4219	3433	4678	6214	4840	4723		3195	3302.67	3504	4110	5259
ATXN1L	342371	1588	1701	800	2186	1797	1289	1161	959	1425	1315	1128	1349	2162	1610	1534		1363	1757.33	1181.67	1264	1768.67
ATXN2	6311	1967	2001	1114	2068	1970	1540	1603	1596	1984	2057	1887	2331	2985	2199	2237		1694	1859.33	1727.67	2091.67	2473.67
ATXN2L	11273	5627	6325	2944	6870	6130	4919	4820	4683	5304	5140	4583	5556	8101	5677	5792		4965.33	5973	4935.67	5093	6523.33
ATXN3	4287	529	547	276	656	533	417	389	418	527	532	408	521	630	522	494		450.667	535.333	444.667	487	548.667
ATXN3L	92552	0	0	0	0	0	0	0	0	0	0	0	0	1	0	0		0	0	0	0	0.333333
ATXN7	6314	964	1066	552	1122	980	729	739	620	995	898	770	948	1342	990	980		860.667	943.667	784.667	872	1104
ATXN7L1	222255	400	426	207	460	375	314	310	295	447	300	298	316	469	383	395		344.333	383	350.667	304.667	415.667
ATXN7L2	127002	261	256	140	292	235	206	266	251	326	239	207	227	450	313	285		219	244.333	281	224.333	349.333
ATXN7L3	56970	2149	2232	1150	2670	2398	1869	1957	1835	2219	2022	1591	1939	2947	2048	2283		1843.67	2312.33	2003.67	1850.67	2426
ATXN7L3B	552889	1831	1904	1000	1814	1693	1358	1536	1661	1951	1758	1523	1927	2903	2128	2132		1578.33	1621.67	1716	1736	2387.67
AUH	549	284	251	136	261	239	169	181	194	271	230	191	311	377	309	256		223.667	223	215.333	244	314
AUNIP	79000	144	127	63	86	94	90	101	134	130	131	110	152	256	173	160		111.333	90	121.667	131	196.333
AUP1	550	4533	4760	2353	4914	4914	3841	3725	4591	4385	4130	3423	4295	6410	4925	5249		3882	4556.33	4233.67	3949.33	5528
AURKA	6790	1614	1480	898	902	1202	900	1250	1571	1666	2206	1737	2099	3450	2459	2610		1330.67	1001.33	1495.67	2014	2839.67
AURKAIP1	54998	2014	2094	1063	2008	2097	1723	1671	2135	1958	1961	1772	2221	3482	2312	2466		1723.67	1942.67	1921.33	1984.67	2753.33
AURKB	9212	584	552	327	375	477	338	447	537	513	536	499	560	1035	757	810		487.667	396.667	499	531.667	867.333
AURKC	6795	34	31	14	50	27	24	26	30	25	24	11	22	47	48	41		26.3333	33.6667	27	19	45.3333
AUTS2	26053	274	265	150	263	278	197	244	216	269	264	212	271	499	333	351		229.667	246	243	249	394.333
AVEN	57099	568	573	264	574	538	495	466	535	524	550	491	595	819	597	565		468.333	535.667	508.333	545.333	660.333
AVIL	10677	136	193	72	264	182	133	88	76	111	87	59	71	136	95	84		133.667	193	91.6667	72.3333	105
AVL9	23080	2418	2544	1441	2514	2308	1729	1807	1733	2186	2264	1792	2253	3276	2525	2375		2134.33	2183.67	1908.67	2103	2725.33
AVP	551	0	0	0	3	0	0	0	0	0	0	0	0	0	1	3		0	1	0	0	1.33333
AVPI1	60370	194	224	125	275	240	195	211	204	214	226	242	308	289	225	241		181	236.667	209.667	258.667	251.667
AVPR1A	552	0	0	0	3	1	0	0	0	0	1	0	0	0	1	0		0	1.33333	0	0.333333	0.333333
AVPR1B	553	0	0	0	0	0	0	0	0	0	0	0	0	0	0	0		0	0	0	0	0
AVPR2	554	0	0	0	3	0	0	9	5	4	0	0	1	6	5	4		0	1	6	0.333333	5
AWAT1	158833	0	0	0	0	0	0	0	0	0	0	0	0	1	0	0		0	0	0	0	0.333333
AWAT2	158835	1	0	0	0	0	0	0	0	0	0	0	0	1	0	1		0.333333	0	0	0	0.666667
AXDND1	126859	2	2	1	12	3	7	2	1	0	4	1	2	2	3	3		1.66667	7.33333	1	2.33333	2.66667
AXIN1	8312	1237	1287	651	1593	1415	1081	1088	981	1146	1097	932	1204	1787	1274	1235		1058.33	1363	1071.67	1077.67	1432
AXIN2	8313	128	141	69	248	159	159	125	119	165	134	119	125	266	189	178		112.667	188.667	136.333	126	211
AXL	558	11527	11538	6250	11390	11519	9296	9454	9103	10338	10186	8529	10658	15103	11333	11779		9771.67	10735	9631.67	9791	12738.3
AZGP1	563	2	0	0	1	0	2	0	0	0	5	4	4	5	3	2		0.666667	1	0	4.33333	3.33333
AZI2	64343	1503	1619	808	1789	1579	1254	1126	1285	1419	1414	1211	1410	1832	1442	1524		1310	1540.67	1276.67	1345	1599.33
AZIN1	51582	4552	4676	2567	4855	4468	3422	3478	4102	4532	4617	3794	4737	6736	4912	5051		3931.67	4248.33	4037.33	4382.67	5566.33
AZIN2	113451	88	82	34	89	87	67	78	84	69	88	79	91	114	80	91		68	81	77	86	95
AZU1	566	1	5	0	0	0	1	5	10	2	4	4	4	5	1	4		2	0.333333	5.66667	4	3.33333
B2M	567	39526	45148	22271	51258	43796	35719	33123	45244	44589	30373	27106	32142	42722	35676	37007		35648.3	43591	40985.3	29873.7	38468.3
B3GALNT1	8706	345	351	202	386	351	261	258	351	375	315	283	349	466	367	352		299.333	332.667	328	315.667	395
B3GALNT2	148789	1547	1606	863	1493	1395	1123	1249	1338	1495	1827	1537	1826	2394	1861	1854		1338.67	1337	1360.67	1730	2036.33
B3GALT1	8708	6	2	0	5	2	0	0	2	3	1	1	1	4	4	3		2.66667	2.33333	1.66667	1	3.66667
B3GALT2	8707	0	1	0	0	0	1	0	0	0	5	0	4	1	1	0		0.333333	0.333333	0	3	0.666667
B3GALT4	8705	18	12	8	32	16	17	18	14	12	9	11	16	21	14	7		12.6667	21.6667	14.6667	12	14
B3GALT5	10317	1	0	2	1	0	0	0	0	0	0	1	0	4	1	2		1	0.333333	0	0.333333	2.33333
B3GALT6	126792	504	459	267	502	459	343	409	470	496	482	435	549	799	544	632		410	434.667	458.333	488.667	658.333
B3GALTL	145173	180	212	145	198	179	132	143	193	196	201	181	223	366	275	264		179	169.667	177.333	201.667	301.667
B3GAT1	27087	0	0	0	2	0	0	2	3	6	0	0	1	0	0	0		0	0.666667	3.66667	0.333333	0
B3GAT2	135152	0	0	0	0	0	0	0	0	0	0	0	0	0	0	0		0	0	0	0	0
B3GAT3	26229	1527	1592	813	1612	1550	1222	1399	1663	1702	1464	1288	1619	2416	1769	1903		1310.67	1461.33	1588	1457	2029.33
B3GNT2	10678	792	875	422	1061	978	734	565	570	673	700	520	671	1021	915	869		696.333	924.333	602.667	630.333	935
B3GNT3	10331	0	0	0	0	0	0	1	0	2	0	0	0	1	0	4		0	0	1	0	1.66667
B3GNT4	79369	16	17	5	17	14	10	7	9	6	11	8	7	13	18	11		12.6667	13.6667	7.33333	8.66667	14
B3GNT5	84002	2599	2689	1386	2903	2580	1843	1770	1977	2649	1958	1698	2005	3206	2266	2340		2224.67	2442	2132	1887	2604
B3GNT6	192134	0	0	0	2	0	0	0	0	0	0	0	2	7	1	1		0	0.666667	0	0.666667	3
B3GNT7	93010	3	3	1	11	11	4	21	12	32	1	4	5	4	7	5		2.33333	8.66667	21.6667	3.33333	5.33333
B3GNT8	374907	50	68	20	77	75	55	48	47	47	56	31	38	36	30	27		46	69	47.3333	41.6667	31
B3GNT9	84752	407	495	214	530	477	351	368	366	413	473	388	478	597	415	466		372	452.667	382.333	446.333	492.667
B3GNTL1	146712	199	218	94	196	188	164	171	209	200	184	161	229	373	243	285		170.333	182.667	193.333	191.333	300.333
B4GALNT1	2583	34	28	14	16	31	24	33	42	43	28	24	37	48	27	30		25.3333	23.6667	39.3333	29.6667	35
B4GALNT2	124872	12	14	4	26	9	15	11	21	19	11	8	11	22	26	19		10	16.6667	17	10	22.3333
B4GALNT3	283358	0	1	0	3	4	2	0	4	5	10	3	8	6	3	3		0.333333	3	3	7	4
B4GALNT4	338707	117	96	55	77	89	74	212	169	191	112	106	98	130	85	88		89.3333	80	190.667	105.333	101
B4GALT1	2683	4617	4810	2501	6513	5825	4527	3497	3875	4318	6689	5313	7417	6948	5168	5171		3976	5621.67	3896.67	6473	5762.33
B4GALT2	8704	2892	3017	1463	2874	2943	2277	2373	2704	2871	2918	2606	3186	4343	3239	3377		2457.33	2698	2649.33	2903.33	3653
B4GALT3	8703	1010	1043	536	1241	1039	831	837	1039	1002	1017	774	1046	1629	1118	1204		863	1037	959.333	945.667	1317
B4GALT4	8702	600	633	306	667	648	505	483	546	565	676	507	716	950	667	754		513	606.667	531.333	633	790.333
B4GALT5	9334	2488	2634	1291	3010	2684	2051	1937	1962	2385	2074	1826	2212	2976	2255	2285		2137.67	2581.67	2094.67	2037.33	2505.33
B4GALT6	9331	92	106	66	94	78	47	82	79	95	168	106	138	206	159	146		88	73	85.3333	137.333	170.333
B4GALT7	11285	1088	1131	531	1178	1118	933	883	974	1012	1146	1036	1290	1639	1211	1294		916.667	1076.33	956.333	1157.33	1381.33
B4GAT1	11041	522	535	267	432	453	415	450	570	575	670	583	734	963	659	687		441.333	433.333	531.667	662.333	769.667
B9D1	27077	190	246	123	183	188	148	154	215	194	226	230	233	323	211	271		186.333	173	187.667	229.667	268.333
B9D2	80776	87	80	40	65	75	47	76	84	89	85	66	88	116	107	95		69	62.3333	83	79.6667	106
BAALC	79870	162	142	77	153	144	92	99	187	134	293	232	236	276	246	193		127	129.667	140	253.667	238.333
BAAT	570	18	23	2	22	15	12	4	4	6	5	5	3	10	15	6		14.3333	16.3333	4.66667	4.33333	10.3333
BABAM1	29086	1534	1668	841	1447	1543	1240	1289	1515	1593	1761	1410	1692	2448	1791	1850		1347.67	1410	1465.67	1621	2029.67
BACE1	23621	2773	2682	1419	3041	2862	2189	2057	2151	2608	3169	2518	3286	4568	3386	3322		2291.33	2697.33	2272	2991	3758.67
BACE2	25825	1268	1173	666	1272	1289	1055	962	1194	1208	1139	993	1188	1866	1457	1347		1035.67	1205.33	1121.33	1106.67	1556.67
BACH1	571	2082	2372	1071	2606	2099	1517	1359	1289	1844	1341	1177	1447	2247	1587	1673		1841.67	2074	1497.33	1321.67	1835.67
BACH2	60468	72	71	35	136	103	69	42	30	38	12	4	11	15	16	11		59.3333	102.667	36.6667	9	14
BAD	572	410	446	222	408	440	324	345	418	411	499	411	464	695	455	514		359.333	390.667	391.333	458	554.667
BAG1	573	879	927	526	1125	1006	805	718	969	957	895	733	964	1275	944	965		777.333	978.667	881.333	864	1061.33
BAG2	9532	1970	2082	1135	1307	1555	1196	1466	1823	2071	2612	2179	2570	3442	2449	2576		1729	1352.67	1786.67	2453.67	2822.33
BAG3	9531	3982	4424	2149	5374	4709	3852	3777	4164	4275	4177	3493	4689	5511	4404	4602		3518.33	4645	4072	4119.67	4839
BAG4	9530	781	867	392	746	770	577	612	765	910	892	748	959	1232	976	998		680	697.667	762.333	866.333	1068.67
BAG5	9529	1742	1715	934	1885	1744	1349	1155	1289	1622	1690	1316	1780	2464	1886	1843		1463.67	1659.33	1355.33	1595.33	2064.33
BAG6	7917	6875	7035	3787	7884	7235	5890	5503	5733	6703	7213	6134	7533	10331	7540	7557		5899	7003	5979.67	6960	8476
BAGE2	85319	0	0	0	0	0	0	0	0	0	0	0	0	0	0	0		0	0	0	0	0
BAHCC1	57597	656	686	380	702	673	532	701	425	731	571	544	597	1071	704	667		574	635.667	619	570.667	814
BAHD1	22893	1357	1372	716	1354	1317	1038	1203	1068	1405	1276	1118	1302	1861	1406	1573		1148.33	1236.33	1225.33	1232	1613.33
BAIAP2	10458	1112	1275	606	1300	1181	941	1287	1271	1395	1136	899	1159	1756	1219	1431		997.667	1140.67	1317.67	1064.67	1468.67
BAIAP2L1	55971	123	133	69	157	123	82	113	102	131	148	120	166	204	156	157		108.333	120.667	115.333	144.667	172.333
BAIAP2L2	80115	202	244	112	287	266	200	170	194	168	173	112	190	232	189	199		186	251	177.333	158.333	206.667
BAIAP3	8938	21	20	5	41	30	18	253	191	317	18	18	23	54	27	24		15.3333	29.6667	253.667	19.6667	35
BAK1	578	928	1025	465	1240	1050	838	803	904	1003	854	688	847	1161	878	999		806	1042.67	903.333	796.333	1012.67
BAMBI	25805	30	32	11	113	79	65	21	23	24	196	159	207	17	24	16		24.3333	85.6667	22.6667	187.333	19
BANF1	8815	2297	2441	1408	2252	2327	1831	2056	2813	2510	2517	2215	2584	3777	2933	3101		2048.67	2136.67	2459.67	2438.67	3270.33
BANF2	140836	0	0	0	0	0	0	0	0	0	0	0	0	1	0	0		0	0	0	0	0.333333
BANK1	55024	28	29	10	15	8	9	22	20	8	4	2	10	4	6	6		22.3333	10.6667	16.6667	5.33333	5.33333
BANP	54971	423	473	215	493	425	369	337	328	408	345	294	353	597	443	410		370.333	429	357.667	330.667	483.333
BAP1	8314	2592	2584	1368	2900	2675	2229	2189	2110	2670	2480	2047	2552	3748	2905	2816		2181.33	2601.33	2323	2359.67	3156.33
BARD1	580	229	291	140	169	178	138	210	207	251	288	229	287	506	305	355		220	161.667	222.667	268	388.667
BARHL1	56751	0	0	0	0	0	0	1	0	0	0	0	0	0	1	0		0	0	0.333333	0	0.333333
BARHL2	343472	0	0	0	0	0	0	0	0	0	0	0	0	2	0	0		0	0	0	0	0.666667
BARX1	56033	3	0	1	5	3	4	5	5	4	9	9	9	2	1	0		1.33333	4	4.66667	9	1
BARX2	8538	0	0	0	0	2	0	0	0	0	1	0	0	2	2	0		0	0.666667	0	0.333333	1.33333
BASP1	10409	3778	3915	2042	4044	3969	3078	2985	3751	3703	3461	3117	3897	6145	4267	4322		3245	3697	3479.67	3491.67	4911.33
BATF	10538	18	14	14	16	16	9	15	12	30	6	11	13	26	21	32		15.3333	13.6667	19	10	26.3333
BATF2	116071	1218	1680	660	1455	1335	1184	1116	1145	1137	333	373	398	205	361	359		1186	1324.67	1132.67	368	308.333
BATF3	55509	258	231	111	240	216	194	184	248	243	158	155	152	284	204	239		200	216.667	225	155	242.333
BAX	581	2886	3212	1675	2977	2804	2448	2424	3295	3064	2755	2419	2832	4746	3275	3447		2591	2743	2927.67	2668.67	3822.67
BAZ1A	11177	4250	4124	2323	4441	4019	3171	3088	2996	4070	4028	3183	4053	6036	4707	4640		3565.67	3877	3384.67	3754.67	5127.67
BAZ1B	9031	5604	5639	3143	5568	5329	4138	4390	3700	5667	5335	4710	5519	8525	6134	6368		4795.33	5011.67	4585.67	5188	7009
BAZ2A	11176	4466	4697	2392	5569	4877	3754	3774	2555	4282	3988	3346	4049	5447	4171	4340		3851.67	4733.33	3537	3794.33	4652.67
BAZ2B	29994	453	472	279	638	491	413	337	218	369	498	385	525	626	457	467		401.333	514	308	469.333	516.667
BBC3	27113	232	244	106	318	256	209	185	234	203	102	120	139	201	141	166		194	261	207.333	120.333	169.333
BBIP1	92482	266	311	145	296	273	230	200	328	342	312	246	315	500	297	353		240.667	266.333	290	291	383.333
BBOX1	8424	1	2	1	13	11	6	3	0	3	2	0	0	1	1	1		1.33333	10	2	0.666667	1
BBS1	582	501	547	269	545	486	422	373	394	433	483	405	459	674	482	522		439	484.333	400	449	559.333
BBS10	79738	568	551	333	531	513	354	442	489	563	565	422	627	868	649	646		484	466	498	538	721
BBS12	166379	230	228	150	256	252	173	177	221	242	205	196	203	261	225	196		202.667	227	213.333	201.333	227.333
BBS2	583	1128	1050	612	1144	1019	846	926	1056	1200	1325	1093	1261	1905	1452	1374		930	1003	1060.67	1226.33	1577
BBS4	585	454	442	222	391	368	306	306	375	435	520	405	592	592	489	456		372.667	355	372	505.667	512.333
BBS5	129880	732	683	399	646	666	463	479	545	625	734	553	769	943	677	731		604.667	591.667	549.667	685.333	783.667
BBS7	55212	1007	1074	526	1010	881	670	708	853	998	1215	921	1150	1538	1203	1121		869	853.667	853	1095.33	1287.33
BBS9	27241	413	385	217	424	390	284	319	378	449	498	395	516	635	484	478		338.333	366	382	469.667	532.333
BBX	56987	2882	2944	1543	2825	2744	1988	2160	1841	3102	3569	2914	3726	4169	3092	3201		2456.33	2519	2367.67	3403	3487.33
BCAM	4059	118	112	55	92	121	66	121	144	163	175	167	196	191	131	142		95	93	142.667	179.333	154.667
BCAN	63827	3	3	1	2	1	3	6	7	7	2	1	2	10	2	7		2.33333	2	6.66667	1.66667	6.33333
BCAP29	55973	4966	5024	2689	4168	4276	3038	3465	4930	5698	4440	3646	4425	7259	5404	5412		4226.33	3827.33	4697.67	4170.33	6025
BCAP31	10134	4828	4954	2628	5329	5168	4255	4078	5167	4855	5049	4094	5378	6747	5343	5321		4136.67	4917.33	4700	4840.33	5803.67
BCAR1	9564	4204	4621	2132	5472	4922	3981	3922	3226	3803	3735	3320	4137	5860	4195	4312		3652.33	4791.67	3650.33	3730.67	4789
BCAR3	8412	3090	3102	1581	2762	2675	2066	2420	2649	2840	2655	2086	2768	4426	3564	3428		2591	2501	2636.33	2503	3806
BCAS1	8537	2	2	1	5	3	1	0	3	6	4	7	2	29	19	27		1.66667	3	3	4.33333	25
BCAS2	10286	870	910	459	953	883	646	639	858	1037	931	744	907	1322	1019	976		746.333	827.333	844.667	860.667	1105.67
BCAS3	54828	319	331	183	603	511	426	291	298	300	352	299	337	489	364	407		277.667	513.333	296.333	329.333	420
BCAS4	55653	331	340	207	401	385	306	293	377	332	392	333	400	498	390	426		292.667	364	334	375	438
BCAT1	586	2895	2904	1681	2384	2256	1708	2205	2461	3026	2481	2085	2619	4289	3258	3292		2493.33	2116	2564	2395	3613
BCAT2	587	1171	1225	611	952	1086	881	998	1217	1151	1444	1216	1479	2268	1542	1686		1002.33	973	1122	1379.67	1832
BCCIP	56647	2972	3104	1818	2697	2823	2289	2306	3167	3213	3927	3252	4123	4974	3908	4027		2631.33	2603	2895.33	3767.33	4303
BCDIN3D	144233	148	166	77	154	133	94	112	135	113	129	86	124	185	151	157		130.333	127	120	113	164.333
BCHE	590	15	34	14	12	14	10	14	17	26	24	17	31	43	25	26		21	12	19	24	31.3333
BCKDHA	593	776	858	449	865	874	718	702	784	803	895	781	940	1175	851	904		694.333	819	763	872	976.667
BCKDHB	594	443	446	257	384	371	305	337	413	542	579	465	590	783	519	619		382	353.333	430.667	544.667	640.333
BCKDK	10295	2234	2443	1227	2434	2454	2036	1983	2249	2069	2392	1983	2489	3417	2395	2562		1968	2308	2100.33	2288	2791.33
BCL10	8915	2253	2492	1259	2819	2510	1866	1619	2201	2186	1734	1427	1837	2753	2092	2121		2001.33	2398.33	2002	1666	2322
BCL11A	53335	8	10	7	16	14	21	5	13	11	12	5	16	26	11	11		8.33333	17	9.66667	11	16
BCL11B	64919	26	14	11	50	33	18	27	29	21	17	15	17	35	32	33		17	33.6667	25.6667	16.3333	33.3333
BCL2	596	44	47	31	41	50	30	30	38	52	41	26	26	98	55	94		40.6667	40.3333	40	31	82.3333
BCL2A1	597	41	34	27	39	32	24	24	45	38	36	27	20	92	70	83		34	31.6667	35.6667	27.6667	81.6667
BCL2L1	598	8298	8438	4283	7248	7078	5967	6891	7922	8167	6887	5756	7464	11853	8649	9020		7006.33	6764.33	7660	6702.33	9840.67
BCL2L10	10017	9	9	3	8	4	9	9	14	10	9	12	14	14	11	13		7	7	11	11.6667	12.6667
BCL2L11	10018	81	78	49	113	78	61	66	83	98	71	58	82	136	93	99		69.3333	84	82.3333	70.3333	109.333
BCL2L12	83596	592	559	287	461	558	368	473	580	542	559	516	644	1026	731	724		479.333	462.333	531.667	573	827
BCL2L13	23786	3023	3127	1581	3254	3146	2427	2453	2735	2988	2838	2312	2838	3521	2771	2809		2577	2942.33	2725.33	2662.67	3033.67
BCL2L14	79370	2	1	0	4	2	2	0	0	1	0	1	1	3	2	1		1	2.66667	0.333333	0.666667	2
BCL2L15	440603	7	9	0	7	10	2	6	1	3	5	2	7	11	10	3		5.33333	6.33333	3.33333	4.66667	8
BCL2L2	599	1710	1778	894	2147	1917	1550	1165	1435	1596	1570	1284	1559	1951	1531	1529		1460.67	1871.33	1398.67	1471	1670.33
BCL2L2-PABPN1	100529063	19	17	6	32	22	16	13	13	16	24	26	20	31	24	21		14	23.3333	14	23.3333	25.3333
BCL3	602	360	483	199	552	553	446	332	402	357	520	510	625	486	356	352		347.333	517	363.667	551.667	398
BCL6	604	2165	2430	1118	3540	2737	2172	1706	1540	1961	2645	2143	2716	2611	1814	1844		1904.33	2816.33	1735.67	2501.33	2089.67
BCL6B	255877	7	9	3	13	4	10	12	12	19	3	6	3	7	13	7		6.33333	9	14.3333	4	9
BCL7A	605	560	519	265	637	521	480	409	460	488	324	275	328	765	494	529		448	546	452.333	309	596
BCL7B	9275	1255	1444	700	1600	1407	1216	1042	1300	1290	1163	1004	1215	1953	1505	1493		1133	1407.67	1210.67	1127.33	1650.33
BCL7C	9274	1099	962	547	995	1083	834	831	1044	1059	1002	880	1139	1638	1243	1179		869.333	970.667	978	1007	1353.33
BCL9	607	341	325	207	339	252	233	317	259	332	372	341	447	621	402	419		291	274.667	302.667	386.667	480.667
BCL9L	283149	6453	6715	3214	8061	7232	5674	5439	4331	6107	7230	6180	7798	8502	6198	6579		5460.67	6989	5292.33	7069.33	7093
BCLAF1	9774	4063	4011	2292	3543	3422	2536	2694	3065	3939	4488	3779	4420	6259	4632	4550		3455.33	3167	3232.67	4229	5147
BCO1	53630	0	0	0	55	36	19	0	0	0	10	20	9	8	13	13		0	36.6667	0	13	11.3333
BCO2	83875	19	15	8	22	8	15	13	12	15	13	15	19	33	25	22		14	15	13.3333	15.6667	26.6667
BCOR	54880	1035	1057	527	1380	1160	873	872	649	1040	1104	933	1246	1398	1081	1063		873	1137.67	853.667	1094.33	1180.67
BCORL1	63035	573	585	293	683	601	479	553	391	563	699	557	645	871	577	676		483.667	587.667	502.333	633.667	708
BCR	613	1459	1390	743	1463	1344	1046	1303	1103	1646	1524	1264	1485	2302	1612	1637		1197.33	1284.33	1350.67	1424.33	1850.33
BCS1L	617	1391	1386	742	1149	1302	1031	1074	1374	1371	1347	1190	1471	2110	1568	1613		1173	1160.67	1273	1336	1763.67
BDH1	622	310	271	175	174	262	166	270	266	284	343	329	395	629	380	433		252	200.667	273.333	355.667	480.667
BDH2	56898	567	614	316	610	536	434	473	577	619	500	457	640	793	613	593		499	526.667	556.333	532.333	666.333
BDKRB1	623	27	23	15	27	24	25	18	21	25	64	56	85	30	24	36		21.6667	25.3333	21.3333	68.3333	30
BDKRB2	624	21	21	19	38	26	24	17	17	25	75	69	89	26	21	19		20.3333	29.3333	19.6667	77.6667	22
BDNF	627	29	17	7	40	23	18	8	16	27	49	35	46	31	20	26		17.6667	27	17	43.3333	25.6667
BDP1	55814	2223	2032	1152	2139	2006	1394	1702	1098	2254	2010	1726	2016	2982	2143	2187		1802.33	1846.33	1684.67	1917.33	2437.33
BEAN1	146227	49	68	21	46	48	47	34	57	51	40	39	29	67	49	53		46	47	47.3333	36	56.3333
BECN1	8678	1536	1508	803	1758	1547	1207	1256	1361	1517	1486	1246	1668	2275	1736	1750		1282.33	1504	1378	1466.67	1920.33
BECN2	441925	0	0	0	0	0	0	0	0	0	0	0	0	0	0	0		0	0	0	0	0
BEGAIN	57596	34	24	20	74	43	40	38	40	26	20	16	33	47	38	37		26	52.3333	34.6667	23	40.6667
BEND2	139105	0	0	0	0	0	0	0	0	0	0	0	0	3	0	3		0	0	0	0	2
BEND3	57673	275	292	128	307	260	202	243	196	294	255	212	296	362	304	329		231.667	256.333	244.333	254.333	331.667
BEND4	389206	2	1	4	0	2	3	0	1	3	0	0	0	2	2	2		2.33333	1.66667	1.33333	0	2
BEND5	79656	3	3	1	1	1	4	3	2	1	0	2	0	2	1	0		2.33333	2	2	0.666667	1
BEND6	221336	438	432	255	411	454	274	332	441	513	498	403	525	765	551	547		375	379.667	428.667	475.333	621
BEND7	222389	69	79	38	347	250	183	32	53	52	69	41	51	144	102	94		62	260	45.6667	53.6667	113.333
BEST1	7439	137	148	66	224	182	154	136	118	163	76	62	101	124	111	117		117	186.667	139	79.6667	117.333
BEST2	54831	20	22	3	14	14	15	10	11	7	0	1	3	32	26	29		15	14.3333	9.33333	1.33333	29
BEST3	144453	48	74	35	58	43	42	65	75	68	21	16	25	33	36	35		52.3333	47.6667	69.3333	20.6667	34.6667
BEST4	266675	11	13	7	26	13	16	15	17	23	10	10	20	29	15	20		10.3333	18.3333	18.3333	13.3333	21.3333
BET1	10282	917	1021	460	839	799	646	642	960	961	946	738	999	1486	985	1156		799.333	761.333	854.333	894.333	1209
BET1L	51272	2110	2327	1177	2248	2212	1766	1910	2125	2168	2100	1889	2523	3150	2616	2584		1871.33	2075.33	2067.67	2170.67	2783.33
BEX1	55859	220	207	112	183	172	141	200	270	230	211	141	198	272	191	209		179.667	165.333	233.333	183.333	224
BEX2	84707	28	31	13	63	47	30	33	42	43	9	3	9	10	14	8		24	46.6667	39.3333	7	10.6667
BEX4	56271	259	258	156	376	306	238	212	270	249	189	160	233	312	251	247		224.333	306.667	243.667	194	270
BEX5	340542	1	7	0	2	2	0	0	1	2	1	1	2	2	5	6		2.66667	1.33333	1	1.33333	4.33333
BFAR	51283	2339	2497	1340	2260	2279	1737	1864	2200	2514	2759	2270	2914	3537	2672	2756		2058.67	2092	2192.67	2647.67	2988.33
BFSP1	631	32	23	17	39	31	29	25	28	38	25	14	26	42	35	38		24	33	30.3333	21.6667	38.3333
BFSP2	8419	0	0	0	0	0	0	0	0	0	0	0	0	0	0	0		0	0	0	0	0
BGLAP	632	0	0	0	1	1	1	1	0	0	0	0	1	2	1	1		0	1	0.333333	0.333333	1.33333
BGN	633	7462	7973	3833	11571	9608	8000	6545	7431	7164	6268	5036	6757	10747	8887	8680		6422.67	9726.33	7046.67	6020.33	9438
BHLHA15	168620	1	1	0	1	4	4	7	7	4	0	3	3	4	3	1		0.666667	3	6	2	2.66667
BHLHA9	727857	0	0	0	0	0	0	0	0	0	0	0	0	0	0	0		0	0	0	0	0
BHLHB9	80823	184	172	103	253	220	155	159	156	161	203	168	176	261	215	217		153	209.333	158.667	182.333	231
BHLHE22	27319	2	1	0	10	6	4	2	3	5	3	2	6	26	38	22		1	6.66667	3.33333	3.66667	28.6667
BHLHE23	128408	0	0	0	0	0	0	0	0	0	0	0	0	0	0	0		0	0	0	0	0
BHLHE40	8553	1709	1937	877	3104	2302	1928	1580	1655	1724	1451	1191	1460	1809	1559	1360		1507.67	2444.67	1653	1367.33	1576
BHLHE41	79365	174	202	93	326	209	195	166	169	190	140	139	190	274	198	203		156.333	243.333	175	156.333	225
BHMG1	388553	2	8	2	5	2	1	10	6	4	9	6	6	8	10	5		4	2.66667	6.66667	7	7.66667
BHMT	635	2	3	1	6	5	2	3	1	3	0	0	1	2	1	5		2	4.33333	2.33333	0.333333	2.66667
BHMT2	23743	340	311	156	270	259	195	235	285	342	371	273	350	537	364	370		269	241.333	287.333	331.333	423.667
BICC1	80114	1546	1498	907	1688	1537	1184	1131	1285	1622	1660	1262	1733	2384	1868	1732		1317	1469.67	1346	1551.67	1994.67
BICD1	636	780	792	423	938	804	606	586	525	791	875	700	850	1162	862	878		665	782.667	634	808.333	967.333
BICD2	23299	3685	3972	1967	4504	4047	3205	2903	2850	3658	3724	3157	3879	5371	3958	4217		3208	3918.67	3137	3586.67	4515.33
BID	637	1347	1503	812	1662	1684	1252	1246	1558	1493	1507	1264	1485	2166	1638	1568		1220.67	1532.67	1432.33	1418.67	1790.67
BIK	638	1	2	0	3	1	1	7	2	8	1	0	1	4	2	0		1	1.66667	5.66667	0.666667	2
BIN1	274	1623	1645	813	1974	1640	1388	1429	1495	1645	1506	1374	1656	2289	1763	1636		1360.33	1667.33	1523	1512	1896
BIN2	51411	0	1	0	2	2	2	0	3	1	0	2	1	2	0	1		0.333333	2	1.33333	1	1
BIN3	55909	869	842	404	833	776	639	689	751	795	761	691	817	1318	886	918		705	749.333	745	756.333	1040.67
BIRC2	329	2976	3252	1646	3225	2980	2290	2076	2384	2887	2681	2275	2832	4019	3078	3194		2624.67	2831.67	2449	2596	3430.33
BIRC3	330	1189	1742	661	1285	1058	831	623	598	747	254	239	255	315	223	242		1197.33	1058	656	249.333	260
BIRC5	332	2025	1894	1140	1059	1486	1091	1531	1966	1989	2405	2018	2324	3881	2637	2727		1686.33	1212	1828.67	2249	3081.67
BIRC6	57448	3474	3277	2042	3260	3199	2463	2859	1984	3749	3554	2945	3599	5149	4147	4032		2931	2974	2864	3366	4442.67
BIRC7	79444	0	0	0	0	1	1	3	4	7	0	0	1	0	0	0		0	0.666667	4.66667	0.333333	0
BIRC8	112401	0	0	0	0	0	0	0	0	0	0	0	0	0	0	0		0	0	0	0	0
BIVM	54841	942	842	520	722	743	601	629	886	939	946	832	1035	1533	1181	1158		768	688.667	818	937.667	1290.67
BIVM-ERCC5	100533467	2	3	3	1	2	2	1	0	0	1	1	0	2	4	1		2.66667	1.66667	0.333333	0.666667	2.33333
BLCAP	10904	1865	2111	1017	1950	1961	1446	1549	1906	1850	1956	1634	2171	2902	2283	2337		1664.33	1785.67	1768.33	1920.33	2507.33
BLID	414899	12	13	9	32	37	16	6	5	12	15	12	10	11	10	13		11.3333	28.3333	7.66667	12.3333	11.3333
BLK	640	67	75	22	64	67	36	56	36	67	38	48	50	85	87	72		54.6667	55.6667	53	45.3333	81.3333
BLM	641	363	345	201	205	324	210	268	330	420	487	387	449	732	515	491		303	246.333	339.333	441	579.333
BLMH	642	1553	1542	869	1450	1476	1210	1337	1518	1614	1504	1338	1643	2633	1829	1932		1321.33	1378.67	1489.67	1495	2131.33
BLNK	29760	1	0	0	1	0	0	1	1	1	0	0	2	6	2	2		0.333333	0.333333	1	0.666667	3.33333
BLOC1S1	2647	699	682	355	642	619	543	562	772	653	616	532	683	953	757	798		578.667	601.333	662.333	610.333	836
BLOC1S2	282991	1005	1071	544	1168	1092	831	770	1043	989	1033	793	1118	1373	1049	1074		873.333	1030.33	934	981.333	1165.33
BLOC1S3	388552	453	442	203	465	421	350	374	416	447	432	356	453	582	441	473		366	412	412.333	413.667	498.667
BLOC1S4	55330	256	311	191	319	301	270	242	327	308	240	240	306	419	286	311		252.667	296.667	292.333	262	338.667
BLOC1S5	63915	437	507	268	432	434	318	355	477	484	554	462	539	763	546	587		404	394.667	438.667	518.333	632
BLOC1S6	26258	1551	1690	810	1435	1377	1005	1180	1339	1622	1841	1391	1950	2720	1945	1903		1350.33	1272.33	1380.33	1727.33	2189.33
BLVRA	644	914	901	510	816	823	681	674	943	887	1016	877	922	1334	928	1002		775	773.333	834.667	938.333	1088
BLVRB	645	476	532	228	488	477	365	489	489	470	461	457	541	680	491	498		412	443.333	482.667	486.333	556.333
BLZF1	8548	1806	1920	956	1853	1779	1343	1304	1610	1911	1796	1359	1868	2107	1877	1807		1560.67	1658.33	1608.33	1674.33	1930.33
BMF	90427	23	19	7	90	44	38	17	24	27	14	18	28	38	22	30		16.3333	57.3333	22.6667	20	30
BMI1	648	69	71	30	76	77	60	51	51	65	93	75	69	103	77	63		56.6667	71	55.6667	79	81
BMP1	649	3048	3293	1620	4339	3709	3031	2686	2492	2897	3552	3066	3757	4056	3034	3052		2653.67	3693	2691.67	3458.33	3380.67
BMP10	27302	0	0	0	0	2	0	1	0	0	0	0	0	0	0	0		0	0.666667	0.333333	0	0
BMP15	9210	0	0	0	0	0	0	0	0	0	0	0	0	0	0	0		0	0	0	0	0
BMP2	650	248	231	97	596	403	320	277	347	295	180	122	183	298	317	263		192	439.667	306.333	161.667	292.667
BMP2K	55589	1657	1780	917	1447	1420	1065	1247	1272	1866	1766	1381	1724	2594	1964	1876		1451.33	1310.67	1461.67	1623.67	2144.67
BMP3	651	14	16	8	16	15	19	8	12	14	5	8	8	13	12	12		12.6667	16.6667	11.3333	7	12.3333
BMP4	652	7	23	9	80	43	34	23	19	17	2	7	5	26	35	15		13	52.3333	19.6667	4.66667	25.3333
BMP5	653	0	0	0	0	0	0	0	0	0	0	0	1	3	3	1		0	0	0	0.333333	2.33333
BMP6	654	145	174	76	451	286	206	135	142	116	224	158	234	232	178	204		131.667	314.333	131	205.333	204.667
BMP7	655	8	7	3	7	4	0	12	10	18	5	0	2	2	2	1		6	3.66667	13.3333	2.33333	1.66667
BMP8A	353500	100	85	27	95	63	54	91	71	95	71	66	78	198	137	76		70.6667	70.6667	85.6667	71.6667	137
BMP8B	656	18	22	10	35	19	18	54	49	71	33	16	14	35	29	38		16.6667	24	58	21	34
BMPER	168667	1159	1006	644	851	968	768	901	1036	1146	1314	1090	1418	2040	1332	1422		936.333	862.333	1027.67	1274	1598
BMPR1A	657	447	418	241	373	326	289	305	343	493	506	391	478	697	500	538		368.667	329.333	380.333	458.333	578.333
BMPR1B	658	23	18	3	18	20	13	6	6	8	6	1	8	12	5	8		14.6667	17	6.66667	5	8.33333
BMPR2	659	2763	2881	1488	2962	2732	2018	2168	1945	3030	2577	2249	2638	3678	3054	2839		2377.33	2570.67	2381	2488	3190.33
BMS1	9790	3019	3023	1703	3023	2911	2330	2380	2271	3047	3167	2657	3188	4535	3554	3651		2581.67	2754.67	2566	3004	3913.33
BMX	660	0	0	0	0	0	0	0	0	0	0	0	0	0	0	0		0	0	0	0	0
BNC1	646	596	628	355	667	633	480	417	442	571	622	512	640	975	631	674		526.333	593.333	476.667	591.333	760
BNC2	54796	953	862	475	708	791	528	747	625	1048	1165	961	1138	1542	1101	1134		763.333	675.667	806.667	1088	1259
BNIP1	662	406	384	224	378	425	326	327	405	374	406	310	355	552	453	499		338	376.333	368.667	357	501.333
BNIP2	663	2185	2384	1231	2155	1995	1567	1580	1901	2130	2196	1897	2437	3682	2539	2676		1933.33	1905.67	1870.33	2176.67	2965.67
BNIP3	664	2200	2553	1240	2811	2650	1992	1694	2250	2162	2671	2191	2979	2916	2219	2269		1997.67	2484.33	2035.33	2613.67	2468
BNIP3L	665	2408	2406	1289	2916	2533	1930	1731	2234	2467	2758	2330	2924	3159	2356	2169		2034.33	2459.67	2144	2670.67	2561.33
BNIPL	149428	20	10	9	13	9	7	11	13	8	8	21	20	32	17	12		13	9.66667	10.6667	16.3333	20.3333
BOC	91653	353	370	189	321	343	313	295	309	361	307	246	303	683	471	489		304	325.667	321.667	285.333	547.667
BOD1	91272	1311	1461	757	1565	1513	1189	1070	1469	1366	1348	1178	1433	2018	1506	1476		1176.33	1422.33	1301.67	1319.67	1666.67
BOD1L1	259282	2094	2070	1181	2385	2185	1646	1723	1022	2209	2094	1736	2177	2850	2246	2079		1781.67	2072	1651.33	2002.33	2391.67
BOD1L2	284257	0	0	0	0	1	0	0	0	0	0	1	1	2	2	0		0	0.333333	0	0.666667	1.33333
BOK	666	692	702	341	827	728	633	593	630	628	718	579	756	1035	774	754		578.333	729.333	617	684.333	854.333
BOLA1	51027	151	130	96	115	135	108	117	165	129	141	156	155	278	177	214		125.667	119.333	137	150.667	223
BOLA2	552900	253	324	156	275	236	242	219	274	296	359	245	297	417	329	336		244.333	251	263	300.333	360.667
BOLA2B	654483	0	0	0	0	0	0	0	0	0	0	0	0	1	0	0		0	0	0	0	0.333333
BOLA3	388962	1048	1064	578	945	978	761	869	1233	1042	1094	886	1156	1532	1251	1323		896.667	894.667	1048	1045.33	1368.67
BOLL	66037	0	0	0	1	0	0	0	0	2	0	1	1	2	2	3		0	0.333333	0.666667	0.666667	2.33333
BOP1	23246	4390	4507	2322	3989	4171	3289	3748	3846	4245	4254	3800	4583	7221	4932	5262		3739.67	3816.33	3946.33	4212.33	5805
BORA	79866	364	324	196	225	271	185	254	290	334	371	271	382	613	413	463		294.667	227	292.667	341.333	496.333
BPGM	669	529	554	321	532	563	405	395	516	516	500	453	560	835	627	573		468	500	475.667	504.333	678.333
BPHL	670	478	550	291	486	476	359	387	543	495	495	441	498	750	590	589		439.667	440.333	475	478	643
BPI	671	0	0	0	1	0	0	0	0	0	0	0	0	1	0	0		0	0.333333	0	0	0.333333
BPIFA1	51297	0	0	0	0	1	0	0	0	1	0	0	0	0	0	0		0	0.333333	0.333333	0	0
BPIFA2	140683	0	0	0	0	0	0	0	0	0	0	0	0	0	0	0		0	0	0	0	0
BPIFA3	128861	0	0	0	0	0	0	0	0	0	0	0	0	0	0	0		0	0	0	0	0
BPIFB1	92747	0	0	0	0	0	0	0	0	0	0	0	0	1	0	0		0	0	0	0	0.333333
BPIFB2	80341	0	0	0	0	0	0	0	0	0	0	0	0	0	0	0		0	0	0	0	0
BPIFB3	359710	0	0	0	0	0	0	0	0	0	0	0	0	0	0	0		0	0	0	0	0
BPIFB4	149954	0	0	0	0	2	0	0	0	0	0	0	0	0	0	0		0	0.666667	0	0	0
BPIFB6	128859	0	0	0	0	0	0	0	0	0	0	0	0	0	0	0		0	0	0	0	0
BPIFC	254240	0	0	0	2	1	0	0	0	0	1	0	0	1	0	0		0	1	0	0.333333	0.333333
BPNT1	10380	691	738	365	538	606	496	591	771	771	729	585	759	1111	926	964		598	546.667	711	691	1000.33
BPTF	2186	2839	2651	1578	2929	2571	2031	2134	1623	2697	2736	2331	2959	4093	3092	3019		2356	2510.33	2151.33	2675.33	3401.33
BPY2	9083	0	0	0	0	0	0	0	0	0	0	0	0	0	0	0		0	0	0	0	0
BPY2B	442867	0	0	0	0	0	0	0	0	0	0	0	0	0	0	0		0	0	0	0	0
BPY2C	442868	0	0	0	0	0	0	0	0	0	0	0	0	0	0	0		0	0	0	0	0
BRAF	673	1273	1211	638	1426	1160	883	858	865	1167	1004	790	952	1558	1201	1172		1040.67	1156.33	963.333	915.333	1310.33
BRAP	8315	1098	1125	630	1251	1145	932	832	941	1081	1053	890	1128	1461	1090	1160		951	1109.33	951.333	1023.67	1237
BRAT1	221927	1200	1295	669	1123	1215	1001	1128	1014	1204	1209	1208	1366	2047	1458	1474		1054.67	1113	1115.33	1261	1659.67
BRCA1	672	1012	899	554	606	717	579	697	652	931	1202	1029	1172	1880	1329	1379		821.667	634	760	1134.33	1529.33
BRCA2	675	585	501	329	652	654	460	463	370	638	525	430	491	805	619	562		471.667	588.667	490.333	482	662
BRCC3	79184	1000	1002	576	856	830	687	800	801	1125	1196	929	1226	1648	1278	1211		859.333	791	908.667	1117	1379
BRD1	23774	1529	1568	756	1981	1543	1149	1140	940	1337	1172	930	1156	1740	1305	1283		1284.33	1557.67	1139	1086	1442.67
BRD2	6046	9434	9980	4981	12579	10216	8268	7747	7071	9606	8105	6699	8750	13882	10692	9856		8131.67	10354.3	8141.33	7851.33	11476.7
BRD3	8019	797	850	432	772	754	583	773	730	903	937	833	920	1320	882	909		693	703	802	896.667	1037
BRD4	23476	3353	3525	1652	4545	3788	3044	2872	2172	2935	2579	2367	2803	4396	3063	3253		2843.33	3792.33	2659.67	2583	3570.67
BRD7	29117	930	924	521	994	966	731	751	840	978	963	771	1037	1421	1084	1070		791.667	897	856.333	923.667	1191.67
BRD8	10902	1257	1321	655	1336	1184	939	971	964	1140	1128	1012	1187	1911	1407	1375		1077.67	1153	1025	1109	1564.33
BRD9	65980	1791	1799	929	1690	1686	1261	1462	1372	1613	1815	1568	1742	2671	1940	2040		1506.33	1545.67	1482.33	1708.33	2217
BRDT	676	0	0	0	0	0	1	0	0	0	0	0	0	0	0	2		0	0.333333	0	0	0.666667
BRE	9577	771	758	436	710	680	589	645	828	870	701	651	806	1143	870	835		655	659.667	781	719.333	949.333
BRF1	2972	919	999	458	895	823	727	808	745	890	836	814	978	1389	987	1022		792	815	814.333	876	1132.67
BRF2	55290	363	358	203	444	403	321	289	317	351	362	291	385	435	331	378		308	389.333	319	346	381.333
BRI3	25798	3487	3749	2028	4058	3780	3013	2849	4100	3273	3077	2669	3438	4530	3441	3725		3088	3617	3407.33	3061.33	3898.67
BRI3BP	140707	146	212	76	147	157	120	128	146	159	214	155	210	277	210	214		144.667	141.333	144.333	193	233.667
BRICD5	283870	57	61	26	34	42	38	59	63	72	56	38	58	87	68	58		48	38	64.6667	50.6667	71
BRINP1	1620	9	19	12	14	8	7	20	17	8	21	21	18	24	27	14		13.3333	9.66667	15	20	21.6667
BRINP2	57795	1	2	0	1	2	3	3	4	0	1	1	0	1	2	7		1	2	2.33333	0.666667	3.33333
BRINP3	339479	0	0	0	0	0	0	0	0	0	0	0	0	0	0	0		0	0	0	0	0
BRIP1	83990	269	251	147	184	223	169	221	200	299	335	251	301	587	359	397		222.333	192	240	295.667	447.667
BRIX1	55299	1706	1703	956	1634	1594	1162	1238	1671	1728	2014	1638	2092	2566	2044	2116		1455	1463.33	1545.67	1914.67	2242
BRK1	55845	3593	3787	2021	3743	3836	3092	2917	4030	3758	3555	3237	3996	5246	4078	4046		3133.67	3557	3568.33	3596	4456.67
BRMS1	25855	1555	1525	846	1357	1415	1157	1357	1550	1604	1456	1282	1541	2562	1740	1942		1308.67	1309.67	1503.67	1426.33	2081.33
BRMS1L	84312	377	426	235	401	363	289	253	376	398	443	345	379	593	438	452		346	351	342.333	389	494.333
BROX	148362	1329	1437	742	1338	1256	955	944	1219	1354	1227	947	1190	1992	1481	1548		1169.33	1183	1172.33	1121.33	1673.67
BRPF1	7862	1041	1174	576	1381	1287	958	942	766	1038	854	761	872	1368	1034	1115		930.333	1208.67	915.333	829	1172.33
BRPF3	27154	1773	1943	939	2487	2037	1582	1445	1311	1721	1820	1437	1773	2468	1832	1813		1551.67	2035.33	1492.33	1676.67	2037.67
BRS3	680	0	0	0	0	0	0	0	0	0	0	0	0	0	0	0		0	0	0	0	0
BRSK1	84446	129	147	62	179	157	141	163	181	185	110	106	133	250	194	227		112.667	159	176.333	116.333	223.667
BRSK2	9024	4	4	1	7	6	2	23	21	23	2	5	1	4	4	4		3	5	22.3333	2.66667	4
BRWD1	54014	1170	1187	577	1431	1189	882	894	816	1171	1072	914	1065	1537	1110	1248		978	1167.33	960.333	1017	1298.33
BRWD3	254065	485	450	246	574	429	332	352	248	460	469	387	426	648	468	495		393.667	445	353.333	427.333	537
BSCL2	26580	909	878	470	1037	1033	791	882	857	965	752	696	863	1298	999	1069		752.333	953.667	901.333	770.333	1122
BSDC1	55108	1883	1937	947	2197	1881	1526	1524	1706	1819	1930	1643	2028	2529	1880	2000		1589	1868	1683	1867	2136.33
BSG	682	17484	17757	9312	19503	18364	15100	14731	18100	17769	19431	16823	20507	25917	19698	20271		14851	17655.7	16866.7	18920.3	21962
BSN	8927	20	21	10	30	22	12	30	20	28	12	21	18	53	34	43		17	21.3333	26	17	43.3333
BSND	7809	0	0	0	0	0	0	0	0	0	0	0	0	0	0	0		0	0	0	0	0
BSPH1	100131137	0	0	0	0	0	0	0	0	0	0	0	0	0	0	2		0	0	0	0	0.666667
BSPRY	54836	0	0	0	0	0	0	0	0	0	0	0	0	0	0	0		0	0	0	0	0
BST1	683	66	65	32	67	66	43	31	68	62	88	70	76	88	61	96		54.3333	58.6667	53.6667	78	81.6667
BST2	684	2918	3854	1580	3832	3495	2793	2615	2843	2874	1556	1934	1641	1134	1411	1568		2784	3373.33	2777.33	1710.33	1371
BSX	390259	0	0	0	0	0	0	0	0	0	0	0	0	0	0	0		0	0	0	0	0
BTAF1	9044	2177	2318	1101	2595	2225	1545	1629	1420	2140	2283	1815	2209	3593	2559	2389		1865.33	2121.67	1729.67	2102.33	2847
BTBD1	53339	4145	4229	2262	4077	3835	2809	2915	3821	4196	4023	3172	4240	5984	4550	4597		3545.33	3573.67	3644	3811.67	5043.67
BTBD10	84280	895	988	487	999	876	692	697	849	924	856	696	917	1374	1088	1102		790	855.667	823.333	823	1188
BTBD11	121551	12	8	6	5	12	10	7	4	5	15	6	7	18	11	8		8.66667	9	5.33333	9.33333	12.3333
BTBD16	118663	1	3	0	2	0	2	3	1	0	0	0	0	1	0	0		1.33333	1.33333	1.33333	0	0.333333
BTBD17	388419	0	1	0	0	0	0	0	1	0	0	0	0	0	0	0		0.333333	0	0.333333	0	0
BTBD18	643376	3	1	7	1	4	3	3	1	5	5	1	5	4	0	1		3.66667	2.66667	3	3.66667	1.66667
BTBD19	149478	277	261	102	307	216	165	234	120	301	219	190	231	310	180	280		213.333	229.333	218.333	213.333	256.667
BTBD2	55643	3402	3712	1871	3707	3791	3104	3185	3161	3382	3468	3063	3445	5204	3530	3612		2995	3534	3242.67	3325.33	4115.33
BTBD3	22903	659	722	373	740	747	463	577	583	718	816	660	800	1243	897	873		584.667	650	626	758.667	1004.33
BTBD6	90135	1274	1288	665	1344	1369	1089	1036	1288	1160	1320	1083	1393	1964	1406	1442		1075.67	1267.33	1161.33	1265.33	1604
BTBD7	55727	1353	1259	684	1205	1245	870	1012	934	1410	1363	1120	1371	2166	1638	1565		1098.67	1106.67	1118.67	1284.67	1789.67
BTBD8	284697	12	13	4	13	14	7	9	4	24	21	17	20	14	16	28		9.66667	11.3333	12.3333	19.3333	19.3333
BTBD9	114781	581	602	302	550	587	404	435	421	603	547	482	597	867	629	659		495	513.667	486.333	542	718.333
BTC	685	4	10	2	11	5	11	1	8	2	2	3	0	11	5	8		5.33333	9	3.66667	1.66667	8
BTD	686	261	269	145	254	269	208	209	223	279	324	276	322	435	343	308		225	243.667	237	307.333	362
BTF3	689	8733	8984	4968	8541	8462	6555	6847	9818	9173	9939	8025	10190	14360	10480	10909		7561.67	7852.67	8612.67	9384.67	11916.3
BTF3L4	91408	1015	989	568	795	781	599	750	1033	1102	981	815	1048	1637	1145	1164		857.333	725	961.667	948	1315.33
BTG1	694	2138	2393	1234	2801	2386	1769	1685	2195	2244	1981	1642	2024	3021	2374	2097		1921.67	2318.67	2041.33	1882.33	2497.33
BTG2	7832	462	575	257	655	572	435	495	577	554	200	150	207	261	192	243		431.333	554	542	185.667	232
BTG3	10950	1302	1405	709	1607	1454	1182	1012	1317	1367	1166	913	1271	1820	1365	1350		1138.67	1414.33	1232	1116.67	1511.67
BTG4	54766	10	6	7	14	9	13	7	5	6	7	3	6	2	5	7		7.66667	12	6	5.33333	4.66667
BTK	695	6	5	1	52	29	22	6	1	5	4	4	4	8	8	6		4	34.3333	4	4	7.33333
BTLA	151888	22	27	5	14	19	11	2	6	6	0	0	0	6	10	4		18	14.6667	4.66667	0	6.66667
BTN1A1	696	9	7	7	18	19	8	4	5	4	7	2	3	20	19	17		7.66667	15	4.33333	4	18.6667
BTN2A1	11120	1167	1347	614	1833	1460	1290	973	979	1038	978	813	1109	1342	1188	1137		1042.67	1527.67	996.667	966.667	1222.33
BTN2A2	10385	248	292	126	250	229	195	204	195	232	197	185	165	273	191	198		222	224.667	210.333	182.333	220.667
BTN3A1	11119	735	843	415	949	870	657	681	670	775	503	450	503	729	579	580		664.333	825.333	708.667	485.333	629.333
BTN3A2	11118	1218	1376	686	1239	1232	976	1079	1254	1327	969	839	979	1416	1095	1137		1093.33	1149	1220	929	1216
BTN3A3	10384	563	705	309	574	603	457	530	562	648	371	372	391	544	447	438		525.667	544.667	580	378	476.333
BTNL10	100129094	4	2	1	2	7	5	5	4	4	6	0	3	4	2	3		2.33333	4.66667	4.33333	3	3
BTNL2	56244	1	2	0	1	1	0	0	1	0	0	1	0	1	0	0		1	0.666667	0.333333	0.333333	0.333333
BTNL3	10917	0	0	0	0	0	0	0	0	0	0	0	0	0	0	0		0	0	0	0	0
BTNL8	79908	0	0	0	0	0	0	0	0	0	0	0	0	0	0	1		0	0	0	0	0.333333
BTNL9	153579	1	2	0	0	0	0	0	2	4	2	0	0	2	1	2		1	0	2	0.666667	1.66667
BTRC	8945	850	830	490	839	779	665	658	742	903	913	743	975	1299	1102	1032		723.333	761	767.667	877	1144.33
BUB1	699	1614	1542	990	880	1127	856	1232	1394	1672	2069	1682	1851	3137	2323	2385		1382	954.333	1432.67	1867.33	2615
BUB1B	701	1412	1356	793	765	991	691	1141	1113	1472	1624	1355	1626	3014	2024	2009		1187	815.667	1242	1535	2349
BUB3	9184	5320	5362	2951	4118	4322	3453	4094	5305	5657	5514	4481	5758	9080	6994	7185		4544.33	3964.33	5018.67	5251	7753
BUD13	84811	454	462	272	466	464	383	365	381	429	434	382	475	689	520	529		396	437.667	391.667	430.333	579.333
BUD31	8896	1513	1485	786	1569	1514	1244	1107	1521	1527	1486	1219	1482	2029	1665	1735		1261.33	1442.33	1385	1395.67	1809.67
BVES	11149	485	561	307	797	639	466	388	436	520	502	418	599	683	480	496		451	634	448	506.333	553
BYSL	705	1489	1660	793	1406	1456	1253	1235	1437	1570	1533	1326	1541	2192	1596	1816		1314	1371.67	1414	1466.67	1868
BZRAP1	9256	0	2	0	2	0	1	4	3	9	0	3	1	6	2	1		0.666667	1	5.33333	1.33333	3
BZW1	9689	7461	7480	4091	8119	7492	5613	5183	6343	7376	7426	6101	7547	10564	7894	7975		6344	7074.67	6300.67	7024.67	8811
BZW2	28969	3517	3465	1952	2869	3198	2438	2740	3621	3613	3916	3281	4152	5612	4487	4427		2978	2835	3324.67	3783	4842
C10orf10	11067	140	143	52	198	137	159	196	229	213	99	117	161	267	175	156		111.667	164.667	212.667	125.667	199.333
C10orf105	414152	0	1	2	5	3	2	0	0	0	2	1	2	3	0	0		1	3.33333	0	1.66667	1
C10orf107	219621	29	35	28	20	26	21	19	23	32	30	27	25	30	27	31		30.6667	22.3333	24.6667	27.3333	29.3333
C10orf11	83938	13	16	6	15	19	8	5	14	7	8	4	5	18	15	11		11.6667	14	8.66667	5.66667	14.6667
C10orf111	221060	6	6	1	4	3	5	1	1	9	2	6	3	18	18	11		4.33333	4	3.66667	3.66667	15.6667
C10orf113	387638	0	0	0	0	0	0	0	0	0	0	0	0	0	0	0		0	0	0	0	0
C10orf12	26148	151	204	89	188	182	142	143	92	178	194	161	216	288	188	210		148	170.667	137.667	190.333	228.667
C10orf120	399814	0	0	0	0	0	0	0	0	0	0	0	0	0	0	0		0	0	0	0	0
C10orf126	283080	0	0	0	0	0	0	0	0	0	2	0	0	0	0	0		0	0	0	0.666667	0
C10orf128	170371	0	0	0	1	1	0	0	1	0	0	0	0	0	0	0		0	0.666667	0.333333	0	0
C10orf131	100127889	4	5	1	6	1	4	5	2	7	1	8	6	9	11	5		3.33333	3.66667	4.66667	5	8.33333
C10orf2	56652	1334	1372	682	1493	1336	1098	1113	953	1281	1140	992	1252	1775	1438	1515		1129.33	1309	1115.67	1128	1576
C10orf25	220979	41	57	31	77	48	50	41	44	72	41	41	45	85	54	76		43	58.3333	52.3333	42.3333	71.6667
C10orf32	119032	426	408	266	388	394	300	316	406	381	484	421	497	596	421	428		366.667	360.667	367.667	467.333	481.667
C10orf35	219738	1	5	1	8	10	6	12	12	8	13	8	8	11	4	7		2.33333	8	10.6667	9.66667	7.33333
C10orf53	282966	0	0	0	0	0	0	0	0	0	0	0	0	0	0	0		0	0	0	0	0
C10orf54	64115	308	390	164	402	338	285	389	434	446	705	620	894	401	360	323		287.333	341.667	423	739.667	361.333
C10orf55	414236	4	8	2	2	4	2	3	3	4	5	4	5	4	9	8		4.66667	2.66667	3.33333	4.66667	7
C10orf62	414157	0	0	0	0	1	0	1	0	0	1	0	0	0	1	0		0	0.333333	0.333333	0.333333	0.333333
C10orf67	256815	8	10	0	3	10	5	5	0	7	5	12	13	10	11	11		6	6	4	10	10.6667
C10orf71	118461	0	0	0	0	0	0	0	0	0	0	0	0	0	0	0		0	0	0	0	0
C10orf76	79591	1146	1150	637	1331	1213	963	904	979	1141	1329	1131	1405	1668	1293	1346		977.667	1169	1008	1288.33	1435.67
C10orf82	143379	5	13	5	2	7	6	1	5	4	2	8	3	15	7	4		7.66667	5	3.33333	4.33333	8.66667
C10orf88	80007	499	494	216	485	428	314	310	403	448	437	377	446	672	510	501		403	409	387	420	561
C10orf90	118611	76	51	31	66	85	65	38	53	52	62	50	73	82	61	83		52.6667	72	47.6667	61.6667	75.3333
C10orf91	170393	0	0	0	0	0	0	2	5	1	1	0	0	1	1	0		0	0	2.66667	0.333333	0.666667
C10orf95	79946	26	15	8	6	24	10	10	13	13	18	19	16	24	25	13		16.3333	13.3333	12	17.6667	20.6667
C10orf99	387695	5	2	3	3	4	2	1	0	0	0	0	0	3	9	2		3.33333	3	0.333333	0	4.66667
C11orf1	64776	134	147	74	143	136	117	112	161	129	117	121	143	203	164	148		118.333	132	134	127	171.667
C11orf16	56673	1	6	2	5	6	4	9	2	4	2	3	7	7	0	4		3	5	5	4	3.66667
C11orf21	29125	0	0	0	0	0	0	1	1	2	0	0	0	0	0	0		0	0	1.33333	0	0
C11orf24	53838	2532	2655	1308	2484	2510	1992	2272	2586	2497	2800	2293	2939	4291	3311	3400		2165	2328.67	2451.67	2677.33	3667.33
C11orf30	56946	627	612	353	678	672	472	492	423	629	629	548	678	922	669	717		530.667	607.333	514.667	618.333	769.333
C11orf31	280636	1069	1197	602	1178	1172	980	955	1288	1110	1039	909	1232	1717	1203	1252		956	1110	1117.67	1060	1390.67
C11orf40	143501	0	0	0	0	0	0	0	0	0	0	0	0	0	0	0		0	0	0	0	0
C11orf42	160298	1	3	1	1	3	0	0	0	3	3	1	2	5	1	0		1.66667	1.33333	1	2	2
C11orf44	283171	0	2	2	0	2	2	0	0	5	3	1	1	1	1	1		1.33333	1.33333	1.66667	1.66667	1
C11orf45	219833	27	36	11	18	18	13	21	25	31	17	27	25	46	52	31		24.6667	16.3333	25.6667	23	43
C11orf49	79096	772	785	390	801	781	682	664	738	752	751	688	780	1167	958	871		649	754.667	718	739.667	998.667
C11orf52	91894	13	9	0	16	7	5	3	5	5	18	11	13	14	9	13		7.33333	9.33333	4.33333	14	12
C11orf53	341032	0	0	0	1	0	0	0	0	0	0	0	0	0	0	0		0	0.333333	0	0	0
C11orf54	28970	335	311	190	290	304	207	236	336	386	396	323	402	525	389	430		278.667	267	319.333	373.667	448
C11orf57	55216	1078	1042	541	1205	1007	806	807	842	981	1029	829	1013	1392	1026	1038		887	1006	876.667	957	1152
C11orf58	10944	3714	3843	2035	3843	3519	2769	2632	3551	3915	3876	3187	3810	5288	4057	4103		3197.33	3377	3366	3624.33	4482.67
C11orf63	79864	81	91	46	154	147	97	40	55	59	57	55	104	92	75	85		72.6667	132.667	51.3333	72	84
C11orf65	160140	32	20	11	10	10	21	20	19	25	19	13	22	30	14	23		21	13.6667	21.3333	18	22.3333
C11orf68	83638	2470	2637	1254	2084	2139	1842	1976	2314	2346	1862	1757	2068	3173	2278	2541		2120.33	2021.67	2212	1895.67	2664
C11orf70	85016	157	180	89	121	112	112	122	178	168	210	158	194	278	182	239		142	115	156	187.333	233
C11orf71	54494	32	36	9	24	44	15	13	21	29	17	9	24	63	50	49		25.6667	27.6667	21	16.6667	54
C11orf73	51501	696	750	395	701	664	538	594	811	730	730	648	763	1094	899	865		613.667	634.333	711.667	713.667	952.667
C11orf74	119710	235	243	121	179	183	141	167	252	278	308	218	319	328	302	285		199.667	167.667	232.333	281.667	305
C11orf80	79703	121	128	59	117	100	91	88	108	105	112	90	103	228	138	153		102.667	102.667	100.333	101.667	173
C11orf84	144097	557	587	304	809	719	570	498	573	608	535	486	556	807	596	650		482.667	699.333	559.667	525.667	684.333
C11orf85	283129	1	8	2	7	5	5	1	2	2	1	1	4	2	2	3		3.66667	5.66667	1.66667	2	2.33333
C11orf86	254439	0	0	0	2	0	0	0	3	0	1	1	2	0	0	0		0	0.666667	1	1.33333	0
C11orf87	399947	2	0	0	2	1	0	0	1	0	2	1	5	1	0	0		0.666667	1	0.333333	2.66667	0.333333
C11orf88	399949	7	2	0	5	1	3	0	3	0	0	3	4	5	2	2		3	3	1	2.33333	3
C11orf91	100131378	208	235	94	232	213	152	171	215	187	133	141	151	301	246	242		179	199	191	141.667	263
C11orf94	143678	3	3	2	7	7	3	4	7	12	6	2	11	15	6	9		2.66667	5.66667	7.66667	6.33333	10
C11orf95	65998	792	845	398	993	879	680	655	751	855	680	600	771	1147	767	836		678.333	850.667	753.667	683.667	916.667
C11orf96	387763	23	23	12	149	85	55	32	41	30	7	4	6	65	35	30		19.3333	96.3333	34.3333	5.66667	43.3333
C11orf97	643037	3	0	2	4	4	1	1	1	0	0	0	0	1	0	1		1.66667	3	0.666667	0	0.666667
C11orf98	102288414	49	40	26	46	47	32	37	46	54	62	48	54	69	67	54		38.3333	41.6667	45.6667	54.6667	63.3333
C12orf10	60314	964	924	437	844	928	709	807	1045	907	956	840	1064	1396	1020	1128		775	827	919.667	953.333	1181.33
C12orf29	91298	1029	979	549	844	831	597	780	1004	1158	854	743	985	1594	1197	1224		852.333	757.333	980.667	860.667	1338.33
C12orf4	57102	988	1085	588	984	930	718	715	917	1027	886	744	1014	1358	1144	1187		887	877.333	886.333	881.333	1229.67
C12orf40	283461	0	0	0	0	0	0	0	0	0	0	0	0	0	0	0		0	0	0	0	0
C12orf42	374470	0	0	0	0	0	0	0	0	0	0	0	0	0	0	0		0	0	0	0	0
C12orf43	64897	641	664	387	644	631	482	493	491	543	634	525	736	926	624	632		564	585.667	509	631.667	727.333
C12orf45	121053	286	298	166	268	316	233	220	325	303	296	232	385	403	357	365		250	272.333	282.667	304.333	375
C12orf49	79794	1418	1359	762	1531	1414	1040	1095	1259	1457	1243	1015	1365	1889	1494	1581		1179.67	1328.33	1270.33	1207.67	1654.67
C12orf5	57103	1493	1515	861	1554	1454	1127	1144	1419	1648	1388	1143	1502	2184	1709	1772		1289.67	1378.33	1403.67	1344.33	1888.33
C12orf50	160419	9	8	4	5	4	2	4	8	2	4	4	2	1	4	8		7	3.66667	4.66667	3.33333	4.33333
C12orf54	121273	0	0	0	2	0	0	0	1	0	0	0	0	2	0	0		0	0.666667	0.333333	0	0.666667
C12orf56	115749	46	53	35	59	50	39	37	48	47	60	50	59	63	64	56		44.6667	49.3333	44	56.3333	61
C12orf57	113246	887	1020	515	1225	1093	876	872	1154	1040	1100	867	1099	1485	1187	1068		807.333	1064.67	1022	1022	1246.67
C12orf60	144608	77	77	39	90	64	56	39	83	87	75	75	125	151	109	125		64.3333	70	69.6667	91.6667	128.333
C12orf65	91574	319	352	201	336	349	230	272	359	387	398	358	392	526	427	456		290.667	305	339.333	382.667	469.667
C12orf66	144577	192	189	80	208	174	136	122	131	181	141	148	162	241	186	185		153.667	172.667	144.667	150.333	204
C12orf71	728858	5	1	4	2	1	1	3	0	2	1	1	1	2	2	1		3.33333	1.33333	1.66667	1	1.66667
C12orf73	728568	149	174	126	206	204	175	136	202	228	190	164	216	262	210	222		149.667	195	188.667	190	231.333
C12orf74	338809	0	0	0	0	0	0	0	0	0	0	0	0	0	0	0		0	0	0	0	0
C12orf75	387882	10074	10340	5547	8410	8626	6938	7250	10865	9800	8184	7170	8808	13549	10103	10411		8653.67	7991.33	9305	8054	11354.3
C12orf76	400073	131	119	70	140	126	105	97	95	137	92	76	113	165	112	135		106.667	123.667	109.667	93.6667	137.333
C12orf77	196415	0	0	0	1	0	0	0	0	0	0	0	0	0	0	0		0	0.333333	0	0	0
C12orf80	283403	0	0	0	0	0	0	1	0	0	0	0	0	0	0	0		0	0	0.333333	0	0
C14orf1	11161	728	707	391	586	577	444	525	782	751	710	647	752	1247	847	826		608.667	535.667	686	703	973.333
C14orf105	55195	0	2	0	0	0	0	0	0	0	0	0	0	1	0	0		0.666667	0	0	0	0.333333
C14orf119	55017	2275	2265	1297	2299	2156	1701	1755	2376	2279	2198	2007	2525	3385	2656	2698		1945.67	2052	2136.67	2243.33	2913
C14orf132	56967	912	934	468	990	825	660	727	585	950	1005	841	1094	1304	935	976		771.333	825	754	980	1071.67
C14orf142	84520	313	285	142	316	290	212	220	315	299	280	237	267	472	376	389		246.667	272.667	278	261.333	412.333
C14orf159	80017	1139	1213	612	1075	1087	873	1078	1124	1252	980	937	1063	1525	1167	1202		988	1011.67	1151.33	993.333	1298
C14orf166	51637	3093	3219	1829	3145	3090	2401	2449	3408	3272	3257	2860	3653	4843	3602	3832		2713.67	2878.67	3043	3256.67	4092.33
C14orf169	79697	406	439	235	447	388	310	327	397	441	418	353	396	600	447	543		360	381.667	388.333	389	530
C14orf177	283598	0	0	0	0	0	0	0	0	0	0	0	0	0	0	0		0	0	0	0	0
C14orf178	283579	8	8	3	10	8	6	1	2	1	4	0	1	4	5	7		6.33333	8	1.33333	1.66667	5.33333
C14orf180	400258	0	0	0	0	0	0	0	0	0	0	0	0	0	0	0		0	0	0	0	0
C14orf2	9556	1381	1369	798	1415	1326	1149	1126	1827	1577	1616	1321	1717	2401	1823	1907		1182.67	1296.67	1510	1551.33	2043.67
C14orf28	122525	80	65	51	97	94	57	48	92	78	80	64	74	80	70	104		65.3333	82.6667	72.6667	72.6667	84.6667
C14orf37	145407	259	233	122	244	264	182	200	214	231	315	257	283	473	394	327		204.667	230	215	285	398
C14orf39	317761	0	2	2	0	2	1	2	0	0	1	2	2	4	1	1		1.33333	1	0.666667	1.66667	2
C14orf79	122616	433	438	223	385	358	314	318	413	429	376	370	410	625	458	465		364.667	352.333	386.667	385.333	516
C14orf80	283643	171	206	103	148	162	133	163	157	128	185	149	203	327	180	215		160	147.667	149.333	179	240.667
C14orf93	60686	164	192	72	127	148	106	142	143	168	127	123	137	253	212	216		142.667	127	151	129	227
C15orf26	161502	5	4	2	9	3	2	1	2	4	0	0	0	1	1	3		3.66667	4.66667	2.33333	0	1.66667
C15orf27	123591	8	6	3	10	4	0	2	1	7	0	2	1	7	1	3		5.66667	4.66667	3.33333	1	3.66667
C15orf32	145858	0	0	0	0	0	0	0	0	0	0	0	0	0	0	1		0	0	0	0	0.333333
C15orf38-AP3S2	100526783	0	2	1	2	0	2	1	2	5	1	4	4	2	1	1		1	1.33333	2.66667	3	1.33333
C15orf39	56905	1502	1681	780	1803	1628	1305	1308	1151	1388	1164	1159	1247	1685	1359	1536		1321	1578.67	1282.33	1190	1526.67
C15orf40	123207	306	271	168	262	292	195	155	317	295	300	241	302	468	285	325		248.333	249.667	255.667	281	359.333
C15orf41	84529	509	501	236	362	392	296	360	439	484	538	412	532	819	650	667		415.333	350	427.667	494	712
C15orf43	145645	0	0	0	0	0	0	0	0	0	0	0	0	0	0	0		0	0	0	0	0
C15orf48	84419	8	12	6	33	17	16	15	30	26	4	2	3	9	12	11		8.66667	22	23.6667	3	10.6667
C15orf52	388115	881	904	438	889	821	596	680	527	823	767	659	746	1330	892	1054		741	768.667	676.667	724	1092
C15orf53	400359	0	0	0	0	0	0	0	0	0	0	0	0	1	0	0		0	0	0	0	0.333333
C15orf54	400360	18	21	8	23	15	13	11	17	28	22	20	16	29	36	36		15.6667	17	18.6667	19.3333	33.6667
C15orf56	644809	0	0	0	1	0	0	1	0	0	0	0	1	1	0	0		0	0.333333	0.333333	0.333333	0.333333
C15orf57	90416	568	527	295	538	522	426	435	557	581	644	550	632	799	632	702		463.333	495.333	524.333	608.667	711
C15orf59	388135	17	10	5	19	10	12	18	21	21	9	14	6	14	16	16		10.6667	13.6667	20	9.66667	15.3333
C15orf61	145853	105	129	66	110	102	75	114	133	107	91	108	107	192	138	152		100	95.6667	118	102	160.667
C15orf62	643338	29	24	12	22	20	10	20	8	15	24	23	21	43	34	22		21.6667	17.3333	14.3333	22.6667	33
C15orf65	145788	36	38	32	31	23	32	20	32	28	46	39	66	58	45	35		35.3333	28.6667	26.6667	50.3333	46
C16orf13	84326	824	971	513	999	1026	794	831	1073	863	890	925	1001	1555	1085	1147		769.333	939.667	922.333	938.667	1262.33
C16orf45	89927	729	736	382	874	786	602	590	742	751	759	708	842	1118	814	837		615.667	754	694.333	769.667	923
C16orf46	123775	110	96	50	114	99	82	71	99	102	95	69	74	152	109	121		85.3333	98.3333	90.6667	79.3333	127.333
C16orf47	388289	0	2	0	2	1	2	1	3	2	0	3	0	1	1	1		0.666667	1.66667	2	1	1
C16orf52	730094	1994	2184	1009	2143	1870	1369	1273	1577	1865	1902	1537	2085	3007	2020	2053		1729	1794	1571.67	1841.33	2360
C16orf54	283897	0	0	0	0	0	1	0	0	0	0	0	0	0	0	0		0	0.333333	0	0	0
C16orf58	64755	1758	1827	923	1881	1789	1534	1494	1506	1672	1744	1557	1727	2438	1866	1785		1502.67	1734.67	1557.33	1676	2029.67
C16orf59	80178	195	217	99	138	128	130	147	163	162	216	165	222	374	243	252		170.333	132	157.333	201	289.667
C16orf62	57020	1652	1655	935	1816	1646	1268	1426	1505	1591	1654	1445	1776	2419	1918	1929		1414	1576.67	1507.33	1625	2088.67
C16orf70	80262	585	613	286	641	627	450	515	561	609	561	529	683	992	677	763		494.667	572.667	561.667	591	810.667
C16orf71	146562	10	8	9	21	11	6	21	8	13	7	9	12	18	20	24		9	12.6667	14	9.33333	20.6667
C16orf72	29035	3539	3667	1944	3958	3568	2655	2564	3119	3292	3559	2890	3633	4798	3674	3681		3050	3393.67	2991.67	3360.67	4051
C16orf74	404550	73	84	31	101	78	90	101	85	63	79	64	87	107	89	74		62.6667	89.6667	83	76.6667	90
C16orf78	123970	0	0	0	0	0	0	0	0	0	0	0	0	0	0	0		0	0	0	0	0
C16orf82	162083	0	0	0	0	0	0	0	0	0	0	0	0	0	0	0		0	0	0	0	0
C16orf86	388284	21	32	21	26	26	15	31	24	35	22	29	20	49	40	29		24.6667	22.3333	30	23.6667	39.3333
C16orf87	388272	217	264	143	319	279	219	171	222	238	213	171	186	277	223	205		208	272.333	210.333	190	235
C16orf89	146556	1	1	1	1	0	1	0	1	1	0	0	0	3	0	0		1	0.666667	0.666667	0	1
C16orf90	646174	2	0	0	0	0	3	2	2	1	0	0	1	0	2	1		0.666667	1	1.66667	0.333333	1
C16orf91	283951	354	385	155	342	376	299	304	408	369	272	260	324	548	428	450		298	339	360.333	285.333	475.333
C16orf92	146378	0	0	0	0	0	0	0	0	0	0	0	0	0	0	0		0	0	0	0	0
C16orf93	90835	11	12	4	12	17	11	7	5	8	3	14	12	9	8	10		9	13.3333	6.66667	9.66667	9
C16orf95	100506581	84	87	59	102	96	73	85	106	111	110	88	112	176	121	141		76.6667	90.3333	100.667	103.333	146
C16orf96	342346	2	1	1	3	4	0	0	0	1	0	1	0	1	2	1		1.33333	2.33333	0.333333	0.333333	1.33333
C16orf97	388276	0	0	0	0	0	0	0	0	0	0	0	0	0	0	0		0	0	0	0	0
C17orf100	388327	28	25	9	30	33	21	30	23	21	22	24	20	36	34	38		20.6667	28	24.6667	22	36
C17orf102	400591	1	0	0	2	0	0	1	1	2	0	0	0	0	0	0		0.333333	0.666667	1.33333	0	0
C17orf104	284071	26	24	27	47	32	25	21	31	24	22	18	23	59	39	29		25.6667	34.6667	25.3333	21	42.3333
C17orf105	284067	7	3	2	2	4	4	7	4	2	1	3	2	7	3	2		4	3.33333	4.33333	2	4
C17orf107	100130311	13	7	3	21	13	9	21	8	20	11	11	12	23	4	13		7.66667	14.3333	16.3333	11.3333	13.3333
C17orf112	100506650	0	0	0	0	0	0	0	0	0	0	0	0	0	0	0		0	0	0	0	0
C17orf47	284083	0	0	0	3	0	0	0	0	0	1	2	1	0	2	2		0	1	0	1.33333	1.33333
C17orf49	124944	932	977	499	1003	990	852	819	1050	998	819	750	854	1445	1027	1043		802.667	948.333	955.667	807.667	1171.67
C17orf50	146853	0	0	0	2	0	3	0	0	0	0	0	0	0	0	1		0	1.66667	0	0	0.333333
C17orf51	339263	1532	1503	790	1446	1374	1095	1214	1116	1449	1287	1138	1357	2163	1611	1700		1275	1305	1259.67	1260.67	1824.67
C17orf53	78995	238	295	153	203	237	177	217	236	258	264	240	269	415	316	317		228.667	205.667	237	257.667	349.333
C17orf58	284018	127	157	77	181	146	122	76	133	142	160	144	202	220	137	168		120.333	149.667	117	168.667	175
C17orf59	54785	106	121	75	121	127	96	119	147	127	114	108	106	224	126	178		100.667	114.667	131	109.333	176
C17orf62	79415	1064	994	495	1004	942	784	896	944	923	1023	918	1106	1489	1076	1044		851	910	921	1015.67	1203
C17orf64	124773	0	4	0	3	2	2	0	2	5	0	0	1	1	2	3		1.33333	2.33333	2.33333	0.333333	2
C17orf67	339210	73	98	52	106	79	56	80	71	75	63	51	63	129	86	75		74.3333	80.3333	75.3333	59	96.6667
C17orf70	80233	1238	1246	640	1248	1171	1019	1031	1031	1181	1126	989	1268	2007	1367	1494		1041.33	1146	1081	1127.67	1622.67
C17orf74	201243	0	0	0	4	1	0	1	0	3	7	3	1	7	1	4		0	1.66667	1.33333	3.66667	4
C17orf75	64149	327	363	183	357	349	277	252	352	315	305	288	355	522	432	439		291	327.667	306.333	316	464.333
C17orf77	146723	0	0	0	0	0	0	0	0	0	0	0	0	0	0	0		0	0	0	0	0
C17orf78	284099	0	0	0	1	1	1	1	0	1	0	1	1	1	0	0		0	1	0.666667	0.666667	0.333333
C17orf80	55028	766	761	395	657	639	508	556	586	796	842	684	875	1167	936	950		640.667	601.333	646	800.333	1017.67
C17orf82	388407	5	3	0	9	8	9	2	5	5	3	6	3	9	8	3		2.66667	8.66667	4	4	6.66667
C17orf85	55421	1526	1467	803	1434	1366	1074	1225	1104	1490	1629	1328	1600	2395	1766	1769		1265.33	1291.33	1273	1519	1976.67
C17orf89	284184	335	343	187	348	349	311	309	399	295	319	343	343	594	425	464		288.333	336	334.333	335	494.333
C17orf96	100170841	362	421	185	421	388	331	357	365	429	353	332	342	534	375	383		322.667	380	383.667	342.333	430.667
C17orf97	400566	96	133	58	94	100	83	93	126	102	108	76	121	167	104	138		95.6667	92.3333	107	101.667	136.333
C17orf98	388381	7	3	1	6	5	6	1	1	0	1	0	0	2	7	7		3.66667	5.66667	0.666667	0.333333	5.33333
C17orf99	100141515	0	0	0	0	0	0	0	1	1	2	0	0	3	2	0		0	0	0.666667	0.666667	1.66667
C18orf21	83608	411	425	219	414	434	282	327	436	416	355	309	372	602	451	456		351.667	376.667	393	345.333	503
C18orf25	147339	1072	1037	545	1006	917	686	777	896	1079	972	832	1050	1540	1165	1237		884.667	869.667	917.333	951.333	1314
C18orf32	497661	17	26	11	28	22	23	16	18	17	9	12	25	33	17	14		18	24.3333	17	15.3333	21.3333
C18orf42	642597	2	0	1	0	0	0	0	0	0	0	0	0	2	1	1		1	0	0	0	1.33333
C18orf54	162681	350	415	203	226	274	194	249	264	341	380	339	312	622	463	442		322.667	231.333	284.667	343.667	509
C18orf63	644041	0	0	0	2	0	0	0	0	0	0	0	0	1	1	0		0	0.666667	0	0	0.666667
C18orf65	400658	11	14	16	13	15	7	13	6	20	12	11	16	26	12	23		13.6667	11.6667	13	13	20.3333
C18orf8	29919	1058	1009	573	1262	1114	941	779	967	1037	945	774	1036	1514	1139	1144		880	1105.67	927.667	918.333	1265.67
C19orf12	83636	970	1024	546	1248	1118	851	785	969	952	831	744	932	1255	953	1025		846.667	1072.33	902	835.667	1077.67
C19orf18	147685	22	33	27	33	29	14	15	20	19	16	24	30	38	33	31		27.3333	25.3333	18	23.3333	34
C19orf24	55009	976	1022	514	1155	1112	891	922	1115	1017	935	833	1084	1433	1151	1118		837.333	1052.67	1018	950.667	1234
C19orf25	148223	600	604	295	547	554	446	452	536	566	511	459	583	802	620	615		499.667	515.667	518	517.667	679
C19orf26	255057	270	287	118	369	300	261	230	176	273	225	231	224	330	255	278		225	310	226.333	226.667	287.667
C19orf33	64073	0	0	0	0	0	0	0	0	0	0	0	0	0	0	0		0	0	0	0	0
C19orf35	374872	4	0	2	5	4	4	4	8	4	1	1	0	2	1	2		2	4.33333	5.33333	0.666667	1.66667
C19orf38	255809	8	12	6	19	10	13	9	5	4	6	2	7	23	14	14		8.66667	14	6	5	17
C19orf40	91442	78	103	56	100	92	89	84	112	86	109	117	123	157	111	136		79	93.6667	94	116.333	134.667
C19orf43	79002	2538	2782	1317	2610	2638	2080	2133	2743	2385	2520	2325	2746	4183	2902	2949		2212.33	2442.67	2420.33	2530.33	3344.67
C19orf44	84167	270	280	166	267	304	197	243	191	262	285	274	289	384	299	310		238.667	256	232	282.667	331
C19orf45	374877	4	1	0	11	7	4	3	1	1	2	2	3	10	5	7		1.66667	7.33333	1.66667	2.33333	7.33333
C19orf47	126526	490	490	248	436	500	371	363	359	413	461	344	433	696	512	533		409.333	435.667	378.333	412.667	580.333
C19orf48	84798	1594	1799	953	1465	1617	1264	1370	1545	1681	1744	1564	1825	2857	2069	2215		1448.67	1448.67	1532	1711	2380.33
C19orf52	90580	241	239	135	253	250	183	163	229	241	267	205	254	367	247	279		205	228.667	211	242	297.667
C19orf53	28974	2123	2285	1147	2247	2261	1914	1854	2420	2233	2190	1864	2348	3168	2509	2500		1851.67	2140.67	2169	2134	2725.67
C19orf54	284325	272	295	171	299	265	206	211	204	237	205	205	250	415	283	314		246	256.667	217.333	220	337.333
C19orf57	79173	1	13	7	5	8	5	10	8	7	15	13	10	27	16	14		7	6	8.33333	12.6667	19
C19orf60	55049	307	291	155	307	257	258	264	296	254	257	249	286	489	252	323		251	274	271.333	264	354.667
C19orf66	55337	2850	3529	1532	3651	3411	2908	2555	2835	2664	1649	1747	1835	1679	1691	1755		2637	3323.33	2684.67	1743.67	1708.33
C19orf67	646457	2	0	0	0	0	1	0	3	2	0	0	0	1	0	0		0.666667	0.333333	1.66667	0	0.333333
C19orf68	374920	250	276	133	282	243	233	239	220	269	229	191	209	400	261	246		219.667	252.667	242.667	209.667	302.333
C19orf70	125988	923	1040	577	927	1018	824	864	1146	958	1090	940	1090	1514	1106	1154		846.667	923	989.333	1040	1258
C19orf71	100128569	210	249	105	252	235	153	199	157	219	159	139	161	259	187	176		188	213.333	191.667	153	207.333
C19orf73	55150	8	0	3	7	2	3	3	5	6	3	2	7	8	10	3		3.66667	4	4.66667	4	7
C19orf80	55908	1	4	0	2	2	0	1	1	1	0	0	1	1	4	1		1.66667	1.33333	1	0.333333	2
C19orf81	342918	0	0	0	0	1	0	0	0	0	0	0	0	0	0	0		0	0.333333	0	0	0
C19orf84	147646	1	2	0	2	0	0	1	2	5	1	1	1	5	3	2		1	0.666667	2.66667	1	3.33333
C1D	10438	264	289	135	240	239	173	153	241	263	221	170	253	478	295	320		229.333	217.333	219	214.667	364.333
C1GALT1	56913	1249	1284	674	1144	1078	841	838	1052	1257	1125	802	1170	1980	1491	1462		1069	1021	1049	1032.33	1644.33
C1GALT1C1	29071	1129	1094	639	1098	1099	874	861	1218	1290	1373	1121	1520	1719	1322	1426		954	1023.67	1123	1338	1489
C1orf100	200159	6	8	4	8	9	10	4	5	10	5	5	7	11	9	10		6	9	6.33333	5.66667	10
C1orf101	257044	27	44	12	36	29	17	39	31	31	42	32	34	36	30	25		27.6667	27.3333	33.6667	36	30.3333
C1orf105	92346	1	0	0	0	0	0	0	0	0	0	0	0	0	0	1		0.333333	0	0	0	0.333333
C1orf106	55765	2	1	1	3	7	1	4	1	3	1	1	2	4	0	5		1.33333	3.66667	2.66667	1.33333	3
C1orf109	54955	761	820	413	821	740	586	630	769	844	864	708	831	1272	923	1007		664.667	715.667	747.667	801	1067.33
C1orf110	339512	16	11	6	7	12	7	12	8	7	23	7	24	29	13	5		11	8.66667	9	18	15.6667
C1orf111	284680	0	0	0	0	1	0	0	0	0	0	0	0	1	0	0		0	0.333333	0	0	0.333333
C1orf112	55732	341	310	261	320	304	218	319	346	398	457	367	402	783	534	582		304	280.667	354.333	408.667	633
C1orf115	79762	413	440	232	371	430	348	348	429	447	477	426	518	489	357	348		361.667	383	408	473.667	398
C1orf116	79098	45	69	34	62	33	27	15	20	10	4	12	2	39	26	21		49.3333	40.6667	15	6	28.6667
C1orf122	127687	623	652	352	778	763	659	522	776	657	660	599	842	1098	840	858		542.333	733.333	651.667	700.333	932
C1orf123	54987	911	884	444	766	814	691	762	945	872	906	765	943	1340	1010	989		746.333	757	859.667	871.333	1113
C1orf127	148345	4	1	4	2	1	1	0	0	0	0	1	0	4	6	1		3	1.33333	0	0.333333	3.66667
C1orf131	128061	398	373	241	357	405	306	295	438	410	381	302	394	594	407	456		337.333	356	381	359	485.667
C1orf137	388667	0	0	0	0	0	0	0	0	0	0	0	0	0	0	0		0	0	0	0	0
C1orf141	400757	0	0	0	0	0	0	0	0	0	0	0	0	0	0	0		0	0	0	0	0
C1orf146	388649	3	0	0	1	2	0	1	0	0	0	3	0	2	1	0		1	1	0.333333	1	1
C1orf158	93190	0	0	0	0	0	0	0	0	0	0	0	0	0	0	0		0	0	0	0	0
C1orf159	54991	382	399	213	354	373	336	320	366	371	354	363	411	655	454	448		331.333	354.333	352.333	376	519
C1orf162	128346	111	107	32	143	102	85	24	47	55	14	20	30	72	66	64		83.3333	110	42	21.3333	67.3333
C1orf167	284498	0	0	0	1	1	0	1	0	2	1	0	0	0	1	2		0	0.666667	1	0.333333	1
C1orf168	199920	2	3	0	2	1	0	1	1	0	2	2	3	3	0	1		1.66667	1	0.666667	2.33333	1.33333
C1orf174	339448	769	895	443	766	794	631	699	762	869	786	697	829	1296	881	963		702.333	730.333	776.667	770.667	1046.67
C1orf177	163747	1	0	1	0	4	0	3	0	4	0	1	3	1	0	1		0.666667	1.33333	2.33333	1.33333	0.666667
C1orf185	284546	0	0	0	0	0	0	0	0	0	0	0	0	0	0	0		0	0	0	0	0
C1orf186	440712	0	0	0	0	0	0	0	0	0	0	0	0	0	0	0		0	0	0	0	0
C1orf189	388701	8	9	3	14	7	10	3	1	0	2	0	2	9	4	1		6.66667	10.3333	1.33333	1.33333	4.66667
C1orf194	127003	9	2	1	3	4	4	2	1	0	1	2	3	9	7	6		4	3.66667	1	2	7.33333
C1orf195	727684	0	0	0	0	0	0	0	0	0	1	0	0	0	0	1		0	0	0	0.333333	0.333333
C1orf198	84886	2287	2264	1227	2741	2576	1983	1757	2163	2227	1874	1639	1989	3147	2413	2486		1926	2433.33	2049	1834	2682
C1orf204	284677	24	25	14	21	24	12	17	19	26	16	14	17	33	22	27		21	19	20.6667	15.6667	27.3333
C1orf21	81563	248	237	181	173	216	167	181	246	236	291	252	271	438	318	348		222	185.333	221	271.333	368
C1orf210	149466	5	7	0	9	6	2	0	3	6	0	0	0	3	1	6		4	5.66667	3	0	3.33333
C1orf216	127703	755	862	443	792	793	633	702	774	743	783	679	811	1235	848	887		686.667	739.333	739.667	757.667	990
C1orf226	400793	9	12	4	27	22	15	9	6	15	6	13	11	20	14	16		8.33333	21.3333	10	10	16.6667
C1orf228	339541	22	23	16	19	19	17	15	16	15	12	16	25	33	24	26		20.3333	18.3333	15.3333	17.6667	27.6667
C1orf229	388759	0	1	1	2	0	3	4	1	2	1	4	5	6	5	1		0.666667	1.66667	2.33333	3.33333	4
C1orf233	643988	147	149	69	139	141	129	108	185	146	110	115	121	197	112	143		121.667	136.333	146.333	115.333	150.667
C1orf234	729059	2	4	0	1	1	1	0	0	0	0	1	2	1	5	2		2	1	0	1	2.66667
C1orf27	54953	1036	1102	519	1076	1009	718	699	823	1026	1050	820	1081	1462	1019	1029		885.667	934.333	849.333	983.667	1170
C1orf35	79169	338	397	167	411	381	291	392	405	435	360	312	392	581	471	468		300.667	361	410.667	354.667	506.667
C1orf43	25912	4711	5038	2655	5462	5061	4028	3870	5039	4913	4718	3854	4840	6776	4990	5084		4134.67	4850.33	4607.33	4470.67	5616.67
C1orf50	79078	184	217	100	212	194	165	183	197	199	175	174	198	297	221	260		167	190.333	193	182.333	259.333
C1orf52	148423	905	1026	513	1154	1057	816	609	875	907	706	604	697	1161	915	924		814.667	1009	797	669	1000
C1orf53	388722	27	26	14	18	22	22	18	36	21	20	35	34	30	20	30		22.3333	20.6667	25	29.6667	26.6667
C1orf54	79630	26	29	15	48	35	33	12	25	24	16	28	22	23	37	34		23.3333	38.6667	20.3333	22	31.3333
C1orf56	54964	107	117	67	124	125	79	82	100	103	125	102	100	160	133	131		97	109.333	95	109	141.333
C1orf61	10485	0	2	0	2	2	1	0	1	0	0	4	2	0	1	0		0.666667	1.66667	0.333333	2	0.333333
C1orf64	149563	0	0	0	0	0	0	1	0	0	0	0	0	0	0	0		0	0	0.333333	0	0
C1orf68	100129271	0	0	0	0	0	0	0	0	0	0	0	0	0	0	0		0	0	0	0	0
C1orf74	148304	90	87	39	68	74	56	78	63	92	64	62	63	94	78	101		72	66	77.6667	63	91
C1orf86	199990	1057	1076	538	1102	1151	875	912	952	986	941	890	1051	1616	1023	1046		890.333	1042.67	950	960.667	1228.33
C1orf87	127795	2	1	0	1	0	2	0	0	0	1	0	0	0	1	0		1	1	0	0.333333	0.333333
C1orf94	84970	3	4	5	4	5	4	3	5	4	7	1	2	8	3	5		4	4.33333	4	3.33333	5.33333
C1orf95	375057	0	0	0	0	1	1	0	0	1	0	0	1	0	0	1		0	0.666667	0.333333	0.333333	0.333333
C1QA	712	0	0	0	0	0	0	0	0	0	0	0	0	0	0	0		0	0	0	0	0
C1QB	713	0	0	0	0	0	0	0	0	0	0	0	0	0	0	0		0	0	0	0	0
C1QBP	708	4297	4254	2396	3642	3847	3147	3404	4560	4500	4483	3974	4912	6842	4921	5425		3649	3545.33	4154.67	4456.33	5729.33
C1QC	714	0	0	0	0	0	0	0	0	0	0	0	0	0	0	0		0	0	0	0	0
C1QL1	10882	31	37	12	43	50	46	44	51	41	20	19	34	40	32	39		26.6667	46.3333	45.3333	24.3333	37
C1QL2	165257	1	0	0	0	0	1	1	0	0	0	1	0	0	0	0		0.333333	0.333333	0.333333	0.333333	0
C1QL3	389941	24	17	11	17	23	12	12	17	27	19	18	24	38	31	32		17.3333	17.3333	18.6667	20.3333	33.6667
C1QL4	338761	1	1	0	1	0	0	16	27	16	0	0	0	1	3	3		0.666667	0.333333	19.6667	0	2.33333
C1QTNF1	114897	1779	1775	909	2232	2171	1815	1433	1539	1765	2653	2222	2854	2783	2164	2270		1487.67	2072.67	1579	2576.33	2405.67
C1QTNF2	114898	15	5	1	10	4	8	6	8	3	8	7	5	15	13	9		7	7.33333	5.66667	6.66667	12.3333
C1QTNF3	114899	20	13	12	17	13	2	9	13	10	13	10	12	26	14	11		15	10.6667	10.6667	11.6667	17
C1QTNF4	114900	6	14	2	6	7	5	3	5	1	1	1	0	2	2	0		7.33333	6	3	0.666667	1.33333
C1QTNF5	114902	0	0	0	0	0	0	0	0	0	0	0	0	0	0	0		0	0	0	0	0
C1QTNF6	114904	180	168	68	180	170	131	114	170	162	161	116	142	239	148	174		138.667	160.333	148.667	139.667	187
C1QTNF7	114905	2	3	0	3	2	4	0	1	2	1	0	1	5	5	4		1.66667	3	1	0.666667	4.66667
C1QTNF8	390664	0	0	0	0	0	0	4	4	2	0	0	0	0	0	0		0	0	3.33333	0	0
[truncated: 18,132 more rows]
