# Supplementary material for: Evolutionary origin and functional divergence of totipotent cell homeobox genes in eutherian mammals
Source: BMC Biol. 2016 Jun 13;14:45. doi: 10.1186/s12915-016-0267-0 (PMC4904359; doi:10.1186/s12915-016-0267-0)
Supplement: Additional file 12: Table S5. — Genes affected by ectopic expression. List of genes with differential expression triggered by ectopic expression of ETCHbox genes as determined by DESeq2. (XLSX 401 kb) [file 12915_2016_267_MOESM12_ESM.xlsx]

## Sheet: ARGFX_UP
All significantly up regulated genes determined by DESeq2, fold change greater than 1.25, going up to an FPKM of at least 2
Gene Symbol	Gene_ID	baseMean	log2FoldChange	lfcSE	stat	pvalue	padj
A4GALT	53947	557.891	0.357041	0.0827045	4.31707	1.58112e-05	0.000217908
ABCC3	8714	3197.71	0.549016	0.0686033	8.00276	1.2166e-15	1.49506e-13
ABTB1	80325	277.538	0.403482	0.106891	3.77469	0.000160205	0.00152967
ACP5	54	100.335	0.514327	0.141927	3.62388	0.000290211	0.00249138
ACTN2	88	499.111	0.539843	0.104881	5.14719	2.64415e-07	6.42732e-06
ADAMTS4	9507	881.425	0.359773	0.0783799	4.59012	4.42987e-06	7.35835e-05
ADCK1	57143	191.351	0.349883	0.11571	3.0238	0.00249623	0.0144727
ADM	133	7456.56	0.548146	0.045249	12.114	8.90502e-34	4.37731e-31
ADM2	79924	82.1863	0.459971	0.148184	3.10406	0.00190885	0.0116909
AKIRIN2	55122	1398.35	0.344021	0.0686517	5.01111	5.41172e-07	1.18522e-05
ALDH1A3	220	242.542	0.361125	0.115457	3.12778	0.00176134	0.0109492
ALDH2	217	653.95	0.35282	0.0795228	4.43672	9.13412e-06	0.000138721
ALPK2	115701	493.758	0.447898	0.0917935	4.8794	1.06407e-06	2.13328e-05
ANGPTL2	23452	548.27	0.362172	0.0936633	3.86675	0.000110296	0.00112822
ANGPTL4	51129	5136.74	0.563437	0.0565131	9.97001	2.06202e-23	5.1636e-21
ANKRD10	55608	1142	0.473185	0.128817	3.67333	0.000239415	0.0021175
ANTXR1	84168	6984.71	0.35859	0.0516657	6.94059	3.90475e-12	2.80129e-10
AOC2	314	168.845	0.421525	0.130959	3.21876	0.00128744	0.00847566
APBA3	9546	460.139	0.338805	0.0889823	3.80756	0.000140347	0.00137977
APCDD1L	164284	6025.96	0.439962	0.0600361	7.32829	2.33108e-13	2.10463e-11
APOBEC3F	200316	327.75	0.338274	0.107547	3.14537	0.00165879	0.0104487
APOBEC3G	60489	539.696	0.407738	0.0853733	4.77594	1.78866e-06	3.35771e-05
APOE	348	1146.78	0.580731	0.0717107	8.09826	5.57527e-16	7.3995e-14
AREG	374	1019.76	1.17667	0.0782539	15.0366	4.22756e-51	4.67568e-48
ARHGAP26	23092	456.502	0.659336	0.108505	6.07655	1.22799e-09	5.48749e-08
ARHGAP31	57514	875.654	0.473302	0.0753246	6.2835	3.31041e-10	1.62125e-08
ARRDC2	27106	411.565	0.49343	0.0923216	5.34468	9.05752e-08	2.48371e-06
ARRDC3	57561	2192.39	0.391588	0.133386	2.93574	0.00332749	0.0182264
ARSG	22901	276.008	0.395192	0.11267	3.50752	0.000452308	0.00359278
ATF3	467	2533.2	0.505248	0.14638	3.45162	0.000557242	0.00424797
ATOH8	84913	289.458	0.548403	0.110041	4.98363	6.24037e-07	1.34452e-05
ATP13A2	23400	1026.05	0.324509	0.0663812	4.88856	1.01575e-06	2.05818e-05
B4GALT1	2683	4634.9	0.367702	0.0475351	7.73537	1.03106e-14	1.10357e-12
BAMBI	25805	51.402	0.940421	0.154713	6.0785	1.2131e-09	5.45771e-08
BCAS3	54828	381.41	0.684504	0.0935448	7.3174	2.52825e-13	2.25201e-11
BCL3	602	415.85	0.419515	0.0988773	4.24279	2.20761e-05	0.000286968
BCL6	604	2260.65	0.423174	0.071923	5.8837	4.01184e-09	1.56603e-07
BEND7	222389	150.909	1.44113	0.134639	10.7037	9.78005e-27	3.16587e-24
BEST1	7439	145.38	0.448194	0.126167	3.5524	0.00038174	0.00312714
BEX2	84707	33.2489	0.394816	0.155808	2.53399	0.0112771	0.0472903
BGN	633	7764.78	0.472712	0.0533935	8.85336	8.49199e-19	1.56536e-16
BHLHE40	8553	1889.76	0.546669	0.0766542	7.13163	9.91886e-13	7.8359e-11
BMP1	649	3061.18	0.34939	0.0544442	6.4174	1.3862e-10	7.47871e-09
BMP2	650	297.022	0.894008	0.119163	7.50239	6.26631e-14	5.89834e-12
BMP6	654	209.572	0.862241	0.131484	6.55774	5.46285e-11	3.31324e-09
BTN2A1	11120	1236.57	0.416386	0.0739139	5.6334	1.76694e-08	5.80466e-07
C10orf10	11067	132.013	0.357622	0.137751	2.59615	0.00942739	0.0413079
C11orf84	144097	570.842	0.384554	0.0797868	4.81977	1.43721e-06	2.78057e-05
C11orf96	387763	53.4031	1.06916	0.15588	6.85886	6.94101e-12	4.8231e-10
C1QTNF1	114897	1724.05	0.354888	0.0600291	5.91193	3.38112e-09	1.35163e-07
C3	718	1395.84	0.57196	0.070259	8.14073	3.92886e-16	5.37565e-14
C8orf4	56892	87.6183	0.757077	0.145828	5.19159	2.08502e-07	5.19539e-06
C9orf3	84909	493.373	0.492503	0.085893	5.73392	9.81351e-09	3.44563e-07
CAB39L	81617	514.801	0.407054	0.0935986	4.34893	1.36802e-05	0.000193359
CABLES1	91768	372.045	0.437231	0.107068	4.08366	4.43319e-05	0.000530065
CACTIN	58509	1175.67	0.332914	0.0691211	4.81639	1.46177e-06	2.81576e-05
CARD16	114769	210.263	0.35738	0.112522	3.17609	0.00149272	0.00956612
CBLB	868	1152.62	0.418121	0.0839725	4.97926	6.38274e-07	1.3694e-05
CCL2	6347	688.481	1.32557	0.0917426	14.4488	2.54982e-47	2.41723e-44
CCL20	6364	319.675	1.87996	0.117031	16.0638	4.5733e-58	5.51789e-55
CCL7	6354	135.413	1.00762	0.133155	7.56731	3.81045e-14	3.80243e-12
CCRN4L	25819	872.881	0.337656	0.0763175	4.42436	9.67275e-06	0.000145269
CD163L1	283316	315.744	0.390341	0.0972172	4.01514	5.94093e-05	0.000678554
CD274	29126	262.216	0.570461	0.110492	5.16292	2.43123e-07	5.94241e-06
CD7	924	638.808	0.384077	0.0875903	4.38493	1.16024e-05	0.000169402
CD82	3732	1291.83	0.559096	0.0665217	8.40471	4.28911e-17	6.54312e-15
CDKN1B	1027	344.95	0.486854	0.110247	4.41603	1.00529e-05	0.000149744
CDKN2B	1030	502.468	0.593518	0.0988432	6.00464	1.91756e-09	8.18324e-08
CEBPD	1052	600.385	0.567949	0.0961261	5.90837	3.45508e-09	1.37293e-07
CEMIP	57214	2766.33	0.630783	0.0722141	8.73491	2.43859e-18	4.25854e-16
CES1	1066	2227.02	0.517749	0.0646589	8.0074	1.17162e-15	1.45325e-13
CH25H	9023	105.07	0.837315	0.14124	5.92833	3.0604e-09	1.23834e-07
CHAC1	79094	678.377	0.654579	0.0928053	7.05325	1.74783e-12	1.36454e-10
CHMP1B	57132	1337.61	0.341426	0.0726638	4.6987	2.61818e-06	4.71486e-05
CHST11	50515	900.133	0.423463	0.0821401	5.15538	2.53121e-07	6.17541e-06
CIART	148523	74.1777	0.552519	0.150094	3.68116	0.000232177	0.00206255
CLCF1	23529	569.647	0.588687	0.0972418	6.05385	1.41424e-09	6.19467e-08
CLIC2	1193	204.584	1.57299	0.130263	12.0755	1.42255e-33	6.51036e-31
CLK3	1198	1168.17	0.343804	0.0718869	4.78258	1.73062e-06	3.26725e-05
CLU	1191	964.492	0.519437	0.0738354	7.03507	1.99162e-12	1.5279e-10
COL15A1	1306	2036.38	0.533038	0.055251	9.64758	5.03312e-22	1.15172e-19
COL4A1	1282	17133.3	0.792683	0.0617327	12.8406	9.71536e-38	6.14011e-35
COL4A2	1284	21497.6	0.637593	0.0546621	11.6643	1.94083e-31	7.80567e-29
COL5A3	50509	2530.5	0.365509	0.0576799	6.33685	2.34509e-10	1.21105e-08
COL7A1	1294	17859.7	0.427383	0.0542122	7.88353	3.1826e-15	3.673e-13
COMP	1311	3049.11	0.803843	0.1554	5.17274	2.30682e-07	5.66964e-06
CPE	1363	126.432	0.384878	0.135405	2.84241	0.00447732	0.0229787
CPT1B	1375	148.9	0.557455	0.131563	4.23717	2.26358e-05	0.000293382
CRELD1	78987	304.034	0.365436	0.105391	3.46744	0.000525436	0.00404735
CRISPLD2	83716	3676.51	0.734905	0.0607005	12.1071	9.6891e-34	4.59263e-31
CRLF1	9244	5975.47	0.640194	0.111778	5.72738	1.01996e-08	3.56233e-07
CRTC2	200186	1539.23	0.407508	0.0675595	6.03185	1.62097e-09	6.99495e-08
CRYAB	1410	3221.39	0.852936	0.134936	6.32103	2.59821e-10	1.3212e-08
CSF1	1435	5231.84	0.338877	0.0527001	6.43028	1.27365e-10	6.97961e-09
CSF3	1440	588.209	1.89165	0.0884059	21.3973	1.41494e-101	3.7558e-98
CSRNP1	64651	1000.95	0.711146	0.0767393	9.26703	1.91402e-20	3.9692e-18
CTGF	1490	3062.79	0.575071	0.0576355	9.97772	1.908e-23	4.8698e-21
CTH	1491	226.536	0.603915	0.114162	5.28997	1.22335e-07	3.2279e-06
CTSS	1520	345.86	0.341138	0.100447	3.3962	0.000683295	0.00498828
CXCL1	2919	1093.8	1.38329	0.082203	16.8278	1.52728e-63	2.02701e-60
CXCL10	3627	201.839	0.878477	0.133236	6.59338	4.29917e-11	2.67881e-09
CXCL11	6373	226.897	0.385794	0.114535	3.36836	0.000756167	0.00540433
CXCL12	6387	403.085	0.599943	0.100354	5.97824	2.25555e-09	9.50337e-08
CXCL16	58191	160.339	0.327141	0.124098	2.63616	0.00838503	0.0378267
CXCL2	2920	409.179	1.03545	0.0997526	10.3801	3.05331e-25	8.62202e-23
CXCL3	2921	502.271	1.37904	0.0984964	14.001	1.53793e-44	1.36076e-41
CXCL5	6374	656.037	0.663259	0.0808585	8.20272	2.35005e-16	3.31808e-14
CXCL6	6372	173.452	0.944314	0.131757	7.16711	7.65973e-13	6.1301e-11
CXCL8	3576	2852.13	1.45371	0.0639557	22.73	2.26545e-114	1.00223e-110
CYGB	114757	280.246	0.857187	0.119393	7.17955	6.99406e-13	5.6948e-11
CYP1B1	1545	848.271	0.694756	0.0902769	7.69583	1.40575e-14	1.45759e-12
CYP26B1	56603	392.366	0.506728	0.0920132	5.50712	3.64749e-08	1.08057e-06
CYP7B1	9420	141.464	0.49063	0.128326	3.82331	0.00013167	0.0013051
DCN	1634	51889.5	0.368255	0.0429414	8.57577	9.8424e-18	1.59303e-15
DDIT3	1649	1020.49	0.441095	0.0871889	5.05907	4.21297e-07	9.62386e-06
DDIT4	54541	1293.48	0.850469	0.0725663	11.7199	1.00802e-31	4.31561e-29
DHX58	79132	1299	0.70643	0.0815372	8.6639	4.559e-18	7.72399e-16
DIRAS3	9077	989.381	0.680056	0.0760289	8.9447	3.72966e-19	6.97184e-17
DKK3	27122	10238.7	0.488202	0.0565768	8.629	6.1888e-18	1.02672e-15
DLX2	1746	137.392	0.584878	0.127472	4.58829	4.46901e-06	7.40483e-05
DNAJA4	55466	575.493	0.470078	0.0870556	5.39974	6.67372e-08	1.88455e-06
DNER	92737	623.211	0.493166	0.088475	5.57407	2.48851e-08	7.77117e-07
DPYSL4	10570	461.118	0.411739	0.0926581	4.44363	8.84517e-06	0.00013509
DSP	1832	2771.59	0.396205	0.0681442	5.81421	6.09216e-09	2.26485e-07
DUSP1	1843	4538.25	0.407878	0.0648804	6.28662	3.24448e-10	1.59484e-08
DUSP16	80824	427.056	0.394116	0.104679	3.76499	0.000166556	0.00158008
DUSP6	1848	2899.38	0.379201	0.0551857	6.87136	6.3594e-12	4.46571e-10
DYRK1B	9149	282.331	0.363363	0.108038	3.36327	0.000770251	0.00548429
EIF1B	10289	723.315	0.346255	0.0953155	3.63273	0.00028044	0.00242792
ELFN1	392617	331.171	0.579302	0.109846	5.27374	1.3367e-07	3.49914e-06
ENC1	8507	1356.1	0.492241	0.0741255	6.64065	3.12305e-11	2.00237e-09
EREG	2069	2525.49	0.538888	0.0744532	7.23795	4.55511e-13	3.87535e-11
ERN1	2081	380.924	0.480416	0.108184	4.44074	8.96495e-06	0.000136762
ERRFI1	54206	2928	0.384907	0.0664754	5.79022	7.02945e-09	2.57721e-07
ESM1	11082	360.764	0.671319	0.103522	6.48478	8.88632e-11	5.0666e-09
ETS1	2113	7081.09	0.565169	0.0626393	9.0226	1.83678e-19	3.53301e-17
ETS2	2114	3452.8	0.46587	0.0722437	6.44858	1.129e-10	6.26951e-09
ETV3	2117	1171.47	0.365811	0.0698267	5.23884	1.61586e-07	4.16422e-06
ETV7	51513	94.8531	0.368861	0.144341	2.55547	0.0106043	0.0451671
FAM107B	83641	1200.26	0.491337	0.0704986	6.96946	3.18156e-12	2.34587e-10
FAM46A	55603	2147.14	0.324313	0.0786305	4.12452	3.71516e-05	0.000455287
FAM65B	9750	468.155	0.438358	0.1024	4.28083	1.86194e-05	0.000248967
FBLN5	10516	32628.1	0.545949	0.043952	12.4215	1.99817e-35	1.15303e-32
FBRS	64319	2784.98	0.359475	0.0592002	6.0722	1.26173e-09	5.61938e-08
FBXO32	114907	425.966	0.665311	0.1541	4.31739	1.57887e-05	0.000217825
FGF7	2252	2009.2	0.418262	0.055912	7.48072	7.39169e-14	6.90862e-12
FICD	11153	377.699	0.372351	0.106452	3.49782	0.000469077	0.00369471
FLCN	201163	1470.31	0.449287	0.0776736	5.7843	7.28168e-09	2.66233e-07
FMOD	2331	159.952	0.4214	0.121808	3.45954	0.000541099	0.00415605
FNDC4	64838	815.822	0.383308	0.0720472	5.32024	1.0363e-07	2.77854e-06
FOS	2353	553.589	0.529449	0.0901383	5.87375	4.26053e-09	1.65338e-07
FOSL2	2355	3112.33	0.354291	0.0543128	6.52317	6.88371e-11	4.0786e-09
FOXC1	2296	198.849	0.39767	0.122672	3.24174	0.00118801	0.00794855
FOXF1	2294	473.903	0.385309	0.0944797	4.07822	4.53818e-05	0.00054213
FOXO1	2308	1013.41	0.348476	0.0709365	4.91251	8.99188e-07	1.85888e-05
FRMD4A	55691	3595.52	0.323432	0.0580669	5.56999	2.54756e-08	7.9369e-07
FTH1	2495	36823.9	0.601599	0.0485903	12.3811	3.30933e-35	1.83006e-32
FURIN	5045	3484.82	0.444222	0.0638823	6.95377	3.55656e-12	2.57938e-10
FYN	2534	1968.27	0.330712	0.0637397	5.18848	2.12014e-07	5.25898e-06
FZD8	8325	434.771	0.686505	0.0990493	6.93094	4.18051e-12	2.95126e-10
G0S2	50486	1715.25	0.671477	0.0631765	10.6286	2.19424e-26	6.77254e-24
GABARAPL1	23710	724.925	1.03054	0.0920234	11.1987	4.13856e-29	1.52575e-26
GADD45B	4616	1817.4	0.544881	0.0768014	7.09467	1.29659e-12	1.01824e-10
GAS1	2619	357.932	0.478286	0.0949667	5.03635	4.74488e-07	1.06196e-05
GBP2	2634	153.045	0.517884	0.12316	4.20497	2.61115e-05	0.000334833
GDF15	9518	402.231	0.614392	0.111374	5.51645	3.45906e-08	1.02704e-06
GDNF	2668	797.118	0.372737	0.0767757	4.85489	1.20455e-06	2.37545e-05
GEM	2669	2084.74	1.04617	0.13663	7.65699	1.90348e-14	1.94331e-12
GFPT2	9945	3038.13	0.452736	0.0515786	8.77759	1.67021e-18	2.99555e-16
GGT5	2687	332.624	0.432304	0.0973999	4.43845	9.06106e-06	0.000138069
GNAI1	2770	962.159	0.376577	0.0803609	4.68607	2.78497e-06	4.94807e-05
GPNMB	10457	8349.01	0.381502	0.0529147	7.20976	5.60502e-13	4.62049e-11
GPR153	387509	529.388	0.343755	0.0821536	4.1843	2.86049e-05	0.000361911
GPR68	8111	675.643	0.570964	0.0809818	7.05052	1.78248e-12	1.38345e-10
GPRC5A	9052	138.106	0.933992	0.128952	7.24294	4.3907e-13	3.75957e-11
GPX3	2878	94.244	0.505216	0.140984	3.58349	0.000339031	0.00282995
GPX4	2879	3409.06	0.332618	0.0509782	6.52471	6.81349e-11	4.05509e-09
GREM1	26585	49320.9	0.415861	0.0553501	7.51328	5.76619e-14	5.46635e-12
GREM2	64388	1595.14	0.348672	0.0643374	5.41943	5.97903e-08	1.69922e-06
GSTO2	119391	211.569	0.390997	0.113824	3.43511	0.000592315	0.00446659
GXYLT2	727936	63.0428	0.455685	0.151912	2.99967	0.0027027	0.0153752
H1FX	8971	970.693	0.36275	0.0773733	4.68831	2.75475e-06	4.90388e-05
H3F3B	3021	11885.1	0.330343	0.0538036	6.1398	8.26264e-10	3.82097e-08
H3F3C	440093	65.0085	0.408028	0.149343	2.73215	0.00629218	0.030123
HAGH	3029	343.713	0.323673	0.0971982	3.33003	0.000868376	0.00607543
HBEGF	1839	476.346	1.04515	0.101196	10.3281	5.26123e-25	1.45473e-22
HBP1	26959	701.541	0.35021	0.0886171	3.95195	7.75183e-05	0.000846768
HCN2	610	201.247	0.566593	0.121569	4.66068	3.15161e-06	5.44638e-05
HDAC11	79885	373.227	0.338643	0.0920534	3.67877	0.000234362	0.00207779
HERC5	51191	1943.03	0.409933	0.120603	3.39903	0.00067626	0.00494781
HES4	57801	149.616	0.471091	0.125706	3.74755	0.000178572	0.00166902
HEY1	23462	191.368	0.627776	0.13619	4.60956	4.03514e-06	6.81354e-05
HGF	3082	641.422	0.413155	0.08714	4.74128	2.12372e-06	3.91473e-05
HIST1H1C	3006	492.854	0.55883	0.0945069	5.91312	3.35694e-09	1.34602e-07
HIST1H2AC	8334	640.308	0.568806	0.0948835	5.99478	2.03755e-09	8.63975e-08
HIST1H2BC	8347	192.057	0.394742	0.120358	3.27974	0.00103905	0.00709738
HIST1H2BD	3017	362.746	0.415196	0.110373	3.76175	0.000168727	0.00159384
HIST1H2BG	8339	234.859	0.76855	0.131511	5.84399	5.09646e-09	1.92707e-07
HIST1H2BK	85236	1849.73	0.407882	0.063377	6.43581	1.22821e-10	6.76379e-09
HIST2H2BE	8349	1313.54	0.410641	0.0810957	5.06366	4.11286e-07	9.44392e-06
HIVEP1	3096	482.27	0.599178	0.0926468	6.46733	9.97479e-11	5.63342e-09
HIVEP2	3097	2015.86	0.412825	0.0730114	5.65426	1.56523e-08	5.19342e-07
HLA-A	3105	17899.5	0.35869	0.057498	6.2383	4.42342e-10	2.12709e-08
HLA-B	3106	17141	0.414538	0.110913	3.73751	0.000185851	0.00172129
HLA-E	3133	11968.9	0.377751	0.0605392	6.23977	4.38205e-10	2.11486e-08
HLA-F	3134	791.874	0.534496	0.0894781	5.97348	2.32248e-09	9.69306e-08
HMOX1	3162	2477.17	0.715668	0.117686	6.08116	1.1932e-09	5.40481e-08
HS3ST2	9956	601.932	0.627988	0.153286	4.09684	4.18837e-05	0.000504887
HSD17B2	3294	188.613	0.405541	0.132568	3.05911	0.00221994	0.0131665
HSPA1A	3303	658.632	1.11019	0.0846768	13.111	2.84957e-39	1.89098e-36
HSPA1B	3304	740.078	0.899513	0.0820842	10.9584	6.05532e-28	2.06067e-25
HSPA6	3310	411.614	3.86814	0.127295	30.3872	8.09649e-203	5.37283e-199
HSPB7	27129	1834.18	0.343306	0.0756668	4.53707	5.704e-06	9.18732e-05
HSPB8	26353	295.716	1.25034	0.120433	10.382	2.99367e-25	8.62202e-23
HTRA1	5654	12836.7	0.34755	0.0476828	7.2888	3.12724e-13	2.74865e-11
HTRA3	94031	453.782	0.416776	0.0974535	4.27667	1.89712e-05	0.000252544
ICAM1	3383	1078.83	1.45552	0.0847674	17.1707	4.39984e-66	6.4883e-63
ICAM5	7087	151.748	0.521822	0.126766	4.11642	3.8481e-05	0.00046898
ID1	3397	852.63	0.54884	0.0966011	5.68151	1.33512e-08	4.50885e-07
ID2	3398	523.179	0.516353	0.110131	4.68853	2.7517e-06	4.90388e-05
ID3	3399	1146.94	0.664702	0.0882815	7.52935	5.09949e-14	4.90438e-12
IER2	9592	2073.88	0.39781	0.0708158	5.61754	1.93701e-08	6.25498e-07
IER3	8870	2588.52	1.1886	0.0681774	17.434	4.55689e-68	8.63987e-65
IER5L	389792	182.918	0.390738	0.129804	3.01022	0.00261056	0.0149859
IFI30	10437	491.546	0.571301	0.097459	5.86197	4.57419e-09	1.74953e-07
IFIT2	3433	14655.1	0.528132	0.149911	3.52297	0.000426746	0.00342434
IFIT3	3437	23073.1	0.405421	0.0639507	6.33959	2.30379e-10	1.19905e-08
IFITM10	402778	94.7043	0.478845	0.149483	3.20335	0.00135837	0.00887657
IFNB1	3456	76.0234	0.546462	0.152884	3.57436	0.000351088	0.00291592
IFRD1	3475	1414.69	0.432817	0.0794771	5.44581	5.15707e-08	1.47829e-06
IGF1R	3480	2637.64	0.388106	0.0600873	6.45902	1.0538e-10	5.9013e-09
IGFBP2	3485	753.932	0.32205	0.0842427	3.82288	0.000131901	0.0013056
IGFBP3	3486	2984.98	0.636428	0.15349	4.14639	3.37755e-05	0.000418942
IGFBP4	3487	40612.4	0.594533	0.0540973	10.9901	4.26626e-28	1.49005e-25
IGFBP6	3489	6361.5	0.351142	0.0635732	5.52342	3.32456e-08	9.9827e-07
IGFBP7	3490	2773.45	0.406578	0.0652985	6.22645	4.77124e-10	2.28606e-08
IGSF8	93185	642.465	0.385469	0.0837384	4.60325	4.15949e-06	6.9703e-05
IL11	3589	580.701	1.39636	0.102937	13.5651	6.44902e-42	4.75507e-39
IL15	3600	259.22	0.374049	0.106724	3.50484	0.000456879	0.00362228
IL1A	3552	211.295	2.23472	0.12843	17.4003	8.20444e-68	1.36112e-64
IL1R2	7850	186.541	0.386883	0.115793	3.34116	0.000834302	0.00587108
IL1RL1	9173	5746.45	1.09511	0.114122	9.59596	8.31368e-22	1.80884e-19
IL24	11009	924.308	1.08007	0.0884942	12.205	2.92194e-34	1.49154e-31
IL27RA	9466	526.515	0.434667	0.0870573	4.99288	5.94856e-07	1.29002e-05
IL32	9235	350.076	0.334104	0.0999917	3.34132	0.000833815	0.00587077
IL33	90865	177.726	0.946032	0.125889	7.51483	5.69854e-14	5.44108e-12
IL6	3569	1292.1	1.50758	0.080355	18.7615	1.55884e-78	3.44815e-75
IL7R	3575	588.755	0.466582	0.093376	4.9968	5.8288e-07	1.27237e-05
ING1	3621	341.02	0.436812	0.102041	4.28074	1.86275e-05	0.000248967
INHBA	3624	3027.21	0.866067	0.145908	5.9357	2.92601e-09	1.19489e-07
IRAK2	3656	581.81	0.817213	0.102832	7.94705	1.91008e-15	2.28384e-13
IRF1	3659	1023.23	0.356864	0.0759739	4.69719	2.63762e-06	4.74342e-05
IRF2BP1	26145	374.708	0.383647	0.0946882	4.05169	5.08492e-05	0.000595124
IRF7	3665	2141.23	0.405976	0.0697059	5.82413	5.74114e-09	2.14035e-07
ISG20	3669	608.49	0.467493	0.0964783	4.84557	1.26246e-06	2.47494e-05
ISLR	3671	716.987	0.471227	0.0924183	5.09885	3.41727e-07	8.0701e-06
ISYNA1	51477	227.858	0.356824	0.111257	3.20721	0.00134031	0.00876285
ITGB3	3690	2314.21	0.371587	0.124846	2.97636	0.00291696	0.0163557
ITPKA	3706	125.916	0.328829	0.130786	2.51425	0.0119287	0.0493815
ITPRIP	85450	7602.05	0.749702	0.0611965	12.2507	1.66495e-34	8.8389e-32
JDP2	122953	1582.92	0.498378	0.0635928	7.83702	4.61371e-15	5.2336e-13
JUN	3725	6508.02	0.485431	0.0630204	7.70276	1.33153e-14	1.3915e-12
JUNB	3726	1696.23	0.555485	0.0718743	7.72857	1.08763e-14	1.1548e-12
KBTBD8	84541	260.312	0.520999	0.12121	4.29833	1.72087e-05	0.000233064
KCNG1	3755	580.728	0.336372	0.080503	4.17839	2.93586e-05	0.000370387
KCTD11	147040	525.984	0.369346	0.0973613	3.79357	0.0001485	0.00143755
KDM6B	23135	854.854	0.585086	0.0904101	6.47147	9.70544e-11	5.50472e-09
KLF11	8462	489.242	0.415898	0.0959781	4.33326	1.46916e-05	0.000204389
KLF5	688	184.762	0.535984	0.125919	4.25658	2.07579e-05	0.000271427
KLHL24	54800	281.172	0.395263	0.112976	3.49865	0.000467618	0.00368979
LBH	81606	300.641	0.488791	0.107869	4.53134	5.86105e-06	9.39466e-05
LEUTX	342900	1625.08	3.3391	0.15311	21.8086	1.92398e-105	6.38377e-102
LIF	3976	349.77	0.743504	0.11588	6.41617	1.39747e-10	7.50902e-09
LIMD2	80774	326.306	0.660442	0.100725	6.55686	5.49534e-11	3.31519e-09
LMCD1	29995	1452.51	0.337892	0.063089	5.3558	8.51788e-08	2.3503e-06
LOC728392	728392	96.9089	0.694014	0.144463	4.80408	1.55467e-06	2.97314e-05
LRRC32	2615	344.308	0.420822	0.0966212	4.35538	1.32837e-05	0.000188759
LRRC37B	114659	282.59	0.387086	0.10997	3.51993	0.000431665	0.00345124
LSMEM1	286006	150.561	0.651193	0.138374	4.70603	2.52584e-06	4.59848e-05
LTK	4058	143.157	0.503252	0.131214	3.83536	0.00012538	0.00125588
LY6K	54742	547.831	0.410875	0.0847161	4.85002	1.23448e-06	2.43087e-05
LYPD5	284348	29.462	0.601867	0.155034	3.88216	0.000103534	0.00107773
MAFB	9935	210.458	0.882598	0.120372	7.33224	2.26341e-13	2.05753e-11
MAFF	23764	2001.84	0.434262	0.0761838	5.70019	1.19674e-08	4.10417e-07
MAP1LC3A	84557	359.495	0.465229	0.0993195	4.68417	2.81096e-06	4.97424e-05
MAPK11	5600	414.039	0.335367	0.0912522	3.67516	0.000237696	0.00210454
MCAM	4162	333.373	0.377525	0.0981461	3.84656	0.000119786	0.00121452
MCOLN1	57192	615.554	0.352748	0.0876671	4.02372	5.72851e-05	0.000658888
MDK	4192	727.089	0.439132	0.0866021	5.07069	3.96386e-07	9.13339e-06
MED26	9441	597.902	0.33768	0.0813976	4.14852	3.34627e-05	0.000415451
MEDAG	84935	521.638	0.977511	0.097883	9.98653	1.74593e-23	4.54353e-21
MEF2C	4208	270.886	0.61327	0.11299	5.42763	5.71078e-08	1.62997e-06
MESDC1	59274	385.86	0.438738	0.101087	4.3402	1.42353e-05	0.000199505
MGP	4256	35.3163	0.871592	0.155761	5.59569	2.1975e-08	6.97732e-07
MLF1	4291	198.289	0.333072	0.11376	2.92785	0.00341312	0.0185423
MMP10	4319	320.825	0.635286	0.110123	5.7689	7.97886e-09	2.87759e-07
MMP14	4323	38837.5	0.384501	0.0530742	7.24459	4.33757e-13	3.73819e-11
MMP19	4327	6339.98	0.598225	0.0718248	8.32894	8.15689e-17	1.21638e-14
MMP3	4314	25643.8	0.658843	0.065559	10.0496	9.22211e-24	2.49787e-21
MSC	9242	333.39	0.596847	0.103224	5.78203	7.38025e-09	2.68743e-07
MSX2	4488	190.655	0.537173	0.120699	4.45053	8.56599e-06	0.000132042
MT1A	4489	925.754	0.481611	0.068868	6.99324	2.68608e-12	2.03712e-10
MT1M	4499	558.037	0.635371	0.102831	6.17881	6.45886e-10	3.02904e-08
MT1X	4501	798.908	0.50642	0.0835214	6.06335	1.33312e-09	5.85867e-08
MTRNR2L10	100463488	910.225	0.360963	0.0839776	4.29833	1.72093e-05	0.000233064
MTRNR2L6	100463482	434.746	0.473513	0.0938988	5.04281	4.58756e-07	1.03548e-05
MTRNR2L9	100463487	810.06	0.352249	0.088265	3.99081	6.58472e-05	0.00073439
MYLIP	29116	293.54	0.575145	0.112851	5.09648	3.46026e-07	8.11388e-06
NAA60	79903	1308.2	0.362599	0.0717413	5.05426	4.32068e-07	9.83603e-06
NAIF1	203245	285.048	0.390623	0.104022	3.7552	0.000173204	0.00162966
NDRG1	10397	6050.38	0.322595	0.0464995	6.93761	3.98795e-12	2.84559e-10
NEDD4L	23327	243.409	0.705432	0.117412	6.0082	1.87598e-09	8.0316e-08
NFIL3	4783	1595.01	0.436029	0.0761214	5.72808	1.01576e-08	3.55703e-07
NFKB2	4791	2288.88	0.517025	0.0635304	8.13824	4.0106e-16	5.43149e-14
NFKBIA	4792	2140.44	0.741451	0.0684684	10.8291	2.50621e-27	8.31559e-25
NFKBIB	4793	976.849	0.393713	0.0695183	5.66344	1.48364e-08	4.95993e-07
NFKBIZ	64332	1487.83	0.998539	0.127313	7.84316	4.39352e-15	5.02679e-13
NINJ1	4814	522.281	0.446	0.0894817	4.98426	6.22004e-07	1.34231e-05
NMB	4828	176.069	0.412027	0.120949	3.40661	0.000657758	0.00483237
NPAS2	4862	973.151	0.451707	0.0688188	6.56372	5.24809e-11	3.22466e-09
NPFFR2	10886	55.5099	1.82706	0.155953	11.7154	1.06249e-31	4.40668e-29
NR1D1	9572	1422.37	0.4032	0.13726	2.9375	0.00330869	0.0181534
NR4A1	3164	244.02	0.455993	0.112281	4.06118	4.88257e-05	0.000574991
NR4A2	4929	214.905	0.9905	0.128724	7.69476	1.41758e-14	1.45846e-12
NRG1	3084	192.318	0.440202	0.119266	3.69091	0.000223449	0.00200244
NTN4	59277	359.048	0.343586	0.0995311	3.45204	0.000556357	0.00424366
NUPR1	26471	1059.38	0.442712	0.07294	6.06953	1.28283e-09	5.69424e-08
OASL	8638	6033.33	0.481718	0.116014	4.15225	3.29229e-05	0.00041067
OLAH	55301	129.705	0.64976	0.135994	4.77784	1.77185e-06	3.33089e-05
P4HA3	283208	684.219	0.342726	0.0788048	4.34905	1.36731e-05	0.000193359
PAPPA	5069	1727.33	0.436532	0.0639747	6.82351	8.88398e-12	6.10923e-10
PCF11	51585	2332.99	0.329192	0.0782833	4.20514	2.60922e-05	0.000334833
PDE4B	5142	265.966	1.13502	0.113277	10.0199	1.24629e-23	3.30816e-21
PDK4	5166	168.427	0.983137	0.155655	6.31614	2.68176e-10	1.35849e-08
PDPN	10630	210.725	0.767349	0.116158	6.60607	3.9465e-11	2.47066e-09
PENK	5179	1563.21	0.90082	0.0686042	13.1307	2.19668e-39	1.53444e-36
PFKFB3	5209	1787.13	0.394882	0.0690244	5.7209	1.05959e-08	3.69105e-07
PFKFB4	5210	553.996	0.488547	0.085064	5.74329	9.28557e-09	3.28635e-07
PHF10	55274	281.883	0.349434	0.104501	3.34385	0.000826257	0.00583302
PHLDA1	22822	11104.4	0.411708	0.0516377	7.97302	1.54845e-15	1.86827e-13
PID1	55022	1416.48	0.612798	0.0637462	9.61309	7.04018e-22	1.55729e-19
PIM1	5292	189.812	0.487641	0.120294	4.05375	5.04023e-05	0.000590414
PLA2G4C	8605	321.806	0.484668	0.114355	4.23829	2.25232e-05	0.000292207
PLAU	5328	804.039	0.801094	0.0832649	9.62104	6.51717e-22	1.46603e-19
PLEK2	26499	273.983	0.348697	0.10605	3.28803	0.00100891	0.00693077
PLEKHO1	51177	822.842	0.327863	0.073892	4.43705	9.11994e-06	0.000138721
PLIN2	123	7842.06	0.613486	0.0627592	9.77523	1.43826e-22	3.47066e-20
PLOD2	5352	8873.15	0.337433	0.0470694	7.16883	7.56413e-13	6.12141e-11
PLXNC1	10154	373.308	0.543134	0.100934	5.38108	7.40391e-08	2.06438e-06
PMAIP1	5366	4191.01	0.419835	0.13446	3.12238	0.00179396	0.0111155
PMEPA1	56937	854.507	0.535706	0.0928907	5.76706	8.06679e-09	2.90142e-07
POMZP3	22932	163.986	0.328154	0.122689	2.67468	0.00747995	0.03453
POU2F2	5452	1052.67	0.405495	0.0701995	5.77633	7.63486e-09	2.76857e-07
PPAPDC1A	196051	200.728	0.696447	0.120277	5.79035	7.02407e-09	2.57721e-07
PPM1D	8493	563.689	0.388517	0.085207	4.55969	5.12295e-06	8.31195e-05
PPP1R14C	81706	144.555	0.688531	0.133267	5.16656	2.38436e-07	5.8386e-06
PPP1R15A	23645	9396.22	0.614609	0.110043	5.58515	2.33495e-08	7.37844e-07
PPP1R3C	5507	497.187	0.787255	0.0959595	8.20403	2.32453e-16	3.31733e-14
PRDM1	639	1831.15	0.391969	0.0738764	5.30574	1.12218e-07	2.99668e-06
PRDM8	56978	967.99	0.437683	0.0736607	5.94187	2.81784e-09	1.15785e-07
PRELP	5549	137.172	0.764382	0.14122	5.41272	6.20762e-08	1.75666e-06
PRRX2	51450	1384.93	0.671522	0.0642076	10.4586	1.33815e-25	4.03634e-23
PSD	5662	146.11	0.348856	0.129294	2.69815	0.00697261	0.0326183
PTGDS	5730	1109.46	0.43823	0.0691343	6.33882	2.31527e-10	1.20032e-08
PTGES	9536	997.193	1.21773	0.0881647	13.812	2.1581e-43	1.79014e-40
PTGS2	5743	944.341	0.555135	0.153477	3.61706	0.000297968	0.00254481
PTPRN	5798	522.072	0.727776	0.0901143	8.07614	6.68465e-16	8.61347e-14
PTPRU	10076	1079.98	0.358237	0.0748739	4.78454	1.71377e-06	3.24005e-05
PVRL2	5819	2663.95	0.403904	0.0616167	6.5551	5.56033e-11	3.33922e-09
PXDN	7837	7883.89	0.44208	0.0492956	8.96793	3.02127e-19	5.72833e-17
RAMP1	10267	76.361	0.666396	0.147108	4.52998	5.89905e-06	9.44417e-05
RASA4B	100271927	32.3246	0.497563	0.155514	3.19947	0.00137679	0.00897483
RASD1	51655	99.429	0.644714	0.147207	4.37965	1.18869e-05	0.000172985
RBM24	221662	126.765	0.60715	0.132888	4.56889	4.90309e-06	8.00415e-05
RCAN1	1827	4162.26	0.805615	0.0641666	12.5551	3.729e-36	2.24961e-33
RCE1	9986	375.577	0.353269	0.0938545	3.764	0.000167214	0.00158384
RELB	5971	1333.65	0.483898	0.0769108	6.29168	3.14048e-10	1.54946e-08
RENBP	5973	168.45	0.327805	0.123557	2.65307	0.00797641	0.0363166
RGCC	28984	325.226	0.472852	0.108033	4.37692	1.20367e-05	0.000174782
RHBDD2	57414	1105.16	0.396783	0.0698342	5.68178	1.33298e-08	4.50885e-07
RHBDF2	79651	734.699	0.455632	0.0824995	5.52284	3.33561e-08	9.99327e-07
RHOB	388	4416.14	0.575997	0.137937	4.17581	2.96933e-05	0.000373899
RIPK2	8767	1556.47	0.344692	0.0645016	5.34394	9.09499e-08	2.48884e-06
RND3	390	17791.7	0.33125	0.0609828	5.43186	5.57684e-08	1.59517e-06
RNF44	22838	808.764	0.379638	0.0920207	4.12557	3.69813e-05	0.000453619
RORA	6095	333.996	0.439338	0.11226	3.91357	9.09408e-05	0.000966347
RRAD	6236	410.54	0.372709	0.0915109	4.07283	4.64448e-05	0.000552343
RRNAD1	51093	401.063	0.443454	0.0933914	4.74834	2.05094e-06	3.80169e-05
RSRC2	65117	2818.58	0.406315	0.0760923	5.33977	9.30667e-08	2.52078e-06
RYBP	23429	2182.61	0.376842	0.0716659	5.25831	1.45386e-07	3.77606e-06
S1PR1	1901	156.618	0.432249	0.124075	3.48379	0.000494374	0.0038528
S1PR3	1903	5887.54	0.376768	0.0460717	8.17786	2.88929e-16	4.03649e-14
SAA1	6288	200.088	1.28515	0.120593	10.6569	1.61926e-26	5.11685e-24
SAA2	6289	14.6189	0.678204	0.139368	4.8663	1.13708e-06	2.26257e-05
SAT1	6303	5675.14	0.687418	0.0699231	9.83107	8.27375e-23	2.0335e-20
SCARF2	91179	766.298	0.336039	0.0746769	4.49991	6.79827e-06	0.00010703
SCG5	6447	908.786	0.697936	0.0853797	8.1745	2.97096e-16	4.10735e-14
SCUBE3	222663	1394.92	0.592817	0.0874707	6.77733	1.22421e-11	8.22224e-10
SDC4	6385	6940.83	0.401257	0.0465813	8.61414	7.0471e-18	1.15468e-15
SDCBP	6386	7117.92	0.430791	0.0555355	7.75704	8.69323e-15	9.53525e-13
SDCBP2	27111	192.789	0.462761	0.120838	3.8296	0.000128353	0.00127782
SEC14L2	23541	2526.05	0.370965	0.065514	5.66237	1.49294e-08	4.97845e-07
SELPLG	6404	192.495	0.463518	0.122029	3.79843	0.000145616	0.00142
SEMA4B	10509	197.003	0.50468	0.117449	4.29702	1.73107e-05	0.000234198
SERINC2	347735	5876.21	0.365476	0.0469701	7.78105	7.19254e-15	8.0218e-13
SERPINB10	5273	141.647	0.361179	0.132514	2.72559	0.00641869	0.0305775
SERPINB2	5055	5019.76	0.641107	0.0710136	9.02794	1.74929e-19	3.41421e-17
SERPINB9	5272	254.636	0.353298	0.109483	3.22697	0.00125109	0.00828809
SERPINE2	5270	35690.9	0.490035	0.0412722	11.8732	1.63018e-32	7.21192e-30
SERPING1	710	4081.67	0.330976	0.0592949	5.58187	2.37942e-08	7.48334e-07
SERPINH1	871	9763.92	0.344029	0.0570208	6.0334	1.60544e-09	6.96318e-08
SERTAD1	29950	955.052	0.327258	0.0707068	4.62839	3.68524e-06	6.27863e-05
SETDB2	83852	841.141	0.521812	0.0773355	6.74738	1.50538e-11	9.94001e-10
SEZ6L2	26470	747.711	0.361644	0.0758698	4.76663	1.87328e-06	3.4968e-05
SFRP2	6423	2816.54	0.4395	0.0737161	5.96206	2.49077e-09	1.03305e-07
SHISA4	149345	379.083	0.386247	0.0948508	4.07215	4.65804e-05	0.00055346
SHOX2	6474	1386.99	0.366168	0.0839933	4.35949	1.30364e-05	0.000186443
SIPA1L1	26037	2222.18	0.347268	0.0535095	6.48984	8.5928e-11	4.93695e-09
SKIL	6498	698.427	0.523511	0.0953999	5.48754	4.07576e-08	1.19412e-06
SLAMF8	56833	79.9303	1.00476	0.15029	6.68548	2.30172e-11	1.50485e-09
SLC12A7	10723	676.06	0.511817	0.0920441	5.56057	2.68901e-08	8.319e-07
SLC16A3	9123	11657.5	0.417297	0.0535662	7.7903	6.68486e-15	7.51877e-13
SLC16A6	9120	2064.7	0.678018	0.0772302	8.77918	1.64671e-18	2.99385e-16
SLC1A3	6507	1044	0.371047	0.0729851	5.08387	3.69814e-07	8.58071e-06
SLC1A4	6509	247.675	0.322146	0.11185	2.88017	0.00397463	0.0208922
SLC22A17	51310	697.157	0.350739	0.074812	4.68827	2.75526e-06	4.90388e-05
SLC25A25	114789	1542.44	0.453431	0.0633653	7.15582	8.31754e-13	6.6102e-11
SLC3A2	6520	7377.97	0.405282	0.0682634	5.93704	2.90215e-09	1.18881e-07
SLC41A2	84102	284.371	0.349536	0.1061	3.29441	0.000986279	0.00679289
SLC43A2	124935	446.072	0.436417	0.100961	4.32262	1.54186e-05	0.000213831
SLC6A9	6536	443.467	0.753958	0.0974019	7.74069	9.88791e-15	1.06693e-12
SLC9A1	6548	3201.86	0.426036	0.0609923	6.98508	2.84688e-12	2.12269e-10
SLU7	10569	1554.61	0.336262	0.062939	5.34266	9.15937e-08	2.5013e-06
SMAD7	4092	391.918	0.913228	0.109247	8.35927	6.31082e-17	9.51786e-15
SMOX	54498	1475.48	0.828694	0.0853039	9.7146	2.61274e-22	6.19219e-20
SNAI1	6615	391.55	0.645759	0.101947	6.33426	2.38487e-10	1.22682e-08
SNPH	9751	537.537	0.340665	0.0902193	3.77596	0.000159392	0.0015252
SOCS2	8835	597.104	0.403894	0.0799237	5.05349	4.33809e-07	9.85876e-06
SOD2	6648	6967.43	0.849809	0.062185	13.6658	1.62504e-42	1.26868e-39
SPATA2	9825	664.23	0.4006	0.0940218	4.26071	2.03781e-05	0.000268045
SPHK1	8877	5032.42	0.371711	0.0566837	6.55762	5.46715e-11	3.31324e-09
SPON2	10417	11109.7	0.481603	0.0609402	7.90287	2.72547e-15	3.17302e-13
SPRY4	81848	7139.13	0.421278	0.066543	6.33091	2.43719e-10	1.2489e-08
SQSTM1	8878	21889.1	0.383352	0.0533531	7.18519	6.71139e-13	5.49837e-11
STARD10	10809	92.0855	0.498882	0.140736	3.54479	0.000392919	0.00319536
STAT5A	6776	351.099	0.327961	0.0989807	3.31338	0.000921746	0.00640158
STC2	8614	4435.91	0.62155	0.0708697	8.77033	1.78148e-18	3.1525e-16
STMN3	50861	841.535	0.42361	0.0736554	5.75124	8.85889e-09	3.15765e-07
STX5	6811	1099.88	0.424283	0.065429	6.48463	8.8948e-11	5.0666e-09
STXBP2	6813	189.526	0.652699	0.12819	5.09165	3.54954e-07	8.30856e-06
SUSD2	56241	255.327	0.593221	0.118962	4.98665	6.14359e-07	1.32798e-05
SUSD3	203328	66.2542	0.484737	0.14871	3.25961	0.00111564	0.00755451
SUSD6	9766	939.132	0.510275	0.070702	7.21727	5.30413e-13	4.44176e-11
SYNE1	23345	1625.96	0.333704	0.0648543	5.14544	2.66893e-07	6.4757e-06
TAP1	6890	6777.03	0.404107	0.065022	6.21493	5.13487e-10	2.45144e-08
TBC1D10A	83874	370.499	0.34606	0.0975178	3.54868	0.000387161	0.00315627
TBC1D19	55296	413.251	0.370201	0.0917371	4.03546	5.44948e-05	0.000631664
TBX21	30009	740.333	0.586389	0.0893519	6.5627	5.28431e-11	3.23195e-09
TESK1	7016	758.058	0.513892	0.090381	5.68584	1.30168e-08	4.42973e-07
TFPI2	7980	67446.8	0.43429	0.0469239	9.2552	2.13833e-20	4.36615e-18
TGFB1	7040	5591.05	0.436631	0.0573956	7.6074	2.79668e-14	2.82538e-12
TGFBI	7045	75611	0.620093	0.0560377	11.0656	1.84142e-28	6.60521e-26
TGIF1	7050	1840.66	0.510131	0.0629635	8.10201	5.4057e-16	7.24691e-14
TIMP1	7076	101093	0.416975	0.0401488	10.3857	2.87955e-25	8.49276e-23
TIMP3	7078	13754.4	0.44793	0.0593842	7.54291	4.59612e-14	4.51849e-12
TLE1	7088	265.094	0.590923	0.116158	5.08722	3.63345e-07	8.48718e-06
TLE4	7091	1039.7	0.333108	0.0696878	4.78	1.75294e-06	3.30469e-05
TLR2	7097	4804.57	0.441302	0.0634698	6.95295	3.57725e-12	2.58029e-10
TMEM100	55273	66.8628	0.385534	0.150836	2.55599	0.0105888	0.0451298
TMEM106A	113277	299.711	0.46034	0.101571	4.5322	5.83724e-06	9.36781e-05
TMEM132A	54972	1618.57	0.478963	0.0709536	6.75037	1.47464e-11	9.78571e-10
TMEM132B	114795	595.842	0.388873	0.099659	3.90203	9.53888e-05	0.00100397
TMEM59L	25789	259.399	0.564461	0.11178	5.04974	4.42408e-07	1.00199e-05
TNFAIP2	7127	1321.64	0.49474	0.0707662	6.9912	2.72549e-12	2.05527e-10
TNFAIP3	7128	6039.77	0.602943	0.119607	5.04104	4.63006e-07	1.04153e-05
TNFAIP6	7130	383.414	0.81757	0.108543	7.5322	4.98928e-14	4.83341e-12
TNFRSF10D	8793	3765.14	0.438839	0.111664	3.92999	8.49479e-05	0.000910494
TNFRSF6B	8771	400.566	0.483572	0.105544	4.58172	4.61178e-06	7.60985e-05
TNIP1	10318	4376.03	0.57796	0.0507783	11.382	5.13817e-30	1.94839e-27
TOM1	10043	1243.24	0.323805	0.0717671	4.51188	6.42547e-06	0.000101765
TPM1	7168	3346.32	0.376495	0.0648048	5.80967	6.2596e-09	2.3206e-07
TRIM26	7726	2523.09	0.346226	0.06053	5.71991	1.06583e-08	3.69339e-07
TRIM47	91107	408.763	0.583477	0.106116	5.49849	3.83051e-08	1.12724e-06
TSC22D1	8848	8314.26	0.606241	0.069981	8.66294	4.59761e-18	7.72399e-16
TSC22D3	1831	2999.17	0.829868	0.131736	6.29948	2.98639e-10	1.49005e-08
TTLL7	79739	223.993	0.503452	0.116716	4.31347	1.60715e-05	0.000221038
TUBB3	10381	3874.75	0.367915	0.0612032	6.01137	1.83965e-09	7.90157e-08
TUFT1	7286	212.354	0.322405	0.112878	2.85623	0.00428704	0.0222083
TXNIP	10628	23602.9	0.56741	0.120916	4.69258	2.69776e-06	4.84502e-05
TYMP	1890	4416.65	0.459247	0.12243	3.75109	0.000176067	0.00164909
UBALD1	124402	524.73	0.366332	0.0844563	4.33753	1.44091e-05	0.000201515
UBC	7316	45958.8	0.56821	0.106135	5.35366	8.61931e-08	2.36844e-06
ULBP2	80328	176.151	0.530721	0.120163	4.41668	1.0023e-05	0.000149466
UPP1	7378	1901.73	0.66592	0.0734081	9.07148	1.1741e-19	2.32577e-17
VAMP1	6843	283.263	0.348918	0.116458	2.99607	0.0027348	0.0155245
VEGFA	7422	3218.3	0.458329	0.0593422	7.7235	1.13182e-14	1.19219e-12
VGF	7425	716.48	0.405477	0.0855719	4.73844	2.15372e-06	3.96452e-05
VMP1	81671	3015.18	0.542891	0.0642409	8.45087	2.89149e-17	4.51481e-15
WISP2	8839	359.133	0.371517	0.109478	3.39354	0.00068996	0.00502925
WLS	79971	10447.9	0.354859	0.0438575	8.09118	5.90899e-16	7.76476e-14
WNT5A	7474	3699.72	0.62244	0.0542051	11.4831	1.60501e-30	6.26521e-28
WTIP	126374	481.788	0.446762	0.0939577	4.75493	1.98514e-06	3.68487e-05
YRDC	79693	929.661	0.344352	0.0717996	4.79602	1.61849e-06	3.07744e-05
ZBTB10	65986	378.481	0.427092	0.114538	3.72881	0.000192384	0.001767
ZBTB2	57621	1136.67	0.593191	0.0765166	7.75245	9.01391e-15	9.80595e-13
ZBTB34	403341	477.524	0.456611	0.0910104	5.01713	5.24492e-07	1.15632e-05
ZBTB49	166793	191.668	0.375634	0.117021	3.20997	0.00132749	0.0087091
ZBTB5	9925	305.112	0.323401	0.109454	2.95466	0.00313014	0.0173675
ZC3H12A	80149	697.497	1.40248	0.0958764	14.628	1.86089e-48	1.89983e-45
ZC3H12C	85463	2144.17	0.35858	0.0597777	5.99856	1.99079e-09	8.46852e-08
ZEB2	9839	2821.13	0.342404	0.0683056	5.01282	5.36369e-07	1.17859e-05
ZFAND2A	90637	483.874	0.345073	0.0867192	3.9792	6.91482e-05	0.000766055
ZFP36	7538	1123.98	0.56244	0.0892195	6.30401	2.90049e-10	1.4637e-08
ZFP36L1	677	13112.3	0.49056	0.0566205	8.664	4.5548e-18	7.72399e-16
ZHX2	22882	292.161	0.374188	0.102729	3.64248	0.000270026	0.00234081
ZMYM5	9205	458.75	0.465996	0.101834	4.57604	4.73864e-06	7.80289e-05
ZNF14	7561	146.827	0.506152	0.126145	4.01246	6.00899e-05	0.000683387
ZNF217	7764	1589.59	0.409155	0.0744434	5.49619	3.88085e-08	1.13953e-06
ZNF222	7673	133.011	0.360501	0.132951	2.71153	0.00669731	0.0315913
ZNF267	10308	521.79	0.504314	0.0898857	5.61061	2.01611e-08	6.44766e-07
ZNF317	57693	1772.94	0.342432	0.0683863	5.00732	5.51921e-07	1.20677e-05
ZNF385A	25946	459.036	0.38407	0.0940141	4.08524	4.40319e-05	0.000526954
ZNF408	79797	478.193	0.502507	0.090251	5.56788	2.57854e-08	8.01461e-07
ZNF436	80818	434.496	0.43034	0.0948388	4.53759	5.69006e-06	9.176e-05
ZNF44	51710	463.544	0.536961	0.099059	5.42062	5.93922e-08	1.69153e-06
ZNF468	90333	796.109	0.59162	0.0784783	7.53865	4.74873e-14	4.6342e-12
ZNF469	84627	872.541	0.39145	0.0804954	4.86301	1.15616e-06	2.29699e-05
ZNF513	130557	407.362	0.522656	0.101739	5.13723	2.78818e-07	6.72814e-06
ZNF574	64763	792.802	0.350936	0.0793419	4.42308	9.73023e-06	0.000145742
ZNF580	51157	322.13	0.333035	0.103473	3.21857	0.00128831	0.00847716
ZNF627	199692	438.268	0.322775	0.0977337	3.3026	0.000957938	0.00662174
ZNF720	124411	334.074	0.338225	0.0991772	3.4103	0.000648904	0.00478991
ZNF79	7633	485.498	0.331902	0.0933869	3.55405	0.00037935	0.0031135
ZSWIM4	65249	404.221	0.65731	0.101687	6.46407	1.01923e-10	5.73185e-09

## Sheet: ARGFX_DOWN
All significantly up regulated genes determined by DESeq2, fold change greater than 1.25, going down from an FPKM of at least 2
Gene Symbol	Gene_ID	baseMean	log2FoldChange	lfcSE	stat	pvalue	padj
ABCE1	6059	4896.79	-0.332975	0.0591434	-5.62997	1.8024e-08	5.8775e-07
ACYP1	97	113.494	-0.36498	0.132795	-2.74845	0.00598775	0.0289929
ADAM33	80332	2364.22	-0.557174	0.0689286	-8.08336	6.30085e-16	8.19852e-14
ADAMTSL1	92949	1410.67	-0.479733	0.0779743	-6.15245	7.62972e-10	3.54062e-08
AHNAK2	113146	6186.03	-0.348001	0.0573569	-6.06729	1.30083e-09	5.73883e-08
AIM1	202	5481.43	-0.367801	0.0624003	-5.89422	3.76455e-09	1.4807e-07
AKR1C2	1646	274.566	-0.400346	0.109519	-3.65551	0.000256675	0.00224118
ALDH7A1	501	819.513	-0.343894	0.0872671	-3.9407	8.1243e-05	0.00087806
ALG6	29929	258.208	-0.366493	0.10485	-3.49541	0.000473334	0.00371942
ANGEL2	90806	725.549	-0.350738	0.0768605	-4.5633	5.03556e-06	8.20023e-05
ANLN	54443	3363.85	-0.577494	0.133172	-4.33645	1.44804e-05	0.000202205
ANO3	63982	796.585	-0.709157	0.0856828	-8.27655	1.268e-16	1.82923e-14
ANP32E	81611	1405.29	-0.478936	0.0748243	-6.40081	1.54559e-10	8.2382e-09
APCDD1	147495	335.39	-0.638472	0.1157	-5.51835	3.42207e-08	1.01833e-06
APOBEC3B	9582	415.988	-0.43453	0.0982614	-4.42218	9.77084e-06	0.000146034
AQP9	366	1468.13	-0.508848	0.0673783	-7.5521	4.28298e-14	4.24207e-12
ARHGAP11A	9824	1751.29	-0.474611	0.0739126	-6.42124	1.35168e-10	7.35223e-09
ARHGAP6	395	229.633	-0.335334	0.111722	-3.0015	0.00268653	0.015316
ARPIN	348110	518.337	-0.466437	0.0826014	-5.64684	1.63427e-08	5.39554e-07
ASF1B	55723	370.718	-0.36385	0.106527	-3.41556	0.000636507	0.00470887
ASPM	259266	1314.95	-0.590225	0.133224	-4.43033	9.40911e-06	0.00014223
ATAD2	29028	1372.71	-0.340101	0.0718651	-4.73249	2.21779e-06	4.07116e-05
ATG4C	84938	350.326	-0.361851	0.100145	-3.61327	0.000302362	0.00257406
ATP8B1	5205	2315.34	-0.384636	0.0684075	-5.62272	1.87975e-08	6.09977e-07
AURKA	6790	1155.66	-0.412559	0.130281	-3.16669	0.00154184	0.00984049
AURKB	9212	436.324	-0.373959	0.099803	-3.74697	0.000178986	0.00167142
BAG2	9532	1519.65	-0.442745	0.07576	-5.84404	5.09493e-09	1.92707e-07
BCAT1	586	2265.64	-0.358775	0.0572289	-6.26912	3.63093e-10	1.76519e-08
BDH1	622	224.202	-0.367206	0.125426	-2.92768	0.00341506	0.0185453
BIRC5	332	1438.19	-0.451902	0.134054	-3.37104	0.000748845	0.00537269
BLM	641	271.009	-0.340007	0.122211	-2.78213	0.00540041	0.0265657
BORA	79866	257.101	-0.428275	0.111274	-3.84883	0.000118683	0.00120702
BRCA1	672	721.071	-0.448867	0.0911261	-4.92578	8.40251e-07	1.74793e-05
BTF3L4	91408	777.376	-0.347666	0.0734284	-4.73476	2.19313e-06	4.03147e-05
BUB1	699	1166.76	-0.606252	0.0912899	-6.64096	3.11655e-11	2.00237e-09
BUB1B	701	991.159	-0.609377	0.0876075	-6.95576	3.50657e-12	2.5571e-10
C16orf59	80178	147.904	-0.365273	0.127481	-2.86532	0.00416587	0.0216955
C18orf54	162681	271.996	-0.510121	0.109145	-4.67378	2.95702e-06	5.16388e-05
C1orf21	81563	205.341	-0.329247	0.126787	-2.59686	0.00940805	0.0412665
C2CD5	9847	681.627	-0.335453	0.0752191	-4.45968	8.20818e-06	0.000126968
C5orf28	64417	290.514	-0.35949	0.100053	-3.593	0.000326894	0.00274591
CALCRL	10203	240.312	-0.479278	0.117609	-4.07519	4.59758e-05	0.000547748
CARNMT1	138199	955.349	-0.452516	0.0703781	-6.42978	1.27791e-10	6.97961e-09
CASC5	57082	635.546	-0.576671	0.0888095	-6.49335	8.39488e-11	4.86536e-09
CASP6	839	194.398	-0.328698	0.121174	-2.7126	0.0066757	0.0315302
CCDC14	64770	1133.68	-0.341004	0.0644195	-5.2935	1.19999e-07	3.18526e-06
CCDC18	343099	310.124	-0.362126	0.103846	-3.48715	0.000488197	0.00382263
CCDC34	91057	238.791	-0.405997	0.111001	-3.65761	0.000254578	0.0022302
CCNA2	890	1137.34	-0.620231	0.0830936	-7.46424	8.37811e-14	7.77582e-12
CCNB1	891	2241.03	-0.523955	0.0789329	-6.63799	3.17999e-11	2.021e-09
CCNB2	9133	686.831	-0.521811	0.0994891	-5.2449	1.56365e-07	4.04537e-06
CCNE2	9134	213.442	-0.360727	0.118682	-3.03943	0.00237026	0.0138766
CDC20	991	1904.1	-0.367124	0.140843	-2.60662	0.00914406	0.0403726
CDC25C	995	147.353	-0.502163	0.133588	-3.75905	0.00017056	0.00160772
CDC6	990	745.982	-0.385575	0.090512	-4.25993	2.04488e-05	0.000268709
CDC7	8317	254.848	-0.447185	0.110301	-4.05423	5.03e-05	0.000589736
CDCA2	157313	640.72	-0.539525	0.0931543	-5.79173	6.96634e-09	2.56826e-07
CDCA3	83461	452.759	-0.450116	0.105368	-4.27183	1.93876e-05	0.000256542
CDCA5	113130	873.562	-0.333711	0.0830649	-4.01747	5.88254e-05	0.000673625
CDCA7	83879	731.586	-0.439174	0.0897456	-4.89355	9.9035e-07	2.01594e-05
CDCA7L	55536	1093.27	-0.379192	0.073015	-5.19335	2.06549e-07	5.17821e-06
CDCA8	55143	747.27	-0.543398	0.0841878	-6.45459	1.08509e-10	6.05097e-09
CDK1	983	756.492	-0.687029	0.0976368	-7.03658	1.97022e-12	1.52028e-10
CDK15	65061	260.379	-0.860938	0.11922	-7.2214	5.14533e-13	4.3496e-11
CDKN3	1033	363.341	-0.604933	0.117591	-5.14438	2.68405e-07	6.5005e-06
CENPA	1058	190.577	-0.33101	0.1254	-2.63962	0.00829986	0.0375004
CENPE	1062	1136.05	-0.448352	0.136687	-3.28014	0.00103756	0.00709089
CENPF	1063	1933.81	-0.419246	0.143559	-2.92038	0.00349602	0.0189173
CENPH	64946	347.273	-0.488941	0.105057	-4.65405	3.25477e-06	5.60276e-05
CENPI	2491	404.603	-0.541305	0.103131	-5.24872	1.53158e-07	3.97015e-06
CENPK	64105	274.983	-0.406896	0.111504	-3.64916	0.000263101	0.00228976
CENPM	79019	168.017	-0.384482	0.139785	-2.75053	0.00594996	0.0288415
CENPU	79682	312.485	-0.390458	0.114303	-3.41598	0.000635522	0.00470421
CENPW	387103	238.923	-0.416345	0.108311	-3.84399	0.00012105	0.00122453
CEP192	55125	905.93	-0.350364	0.0709185	-4.94038	7.79699e-07	1.6374e-05
CEP55	55165	910.893	-0.544325	0.0934243	-5.82637	5.66457e-09	2.11775e-07
CEP97	79598	368.223	-0.536993	0.0934813	-5.74439	9.22504e-09	3.27366e-07
CFAP97	57587	1885.46	-0.353971	0.0603523	-5.86508	4.48926e-09	1.727e-07
CHAF1A	10036	933.994	-0.332172	0.0845254	-3.92985	8.49986e-05	0.000910494
CHAF1B	8208	359.459	-0.330462	0.107634	-3.07025	0.0021388	0.0127923
CHML	1122	1069.49	-0.409517	0.0740213	-5.53242	3.15834e-08	9.5051e-07
CHRNA5	1138	107.661	-0.488118	0.138921	-3.51363	0.000442022	0.00353192
CHTF18	63922	597.565	-0.380889	0.0913066	-4.17154	3.02545e-05	0.000379885
CIT	11113	1117.39	-0.640161	0.0869224	-7.36474	1.77488e-13	1.62456e-11
CKAP2	26586	1442.1	-0.628856	0.078391	-8.02204	1.04007e-15	1.31465e-13
CKAP2L	150468	611.428	-0.494823	0.0899342	-5.50206	3.75383e-08	1.10713e-06
CKS1B	1163	267.539	-0.394842	0.115167	-3.42843	0.000607085	0.00454095
CLDN11	5010	3057.65	-0.541479	0.137919	-3.92607	8.63454e-05	0.000921944
CLSPN	63967	832.699	-0.321989	0.0903239	-3.56482	0.0003641	0.00300705
CNKSR3	154043	224.166	-0.338821	0.10938	-3.09765	0.00195062	0.0119083
COLEC12	81035	1443.28	-0.563026	0.069929	-8.05139	8.18568e-16	1.04462e-13
COQ3	51805	265.938	-0.354633	0.103499	-3.42643	0.000611579	0.00456517
COX11	1353	690.015	-0.343002	0.0763183	-4.49436	6.9778e-06	0.000109467
CPA4	51200	137.443	-0.51566	0.131617	-3.91789	8.93293e-05	0.000951507
CPNE3	8895	6894.5	-0.510779	0.053503	-9.54674	1.33845e-21	2.86514e-19
CRYZ	1429	789.225	-0.352468	0.0802145	-4.39406	1.11251e-05	0.000163694
CSE1L	1434	5639.64	-0.383564	0.0673505	-5.69504	1.23341e-08	4.20819e-07
DAAM2	23500	463.359	-0.4271	0.0890522	-4.79606	1.61815e-06	3.07744e-05
DBF4	10926	544.388	-0.341196	0.0807324	-4.22625	2.37618e-05	0.000306777
DDIAS	220042	449.472	-0.457723	0.105945	-4.32038	1.55759e-05	0.000215112
DEPDC1	55635	761.901	-0.532247	0.144649	-3.67958	0.000233623	0.00207262
DEPDC1B	55789	173.528	-0.56556	0.122746	-4.60755	4.07435e-06	6.84685e-05
DHFR	1719	314.07	-0.503077	0.109457	-4.59612	4.30441e-06	7.18592e-05
DHTKD1	55526	734.728	-0.354255	0.0822332	-4.30793	1.64788e-05	0.000225471
DIAPH3	81624	810.069	-0.529416	0.0898237	-5.89394	3.77091e-09	1.4807e-07
DIS3L	115752	547.707	-0.335888	0.0925243	-3.63026	0.000283131	0.00244325
DLGAP5	9787	913.745	-0.563526	0.144431	-3.90168	9.55258e-05	0.00100461
DOCK4	9732	667.207	-0.3357	0.0837407	-4.00881	6.10263e-05	0.00068981
DPY19L3	147991	847.273	-0.366864	0.0793929	-4.62086	3.82149e-06	6.49409e-05
DPYSL3	1809	1962.07	-0.390134	0.0734892	-5.30873	1.10393e-07	2.9539e-06
DSCC1	79075	265.601	-0.393468	0.115068	-3.41943	0.000627513	0.00466313
DTL	51514	773.425	-0.337937	0.0870624	-3.88154	0.000103795	0.0010796
DTYMK	1841	890.112	-0.33469	0.083393	-4.0134	5.98494e-05	0.000682018
DUT	1854	1140.15	-0.341433	0.0851389	-4.0103	6.06419e-05	0.000687309
DYNC2H1	79659	1027.09	-0.34377	0.0838395	-4.10034	4.12545e-05	0.000498208
ECT2	1894	1464.62	-0.486346	0.0762078	-6.38184	1.74971e-10	9.28886e-09
EHHADH	1962	320.114	-0.333988	0.0973507	-3.43078	0.000601858	0.00451775
EIF1AX	1964	2672.25	-0.352371	0.0520862	-6.76515	1.33174e-11	8.88182e-10
EPGN	255324	441.305	-0.377916	0.0877401	-4.30722	1.65321e-05	0.000225967
ERCC6L	54821	337.018	-0.437875	0.107614	-4.06893	4.72297e-05	0.000559671
ESCO2	157570	231.915	-0.567579	0.115186	-4.92751	8.32856e-07	1.738e-05
ETAA1	54465	349.821	-0.458862	0.0970532	-4.72794	2.26807e-06	4.15771e-05
FAM111B	374393	368.987	-0.544276	0.107115	-5.08123	3.75005e-07	8.66439e-06
FAM198B	51313	318.404	-0.478466	0.0979516	-4.88472	1.03575e-06	2.08913e-05
FAM63B	54629	894.482	-0.382233	0.0712847	-5.36207	8.22744e-08	2.28441e-06
FAM64A	54478	418.519	-0.538212	0.10653	-5.05223	4.36677e-07	9.90696e-06
FAM83D	81610	441.961	-0.57347	0.108399	-5.29038	1.2206e-07	3.22706e-06
FAM98B	283742	1125.37	-0.37955	0.0744682	-5.0968	3.45439e-07	8.11388e-06
FANCD2	2177	459.553	-0.421319	0.0954613	-4.41351	1.0171e-05	0.000151164
FANCI	55215	1029.21	-0.438107	0.0813535	-5.38522	7.2355e-08	2.02168e-06
FBXO5	26271	372.072	-0.528847	0.0945025	-5.59612	2.19204e-08	6.97668e-07
FGF1	2246	292.473	-0.561323	0.11345	-4.94777	7.50686e-07	1.58648e-05
FIGNL1	63979	413.834	-0.457922	0.0977652	-4.6839	2.81469e-06	4.97424e-05
FLRT3	23767	408.462	-0.332086	0.0923072	-3.59762	0.000321143	0.00270617
FOXM1	2305	1845.09	-0.343482	0.12336	-2.7844	0.00536274	0.0264427
FOXN2	3344	777.903	-0.326006	0.0736135	-4.42862	9.48378e-06	0.000143011
G2E3	55632	841.296	-0.335556	0.0713488	-4.70303	2.56333e-06	4.64127e-05
GAS2L3	283431	357.41	-0.322717	0.0953062	-3.38611	0.000708914	0.00514699
GCFC2	6936	671.663	-0.372743	0.084606	-4.40563	1.05477e-05	0.000155717
GCNT1	2650	1051.87	-0.364878	0.0713392	-5.11469	3.14259e-07	7.47464e-06
GEN1	348654	616.215	-0.337468	0.0805988	-4.18701	2.82654e-05	0.000358299
GGH	8836	833.055	-0.339602	0.077729	-4.36905	1.24791e-05	0.00018018
GINS1	9837	466.013	-0.442551	0.0946271	-4.67679	2.914e-06	5.10893e-05
GINS2	51659	320.923	-0.371863	0.108856	-3.41611	0.00063523	0.00470421
GINS4	84296	342.41	-0.35693	0.108893	-3.2778	0.00104621	0.00713432
GLRB	2743	130.94	-0.448855	0.130925	-3.42833	0.000607308	0.00454095
GLUL	2752	27325.4	-0.372288	0.0545823	-6.82068	9.06116e-12	6.19896e-10
GNPDA2	132789	689.392	-0.372951	0.0776431	-4.80341	1.5599e-06	2.97884e-05
GPR1	2825	95.6435	-0.684694	0.140805	-4.86272	1.15784e-06	2.29699e-05
GPSM2	29899	658.005	-0.500057	0.091383	-5.4721	4.44736e-08	1.29441e-06
GSTA4	2941	351.996	-0.378805	0.0957379	-3.95669	7.59945e-05	0.000832865
GSTCD	79807	413.33	-0.375967	0.0918396	-4.09373	4.24489e-05	0.000511236
GTSE1	51512	861.834	-0.457657	0.0881333	-5.19278	2.07175e-07	5.17821e-06
H2AFV	94239	1222.47	-0.323273	0.0755612	-4.2783	1.88328e-05	0.000251205
HACD4	401494	708.982	-0.388676	0.0786733	-4.94038	7.79715e-07	1.6374e-05
HAUS6	54801	1470.25	-0.375144	0.0662734	-5.66056	1.5088e-08	5.01875e-07
HEG1	57493	1828.86	-0.336785	0.0751291	-4.48275	7.36873e-06	0.000114921
HERC3	8916	1399.02	-0.332785	0.0690634	-4.81854	1.44611e-06	2.79371e-05
HJURP	55355	711.036	-0.467193	0.0971037	-4.81128	1.49969e-06	2.88461e-05
HLTF	6596	1409.97	-0.334861	0.0717131	-4.66946	3.01994e-06	5.25993e-05
HMGB1	3146	2732.66	-0.337952	0.0600154	-5.63108	1.79081e-08	5.85411e-07
HMMR	3161	861.212	-0.563062	0.0845779	-6.65732	2.78867e-11	1.80542e-09
HS2ST1	9653	1985.49	-0.412443	0.0629498	-6.55193	5.67988e-11	3.39564e-09
HYLS1	219844	209.939	-0.364244	0.11535	-3.15774	0.00158996	0.010089
IFT172	26160	516.632	-0.328574	0.0916218	-3.5862	0.000335528	0.002806
IFT80	57560	746.299	-0.381798	0.086531	-4.41227	1.02291e-05	0.000151857
IGF2BP3	10643	2575.6	-0.354501	0.0534059	-6.63787	3.18257e-11	2.021e-09
IL11RA	3590	320.056	-0.338801	0.107795	-3.14301	0.0016722	0.0105132
IL17RD	54756	649.795	-0.507239	0.0897249	-5.65327	1.57424e-08	5.2103e-07
INCENP	3619	952.908	-0.399749	0.0829732	-4.81781	1.45145e-06	2.79996e-05
IQGAP3	128239	1061.84	-0.610069	0.0735275	-8.29716	1.06632e-16	1.55518e-14
IRAK4	51135	1157.89	-0.709478	0.0773391	-9.1736	4.57486e-20	9.19962e-18
ITGA4	3676	1991.34	-0.375856	0.0653489	-5.75153	8.84417e-09	3.15765e-07
ITGB3BP	23421	260.297	-0.484626	0.115941	-4.17993	2.91604e-05	0.000368237
KCNK2	3776	360.788	-0.331265	0.0965191	-3.43212	0.000598883	0.00450333
KCTD12	115207	3990.01	-0.507961	0.0682649	-7.44103	9.99025e-14	9.20768e-12
KIAA0101	9768	342.172	-0.501398	0.114285	-4.38727	1.14783e-05	0.00016796
KIAA1524	57650	684.82	-0.425396	0.0856777	-4.96508	6.86738e-07	1.4583e-05
KIAA1586	57691	333.954	-0.371765	0.0979017	-3.79733	0.000146262	0.00142108
KIAA1715	80856	1962.13	-0.406304	0.0618342	-6.57087	5.00222e-11	3.10231e-09
KIF11	3832	1107.23	-0.626741	0.0868448	-7.21679	5.32305e-13	4.44176e-11
KIF14	9928	483.963	-0.617908	0.102445	-6.03161	1.6233e-09	6.99495e-08
KIF15	56992	369.566	-0.469782	0.101342	-4.63562	3.55865e-06	6.07856e-05
KIF18A	81930	306.564	-0.572488	0.114762	-4.98849	6.08544e-07	1.31755e-05
KIF18B	146909	618.441	-0.349509	0.093155	-3.75191	0.000175496	0.00164606
KIF20A	10112	955.494	-0.479965	0.152546	-3.14637	0.00165312	0.010424
KIF20B	9585	1047.23	-0.609533	0.0837174	-7.28084	3.31746e-13	2.89667e-11
KIF22	3835	1065.86	-0.363478	0.0772767	-4.70359	2.55626e-06	4.63479e-05
KIF23	9493	1023.59	-0.568144	0.0875362	-6.49039	8.5612e-11	4.93695e-09
KIF2C	11004	963.537	-0.413818	0.130742	-3.16514	0.0015501	0.00988609
KIF4A	24137	726.813	-0.468216	0.0869171	-5.38693	7.16706e-08	2.00678e-06
KIFC1	3833	934.567	-0.367928	0.0931826	-3.94847	7.86535e-05	0.000857052
KNTC1	9735	981.741	-0.456412	0.0819809	-5.56729	2.58725e-08	8.02291e-07
KPNA2	3838	5132.48	-0.366487	0.0704567	-5.20159	1.97586e-07	4.98549e-06
KRTAP2-3	730755	80.1241	-0.394269	0.144651	-2.72565	0.00641745	0.0305775
L2HGDH	79944	275.459	-0.422495	0.108063	-3.9097	9.24089e-05	0.000977252
LACTB2	51110	309.092	-0.329285	0.101558	-3.24235	0.00118548	0.00794232
LANCL1	10314	1774	-0.353208	0.0610898	-5.78179	7.39085e-09	2.68743e-07
LBR	3930	993.88	-0.453499	0.0764891	-5.92893	3.04906e-09	1.23753e-07
LCORL	254251	422.147	-0.35947	0.0945837	-3.80055	0.000144377	0.00141206
LGR4	55366	523.751	-0.356467	0.0877925	-4.06033	4.90028e-05	0.000576565
LIN7A	8825	514.835	-0.692071	0.0948317	-7.29789	2.92308e-13	2.58634e-11
LIN9	286826	178.18	-0.417007	0.117444	-3.5507	0.000384208	0.00313991
LIX1L	128077	2152.31	-0.355451	0.0677868	-5.24367	1.57414e-07	4.06458e-06
LMNB1	4001	918.861	-0.37965	0.145594	-2.60759	0.00911824	0.0402874
LMO7	4008	2238.15	-0.344061	0.0691402	-4.97628	6.48187e-07	1.38754e-05
LOC81691	81691	149.083	-0.447308	0.126445	-3.53756	0.000403841	0.00327015
LOXL4	84171	580.626	-0.422028	0.0957517	-4.40753	1.04557e-05	0.000154711
LPIN1	23175	2325.91	-0.457133	0.0674532	-6.77704	1.22664e-11	8.22224e-10
LRCH2	57631	242.3	-0.416027	0.108299	-3.84146	0.000122304	0.00123344
LRRC58	116064	1959.19	-0.423786	0.0632531	-6.69984	2.08647e-11	1.37087e-09
LYPLA1	10434	1258.6	-0.406883	0.073505	-5.53545	3.10428e-08	9.38496e-07
LYRM5	144363	151.218	-0.341958	0.123681	-2.76484	0.00569515	0.0277992
LYRM7	90624	712.563	-0.464013	0.0870465	-5.33063	9.78719e-08	2.64016e-06
MAD2L1	4085	700.43	-0.475782	0.0884966	-5.37627	7.60456e-08	2.11588e-06
MANEA	79694	674.84	-0.390208	0.0795227	-4.90687	9.25413e-07	1.90125e-05
MAP9	79884	589.503	-0.336664	0.0844448	-3.98679	6.6972e-05	0.000743187
MAPKAPK3	7867	2954.73	-0.324642	0.0612115	-5.30361	1.13532e-07	3.02571e-06
MAST4	375449	551.265	-0.458886	0.082587	-5.55639	2.75415e-08	8.47477e-07
MBLAC2	153364	221.855	-0.48322	0.1131	-4.2725	1.93296e-05	0.00025603
MCM4	4173	3116.35	-0.342843	0.0703379	-4.87424	1.0923e-06	2.18329e-05
MCM6	4175	1619.5	-0.334038	0.0847234	-3.94269	8.05731e-05	0.000872239
MCM8	84515	783.716	-0.341634	0.0829516	-4.11847	3.81394e-05	0.000465673
MELK	9833	1077.73	-0.364227	0.0922865	-3.94669	7.92381e-05	0.000862007
METAP1D	254042	192.005	-0.343351	0.114943	-2.98715	0.00281589	0.0158829
METTL7A	25840	401.134	-0.451174	0.0983254	-4.58858	4.46278e-06	7.40375e-05
MIOS	54468	2513.71	-0.491497	0.0646131	-7.60678	2.81005e-14	2.82538e-12
MIS18A	54069	316.174	-0.415808	0.103173	-4.03019	5.57322e-05	0.000643758
MIS18BP1	55320	773.985	-0.431324	0.0757115	-5.69695	1.21973e-08	4.17222e-07
MKI67	4288	3676.3	-0.358495	0.14118	-2.53928	0.011108	0.0467719
MMS22L	253714	411.009	-0.360606	0.0941346	-3.83075	0.000127755	0.00127391
MOXD1	26002	1344.62	-0.653697	0.0841803	-7.76543	8.13668e-15	8.99917e-13
MRE11A	4361	744.05	-0.334338	0.0771018	-4.33632	1.44889e-05	0.000202205
MRGPRF	116535	609.185	-0.339517	0.0904494	-3.75367	0.000174267	0.00163685
MRPL19	9801	1487.23	-0.341453	0.065814	-5.18815	2.12388e-07	5.25898e-06
MRPL30	51263	1499.84	-0.35049	0.0697814	-5.02268	5.09548e-07	1.13468e-05
MRPL42	28977	1305.51	-0.333922	0.0670643	-4.97914	6.3868e-07	1.3694e-05
MSH2	4436	932.82	-0.351736	0.072208	-4.87115	1.1095e-06	2.211e-05
MSI2	124540	547.391	-0.397403	0.0814033	-4.8819	1.0507e-06	2.11286e-05
MTMR4	9110	1250.7	-0.341789	0.0664939	-5.14016	2.74498e-07	6.63595e-06
MYBL1	4603	342.741	-0.390724	0.107574	-3.63215	0.00028107	0.00243179
MZT1	440145	495.085	-0.451411	0.0915886	-4.92868	8.27865e-07	1.7303e-05
NCAPD3	23310	1112.27	-0.372293	0.0881794	-4.22199	2.42155e-05	0.00031233
NCAPG	64151	1104.3	-0.537352	0.0888107	-6.05053	1.44374e-09	6.30308e-08
NCAPG2	54892	1266.87	-0.460221	0.0863597	-5.32911	9.86936e-08	2.65692e-06
NCAPH	23397	583.775	-0.521135	0.103765	-5.02225	5.10699e-07	1.13534e-05
NDC1	55706	1411.54	-0.46364	0.0736227	-6.29751	3.02459e-10	1.50346e-08
NDUFA5	4698	834.478	-0.375919	0.0712185	-5.27839	1.30325e-07	3.41833e-06
NEGR1	257194	377.116	-0.528576	0.0941225	-5.61583	1.95621e-08	6.28639e-07
NEIL3	55247	115.174	-0.618557	0.13667	-4.5259	6.01383e-06	9.61633e-05
NEK2	4751	283.539	-0.612235	0.112342	-5.44975	5.04409e-08	1.44903e-06
NFIA	4774	497.445	-0.358141	0.0946786	-3.7827	0.000155138	0.00148878
NLRP10	338322	249.457	-0.336132	0.113602	-2.95885	0.00308786	0.0171744
NOVA1	4857	205.72	-0.530767	0.124275	-4.27093	1.94663e-05	0.000257327
NREP	9315	1036.61	-0.497035	0.0838674	-5.92644	3.09574e-09	1.24884e-07
NUDT12	83594	284.142	-0.387155	0.104503	-3.70473	0.000211616	0.00191189
NUF2	83540	473.611	-0.665757	0.10649	-6.25182	4.0569e-10	1.96508e-08
NUSAP1	51203	927.233	-0.574778	0.0825839	-6.95993	3.40446e-12	2.49635e-10
NXPE3	91775	1178.68	-0.346562	0.0752002	-4.60853	4.05535e-06	6.83028e-05
OIP5	11339	98.5573	-0.495959	0.14186	-3.49611	0.000472101	0.00371192
OLFML2B	25903	664.283	-0.398732	0.0784744	-5.08104	3.75378e-07	8.66439e-06
ORC1	4998	258.181	-0.362027	0.106961	-3.38466	0.000712652	0.00517131
OSGEPL1	64172	201.946	-0.534771	0.11732	-4.55821	5.15907e-06	8.36035e-05
OSR1	130497	1329.06	-0.363466	0.0784965	-4.63034	3.65061e-06	6.22763e-05
OXCT1	5019	1439.12	-0.427517	0.0800496	-5.34065	9.2612e-08	2.51359e-06
PARP1	142	3651.11	-0.336189	0.0722565	-4.65272	3.27591e-06	5.62457e-05
PARPBP	55010	277.85	-0.485709	0.108194	-4.48925	7.14741e-06	0.000111864
PBK	55872	822.393	-0.518005	0.140027	-3.69931	0.000216185	0.00194919
PDE7B	27115	309.7	-0.725356	0.115539	-6.27804	3.42875e-10	1.67303e-08
PECR	55825	137.593	-0.455856	0.127313	-3.58059	0.000342825	0.00285982
PHF6	84295	862.579	-0.35669	0.0758489	-4.70264	2.56816e-06	4.64367e-05
PHKA1	5255	1004.17	-0.349233	0.0667071	-5.23532	1.64696e-07	4.23612e-06
PLCXD3	345557	322.428	-0.733445	0.155832	-4.70663	2.5184e-06	4.59124e-05
PLK1	5347	1535	-0.469267	0.125702	-3.73317	0.000189084	0.00174151
PLK4	10733	453.185	-0.483162	0.0914301	-5.2845	1.2605e-07	3.31275e-06
PM20D2	135293	449.604	-0.438892	0.0950703	-4.6165	3.90272e-06	6.59833e-05
PMS1	5378	861.783	-0.382478	0.0760944	-5.02636	4.99877e-07	1.1169e-05
POC1A	25886	352.681	-0.461928	0.112335	-4.11206	3.92142e-05	0.00047704
POLA1	5422	583.028	-0.401733	0.0932447	-4.30837	1.64462e-05	0.000225441
POLE2	5427	230.934	-0.529172	0.120215	-4.40189	1.07314e-05	0.000158077
POLQ	10721	424.601	-0.371955	0.111762	-3.32809	0.000874422	0.00611128
POLR3G	10622	731.709	-0.475023	0.0823807	-5.7662	8.10801e-09	2.90836e-07
PPP2R3A	5523	2199.85	-0.43848	0.068965	-6.35801	2.04388e-10	1.07219e-08
PRC1	9055	2284.13	-0.429435	0.127349	-3.37211	0.000745945	0.00536014
PRICKLE1	144165	383.792	-0.43062	0.0954344	-4.51221	6.41547e-06	0.000101728
PRIM1	5557	191.463	-0.512369	0.127846	-4.00771	6.13091e-05	0.00069133
PRIM2	5558	856.485	-0.326922	0.0802039	-4.07614	4.5789e-05	0.000546012
PRKD1	5587	1534.39	-0.329278	0.0691089	-4.76463	1.89204e-06	3.5219e-05
PRR11	55771	1517.21	-0.542178	0.0844838	-6.41753	1.38499e-10	7.47871e-09
PRSS12	8492	1041.8	-0.386027	0.0759123	-5.08517	3.67291e-07	8.55208e-06
PRTFDC1	56952	479.744	-0.329743	0.0912931	-3.61191	0.000303949	0.00258259
PSG4	5672	306.742	-0.396542	0.10359	-3.82801	0.000129182	0.00128331
PSIP1	11168	1239.98	-0.325999	0.0695326	-4.68843	2.75313e-06	4.90388e-05
PTPN4	5775	352.438	-0.33693	0.0953772	-3.53261	0.000411479	0.00331985
PUS7L	83448	934.831	-0.756851	0.0781806	-9.68081	3.63834e-22	8.47158e-20
RACGAP1	29127	1455.05	-0.477407	0.0809569	-5.89706	3.70039e-09	1.46602e-07
RAD51AP1	10635	330.907	-0.449675	0.101535	-4.42879	9.47643e-06	0.000143011
RAD54B	25788	190.291	-0.391476	0.120951	-3.23665	0.00120943	0.00805399
RALGPS2	55103	1009.67	-0.348668	0.0713632	-4.88583	1.02996e-06	2.08061e-05
RBL1	5933	495.328	-0.598897	0.103695	-5.77554	7.67047e-09	2.77391e-07
RBMX	27316	3529.9	-0.363579	0.0635636	-5.71992	1.06573e-08	3.69339e-07
RCAN2	10231	121.643	-0.824713	0.135694	-6.07774	1.2189e-09	5.46528e-08
RDH5	5959	320.606	-0.37259	0.100147	-3.72042	0.000198894	0.00181799
RECK	8434	2192.26	-0.414541	0.0637585	-6.50175	7.93928e-11	4.6624e-09
RFC3	5983	585.187	-0.4927	0.0875558	-5.62727	1.83089e-08	5.95579e-07
RGS4	5999	1843.67	-0.547922	0.0659102	-8.31317	9.31816e-17	1.37412e-14
RIDA	10247	431.68	-0.325129	0.0956076	-3.40066	0.000672233	0.00492106
RMI1	80010	296.091	-0.421089	0.110355	-3.81575	0.00013577	0.00133874
RNASEH2B	79621	284.525	-0.348606	0.103469	-3.36917	0.000753939	0.00539591
RNF157	114804	483.031	-0.372287	0.0920974	-4.04232	5.29243e-05	0.00061615
ROR1	4919	807.695	-0.568655	0.0776872	-7.3198	2.48333e-13	2.22694e-11
RPL39L	116832	297.212	-0.324053	0.111418	-2.90844	0.00363234	0.0195018
RPS6KA2	6196	5198.53	-0.337921	0.0569865	-5.92984	3.03228e-09	1.23449e-07
RRM1	6240	2687.05	-0.441466	0.0725256	-6.08704	1.1502e-09	5.24588e-08
SAPCD2	89958	219.324	-0.416705	0.128318	-3.24744	0.00116449	0.00783328
SASS6	163786	153.474	-0.515058	0.133204	-3.86667	0.00011033	0.00112822
SCN8A	6334	644.761	-0.326351	0.081412	-4.00864	6.10705e-05	0.00068981
SDC1	6382	267.883	-0.467538	0.112976	-4.13838	3.49764e-05	0.000432222
SDHAF4	135154	91.24	-0.466786	0.143995	-3.2417	0.00118821	0.00794855
SDPR	8436	228.677	-0.931809	0.128315	-7.2619	3.81693e-13	3.311e-11
SEC16B	89866	320.938	-0.386476	0.0977311	-3.95448	7.66999e-05	0.000838518
SERPINB7	8710	1035.36	-0.331757	0.0883771	-3.75388	0.00017412	0.00163663
SGCD	6444	336.551	-0.494761	0.105654	-4.68284	2.8293e-06	4.9839e-05
SGOL1	151648	192.676	-0.606111	0.124117	-4.88341	1.04269e-06	2.09993e-05
SGOL2	151246	903.499	-0.565517	0.0886964	-6.37587	1.8193e-10	9.61984e-09
SH2D5	400745	315.274	-0.47264	0.0984341	-4.80159	1.57412e-06	3.00169e-05
SHCBP1	79801	1263.57	-0.498127	0.0848535	-5.87043	4.3467e-09	1.68191e-07
SHMT1	6470	227.543	-0.424635	0.115037	-3.69128	0.000223129	0.00200093
SKA1	220134	336.785	-0.477858	0.115136	-4.15038	3.31929e-05	0.000412874
SKA3	221150	839.938	-0.45426	0.136579	-3.32598	0.000881076	0.00614707
SKP2	6502	578.709	-0.389187	0.0908652	-4.28313	1.84283e-05	0.000247112
SLC16A7	9194	523.49	-0.843899	0.10002	-8.43732	3.24702e-17	5.01099e-15
SLC8A1	6546	558.351	-0.324252	0.0897847	-3.61144	0.000304502	0.00258398
SLIT2	9353	2393.99	-0.337779	0.0756333	-4.466	7.9694e-06	0.000123707
SMC2	10592	1270.71	-0.371914	0.0824019	-4.51342	6.37908e-06	0.000101272
SMC4	10051	3291.83	-0.462495	0.0662657	-6.9794	2.96442e-12	2.19798e-10
SMIM10	644538	182.691	-0.364772	0.118194	-3.08622	0.00202716	0.0122739
SNTB2	6645	1290.5	-0.392621	0.0623989	-6.2921	3.13197e-10	1.54946e-08
SPAG5	10615	1284.28	-0.44742	0.0839733	-5.32812	9.92346e-08	2.66608e-06
SPAST	6683	308.923	-0.396448	0.100331	-3.9514	7.76958e-05	0.000848008
SPC24	147841	171.386	-0.354513	0.130098	-2.72497	0.00643072	0.0306128
SPC25	57405	146.57	-0.599151	0.13113	-4.56914	4.8973e-06	8.00415e-05
SPEG	10290	246.465	-0.499046	0.108485	-4.60016	4.2217e-06	7.05672e-05
SSTR1	6751	568.509	-0.452631	0.103185	-4.38661	1.15132e-05	0.000168285
SSX2IP	117178	598.938	-0.561128	0.082059	-6.8381	8.02478e-12	5.54713e-10
STARD4	134429	1648.3	-0.533455	0.0769051	-6.93654	4.01825e-12	2.85188e-10
STMN1	3925	2969.89	-0.40949	0.1239	-3.305	0.000949771	0.00657556
STXBP6	29091	257.145	-0.793194	0.123167	-6.43998	1.19491e-10	6.60783e-09
STYX	6815	1149.99	-0.327047	0.0689163	-4.74557	2.07921e-06	3.84335e-05
SULT1B1	27284	352.448	-0.86187	0.107965	-7.98284	1.43005e-15	1.74125e-13
TACC3	10460	1887.21	-0.345439	0.0840496	-4.10994	3.9576e-05	0.000480561
TAF9B	51616	513.111	-0.392655	0.0859716	-4.56726	4.9413e-06	8.05663e-05
TBC1D8	11138	883.866	-0.340711	0.0682016	-4.99565	5.86379e-07	1.2779e-05
TBX18	9096	2090.24	-0.376948	0.0624124	-6.03963	1.5447e-09	6.7217e-08
TCTEX1D1	200132	90.1626	-0.628341	0.140623	-4.46826	7.88594e-06	0.000122555
TMEM106B	54664	807.737	-0.38791	0.0737521	-5.25965	1.44332e-07	3.75603e-06
TMEM168	64418	592.106	-0.368891	0.0792545	-4.65451	3.2475e-06	5.59751e-05
TMEM171	134285	160.954	-0.384054	0.12415	-3.09346	0.00197839	0.012028
TMEM35	59353	120.33	-0.726839	0.141666	-5.13066	2.88734e-07	6.91711e-06
TMEM47	83604	1213.15	-0.40033	0.0679153	-5.89456	3.75684e-09	1.4807e-07
TMEM55A	55529	386.949	-0.400243	0.0929029	-4.30819	1.64597e-05	0.000225441
TMEM97	27346	884.693	-0.467592	0.0824912	-5.66839	1.44145e-08	4.83104e-07
TMPO	7112	1910.76	-0.514705	0.0810113	-6.3535	2.10474e-10	1.09977e-08
TNFAIP8L3	388121	3555.9	-0.385093	0.0537317	-7.16698	7.66724e-13	6.1301e-11
TNFRSF19	55504	822.104	-0.448554	0.0803662	-5.58138	2.38622e-08	7.48699e-07
TOP2A	7153	3640.01	-0.568186	0.124316	-4.57048	4.86601e-06	7.97305e-05
TPRX1	284355	97.4112	-0.893188	0.139395	-6.40762	1.47804e-10	7.90989e-09
TPX2	22974	3220.43	-0.394362	0.117999	-3.34208	0.000831538	0.00586095
TRDMT1	1787	175.86	-0.478563	0.119053	-4.01975	5.82601e-05	0.000668305
TRHDE	29953	656.056	-0.441566	0.0807987	-5.46501	4.6288e-08	1.33842e-06
TRIM59	286827	378.672	-0.336866	0.0930744	-3.61932	0.000295375	0.00252754
TRIP13	9319	1368.89	-0.440238	0.0847632	-5.19373	2.06117e-07	5.17821e-06
TROAP	10024	438.417	-0.525802	0.105709	-4.97405	6.55686e-07	1.40133e-05
TSEN15	116461	841.033	-0.343028	0.0764841	-4.48497	7.29258e-06	0.000113867
TTK	7272	581.317	-0.711318	0.101343	-7.01888	2.23653e-12	1.70594e-10
TTLL11	158135	1648.92	-0.436207	0.0653706	-6.67283	2.50912e-11	1.6324e-09
TUBGCP5	114791	637.761	-0.386685	0.0804557	-4.80618	1.53843e-06	2.94632e-05
TWF1	5756	2529.02	-0.396709	0.0567899	-6.98556	2.83716e-12	2.12269e-10
TXNDC9	10190	964.355	-0.337082	0.0695277	-4.84817	1.24604e-06	2.44999e-05
UBE2C	11065	725.429	-0.393522	0.094809	-4.15069	3.31482e-05	0.000412874
UBE2T	29089	432.109	-0.407901	0.101677	-4.01172	6.0278e-05	0.000684354
UBR7	55148	955.86	-0.345818	0.073816	-4.68487	2.80143e-06	4.97066e-05
UHRF1	29128	864.786	-0.403074	0.0898181	-4.48767	7.20062e-06	0.000112564
USP53	54532	1900	-0.716626	0.076274	-9.39542	5.69898e-21	1.20059e-18
VAMP4	8674	557.457	-0.363003	0.0867964	-4.18224	2.88655e-05	0.00036486
VEPH1	79674	620.072	-0.559092	0.0955677	-5.85022	4.90913e-09	1.86688e-07
VRK1	7443	573.974	-0.38708	0.0963645	-4.01683	5.89864e-05	0.000674886
WDHD1	11169	809.11	-0.338299	0.0786097	-4.30353	1.681e-05	0.000229058
WDR62	284403	530.973	-0.349433	0.0904246	-3.86436	0.00011138	0.00113798
WDR7	23335	541.481	-0.33556	0.0840401	-3.99285	6.52835e-05	0.000729943
WHSC1	7468	3563.59	-0.363654	0.0711964	-5.10776	3.25994e-07	7.72606e-06
WIF1	11197	100.054	-0.452757	0.138771	-3.26262	0.00110387	0.00749009
YEATS4	8089	270.839	-0.356074	0.103849	-3.42878	0.000606308	0.00453859
YTHDC2	64848	795.104	-0.387041	0.0759263	-5.09759	3.43998e-07	8.09493e-06
ZADH2	284273	803.387	-0.369163	0.073605	-5.01545	5.29081e-07	1.1645e-05
ZBED5	58486	948.809	-0.394172	0.0709351	-5.5568	2.7476e-08	8.47477e-07
ZHX3	23051	2394.05	-0.322533	0.0630244	-5.11758	3.09482e-07	7.38749e-06
ZMYM1	79830	679.581	-0.349173	0.0747219	-4.67297	2.96873e-06	5.17753e-05
ZNF185	7739	600.172	-0.338202	0.0776497	-4.35548	1.32773e-05	0.000188759
ZNF385D	79750	422.878	-0.388039	0.088559	-4.3817	1.17759e-05	0.000171558
ZWILCH	55055	1337.85	-0.376177	0.0743353	-5.06054	4.18066e-07	9.58302e-06
ZWINT	11130	646.549	-0.380357	0.0950967	-3.99969	6.34258e-05	0.000712172

## Sheet: DPRX_UP
All significantly up regulated genes determined by DESeq2, fold change greater than 1.25, going up to an FPKM of at least 2
Genes	Gene_ID	baseMean	log2FoldChange	lfcSE	stat	pvalue	padj
AKR1C2	1646	379.577	0.357594	0.0903772	3.95669	7.59964e-05	0.00450542
AQP3	360	88.7075	1.13274	0.0970122	11.6762	1.68582e-31	1.68571e-28
ARC	23237	348.485	1.59454	0.0941579	16.9348	2.49362e-64	7.48035e-61
ATP1A3	478	69.8147	0.441209	0.0962766	4.58272	4.58972e-06	0.000407345
ATP2A3	489	364.24	0.363096	0.0927396	3.91522	9.03201e-05	0.00521043
BMP2	650	239.515	0.387295	0.096095	4.03034	5.5696e-05	0.00348077
BRSK1	84446	139.235	0.335394	0.0974359	3.44221	0.000576991	0.0247265
C10orf10	11067	155.146	0.492925	0.0977134	5.0446	4.5448e-07	5.20362e-05
C10orf54	64115	342.924	0.349861	0.0910381	3.84301	0.000121534	0.00660465
C3	718	1354.43	0.419359	0.0872035	4.80897	1.51711e-06	0.000150696
CADM4	199731	64.0303	0.347822	0.0961918	3.61592	0.000299283	0.0141162
CBX4	8535	506.389	0.448043	0.0887575	5.04794	4.46605e-07	5.15279e-05
CCL7	6354	98.9178	0.329333	0.098128	3.35615	0.000790348	0.0319883
CDH24	64403	447.539	0.360808	0.0883527	4.08373	4.43191e-05	0.00287767
CDKN1A	1026	11568.9	0.353654	0.0667668	5.29685	1.17818e-07	1.56385e-05
CDKN1C	1028	55.632	1.12868	0.0912875	12.364	4.09129e-35	5.57867e-32
CKB	1152	1108.63	0.819631	0.0877709	9.33829	9.79006e-21	6.67459e-18
CNN1	1264	75.3249	0.886707	0.0969225	9.14862	5.76666e-20	3.76061e-17
CPZ	8532	127.816	0.472848	0.0981933	4.81548	1.46847e-06	0.000146837
CRIP1	1396	295.359	0.555948	0.0980419	5.67052	1.42366e-08	2.2014e-06
CXCL2	2920	327.314	0.455325	0.0942942	4.82878	1.37375e-06	0.000139222
CXCL5	6374	605.991	0.423761	0.0862223	4.91475	8.8896e-07	9.52393e-05
CXCL8	3576	1755.87	0.399134	0.0818674	4.87537	1.08607e-06	0.000113916
CYGB	114757	237.706	0.448414	0.0948669	4.72677	2.28117e-06	0.000217932
DES	1674	150.049	1.18106	0.0975966	12.1015	1.03756e-33	1.1116e-30
DLK1	8788	128.062	1.85591	0.0977042	18.9952	1.86712e-80	1.40025e-76
DMKN	93099	391.45	0.43935	0.0864439	5.08249	3.72517e-07	4.36514e-05
DNAJA4	55466	858.369	1.09666	0.0822179	13.3385	1.38235e-40	2.30376e-37
DNAJB1	3337	2720.12	0.535362	0.0740379	7.23092	4.79746e-13	1.41092e-10
DPF1	8193	114.756	0.580053	0.0981655	5.90892	3.44353e-09	6.29872e-07
DUSP1	1843	4898.16	0.512817	0.0809179	6.33749	2.33534e-10	5.00398e-08
DUSP2	1844	85.612	0.535275	0.0973746	5.49707	3.86149e-08	5.67829e-06
EEF1A2	1917	67.656	1.18746	0.0950012	12.4994	7.51817e-36	1.12765e-32
EPHA2	1969	737.391	0.419568	0.0864141	4.85532	1.20193e-06	0.000123477
FGFR3	2261	211.798	1.84001	0.0974024	18.8908	1.35801e-79	6.78958e-76
FOSB	2354	437.19	0.450251	0.0917285	4.90852	9.17677e-07	9.75679e-05
GATA2	2624	261.402	0.354734	0.0924213	3.83823	0.000123925	0.00668618
HSPA1A	3303	882.852	1.40172	0.0817741	17.1413	7.2992e-66	2.73702e-62
HSPA1B	3304	772.373	0.849194	0.082325	10.3151	6.01914e-25	5.01562e-22
HSPA2	3306	190.303	0.473903	0.096337	4.91922	8.68895e-07	9.37594e-05
HSPA6	3310	125.394	1.48006	0.0981811	15.0748	2.37337e-51	5.08546e-48
HSPB8	26353	217.371	0.567547	0.0956446	5.93392	2.95786e-09	5.54561e-07
HTRA3	94031	573.191	0.766379	0.0865206	8.85776	8.16377e-19	5.10201e-16
IER5L	389792	210.378	0.46837	0.0978081	4.78866	1.67895e-06	0.000163582
IFI30	10437	602.188	0.768516	0.0915899	8.39083	4.82703e-17	2.41336e-14
IFITM10	402778	119.452	0.649844	0.09813	6.62227	3.53724e-11	8.84251e-09
IGF2	3481	23.1144	0.496279	0.0754333	6.57904	4.73482e-11	1.12726e-08
IGFBP3	3486	2232.74	0.329938	0.087767	3.75925	0.000170425	0.00872427
IL11	3589	537.179	1.06849	0.0874833	12.2136	2.62995e-34	3.03436e-31
ISYNA1	51477	270.517	0.57191	0.0927475	6.16631	6.9903e-10	1.47673e-07
LAPTM5	7805	128.04	0.357165	0.0979029	3.64815	0.000264133	0.0127798
LEUTX	342900	54.2431	0.423473	0.0921063	4.59766	4.27266e-06	0.000386058
LFNG	3955	166.75	0.489998	0.0960695	5.10046	3.38836e-07	4.09855e-05
MAFB	9935	167.19	0.350967	0.096759	3.62723	0.000286477	0.0136409
MAPK8IP1	9479	314.588	0.697301	0.0928193	7.51246	5.80248e-14	2.07217e-11
MARCKSL1	65108	377.625	0.361202	0.0893004	4.0448	5.2368e-05	0.00332826
MCAM	4162	449.507	0.793373	0.0902494	8.79089	1.48374e-18	8.90182e-16
MKNK2	2872	2173.3	0.466916	0.0785853	5.94152	2.82383e-09	5.36134e-07
NDRG4	65009	196.657	0.472939	0.0952856	4.96339	6.92745e-07	7.64006e-05
NINJ1	4814	510.395	0.341558	0.0887336	3.84925	0.000118479	0.00648564
NOL4L	140688	304.277	0.380107	0.0903105	4.20889	2.5663e-05	0.00177382
NOV	4856	144.314	0.591324	0.0978501	6.04317	1.51118e-09	3.02215e-07
NR4A1	3164	327.272	0.852954	0.0902804	9.44783	3.45935e-21	2.4708e-18
OLFM1	10439	134.534	0.327824	0.0977739	3.35287	0.000799769	0.0320742
OSGIN1	29948	387.164	0.515451	0.0905319	5.69359	1.24398e-08	1.98494e-06
PGF	5228	308.94	0.525835	0.0919577	5.71823	1.07641e-08	1.73602e-06
PPAP2C	8612	151.313	0.445351	0.097072	4.58785	4.47843e-06	0.000399833
RASD1	51655	167.431	1.12818	0.0969917	11.6317	2.84381e-31	2.66589e-28
RBM38	55544	452.284	0.400798	0.0888226	4.51235	6.41139e-06	0.000534247
RBP4	5950	129.328	0.569481	0.0981261	5.80356	6.49205e-09	1.09409e-06
RELT	84957	318.756	0.335674	0.0904549	3.71096	0.000206476	0.0102888
RRAD	6236	496.453	0.645395	0.0885124	7.29158	3.06346e-13	9.57268e-11
SIGIRR	59307	172.924	0.340503	0.0955489	3.56365	0.000365731	0.0167244
SLC12A7	10723	651.007	0.349197	0.0920267	3.79452	0.000147928	0.00781225
SLC29A4	222962	135.293	0.427643	0.0976141	4.38095	1.18161e-05	0.000904231
SNAI1	6615	414.685	0.642565	0.0887314	7.24169	4.43128e-13	1.32929e-10
SOX8	30812	166.32	1.13581	0.0978681	11.6055	3.86474e-31	3.40984e-28
STXBP2	6813	167.413	0.335874	0.096892	3.46648	0.000527324	0.0228593
TM4SF1	4071	1551.87	0.400066	0.0786554	5.08631	3.65102e-07	4.34616e-05
TMEM52	339456	78.7312	0.440769	0.0943699	4.67065	3.00253e-06	0.00027972
TPRN	286262	410.945	0.384987	0.0865542	4.44793	8.67034e-06	0.000699174
TUBA4A	7277	401.201	0.428641	0.0879961	4.87114	1.10956e-06	0.000114774
TUBB2B	347733	112.513	0.441497	0.0981789	4.49686	6.89651e-06	0.00056525
TUBB4A	10382	83.8302	1.43473	0.0954274	15.0347	4.34702e-51	8.15012e-48
WNT11	7481	54.1287	0.409212	0.0930733	4.39667	1.09925e-05	0.000854281

## Sheet: DPRX_DOWN
All significantly up regulated genes determined by DESeq2, fold change greater than 1.25, going down from an FPKM of at least 2
Genes	Gene_ID	baseMean	log2FoldChange	lfcSE	stat	pvalue	padj
ALPK2	285989	182.382	-0.345121	0.0961227	-3.59042	0.000330142	0.0151896
ARRDC3	8339	123.542	-0.355053	0.0981401	-3.61782	0.000297093	0.0140571
ATF3	57561	1417.54	-0.564498	0.0838319	-6.73369	1.65412e-11	4.35267e-09
BIRC3	330	896.81	-0.625663	0.0907929	-6.8911	5.53608e-12	1.5377e-09
CCNL1	3433	8825.54	-0.358054	0.0902704	-3.96646	7.29475e-05	0.00439414
CD79A	5743	494.321	-0.550787	0.0936954	-5.87848	4.14043e-09	7.4822e-07
CHD2	284391	354.724	-0.546648	0.0943242	-5.79541	6.81538e-09	1.13582e-06
COL15A1	7071	3384.63	-0.504788	0.0838002	-6.02371	1.70466e-09	3.36423e-07
CRYM	163059	187.905	-0.50447	0.0970769	-5.19661	2.02958e-07	2.6241e-05
CTH	9314	2323.4	-0.500564	0.0856507	-5.84425	5.08858e-09	8.87483e-07
CYP1B1	197135	124.741	-0.495671	0.0981515	-5.05006	4.41677e-07	5.13544e-05
DEPDC7	65117	2053.45	-0.353419	0.0750185	-4.71109	2.4639e-06	0.000232428
FGF2	286006	74.2072	-0.486184	0.0966225	-5.03179	4.8593e-07	5.48005e-05
FILIP1L	467	1589.59	-0.370704	0.0842571	-4.39967	1.08414e-05	0.000851365
HIST1H2BG	51585	1695.98	-0.415808	0.0839977	-4.95023	7.41263e-07	8.11548e-05
IFIT2	10418	2085.99	-0.485265	0.0796606	-6.09165	1.1175e-09	2.29608e-07
KLF10	1545	499.761	-0.417477	0.0960434	-4.34676	1.38164e-05	0.00102861
KLF4	1428	99.5653	-0.393145	0.0979632	-4.01319	5.99026e-05	0.00368229
LSMEM1	1106	4090.51	-0.325884	0.0898901	-3.62536	0.00028856	0.0136965
PATL2	6498	472.671	-0.336445	0.0885515	-3.79942	0.000145035	0.00768684
PCF11	56829	8878.04	-0.37	0.0777742	-4.75736	1.96139e-06	0.000189799
PTGS2	57018	2721.27	-0.457417	0.0790026	-5.7899	7.04291e-09	1.16084e-06
RBBP6	1306	1361.19	-0.43922	0.0807542	-5.43898	5.35877e-08	7.51979e-06
RSRC2	400745	312.648	-0.353813	0.0898707	-3.93691	8.25372e-05	0.00481418
SERPINE2	51710	291.08	-0.480254	0.0918602	-5.22809	1.71267e-07	2.23376e-05
SH2D5	5930	2590.35	-0.324572	0.0856409	-3.78992	0.000150694	0.00787548
SKIL	126068	218.905	-0.437502	0.0963466	-4.54092	5.60086e-06	0.000471951
SPON1	115701	337.875	-0.384924	0.0913434	-4.21403	2.50849e-05	0.00174999
ZC3HAV1	11259	1774.41	-0.358623	0.0743924	-4.8207	1.43058e-06	0.000144008
ZNF433	5270	25612.7	-0.33737	0.0678303	-4.97374	6.56718e-07	7.29637e-05
ZNF44	199692	319.206	-0.363672	0.0911174	-3.99124	6.57288e-05	0.00399136
ZNF441	2247	4886.81	-0.340244	0.0764444	-4.45087	8.55221e-06	0.000693376
ZNF627	91614	338.097	-0.329827	0.0880034	-3.74788	0.000178332	0.00903649
ZNF789	1491	139.723	-0.326175	0.0979128	-3.33128	0.000864476	0.0340322
ZNF844	973	23.1021	-0.326522	0.077773	-4.1984	2.68808e-05	0.00184103

## Sheet: LEUTX_UP
All significantly up regulated genes determined by DESeq2, fold change greater than 1.25, going up to an FPKM of at least 2
Genes	Gene_ID	baseMean	log2FoldChange	lfcSE	stat	pvalue	padj
A4GALT	53947	593.961	0.466144	0.0796424	5.85296	4.82905e-09	7.51382e-08
ABAT	18	559.485	1.38638	0.082332	16.8389	1.26649e-63	3.42528e-61
ABCC3	8714	3249.51	0.549169	0.056338	9.74775	1.88598e-22	8.73956e-21
ABCC5	10057	1197.86	0.540753	0.0581522	9.29893	1.41864e-20	6.0989e-19
ACO1	48	1893.9	0.604859	0.113911	5.30994	1.09659e-07	1.38705e-06
ACPP	55	190.005	0.600705	0.128934	4.659	3.17747e-06	3.08921e-05
ACSS3	79611	300.563	0.507347	0.102014	4.9733	6.5824e-07	7.22606e-06
ACTC1	70	290.8	3.08722	0.182193	16.9448	2.10156e-64	5.78901e-62
ACVR2A	92	212.332	0.354173	0.115714	3.06077	0.00220772	0.0107005
ADARB1	104	2831.04	0.971481	0.050226	19.3422	2.37135e-83	1.17579e-80
ADGRA2	25960	3127.24	0.648391	0.0501665	12.9248	3.262e-38	3.64829e-36
ADGRA3	166647	714.914	0.571036	0.0816203	6.99625	2.62907e-12	5.90746e-11
AGFG2	3268	246.863	0.33757	0.107025	3.15413	0.00160978	0.00813641
AGTR1	185	148.299	0.343741	0.134991	2.54641	0.0108839	0.0404037
AK3	50808	1940.49	0.371074	0.0560318	6.62256	3.5302e-11	7.03911e-10
AK4	205	1207.34	0.476015	0.0633386	7.51539	5.67408e-14	1.50077e-12
AKR1C2	1646	468.827	0.862151	0.0908743	9.48729	2.37119e-21	1.07208e-19
AKR1C3	8644	370.984	1.79369	0.100424	17.8611	2.36985e-71	8.01172e-69
ALAD	210	1133.17	0.398518	0.0610802	6.5245	6.82285e-11	1.32148e-09
ALDH1A3	220	2632.35	4.36776	0.0745743	58.5692	0	0
ALDH2	217	796.844	0.773192	0.0693035	11.1566	6.64775e-29	4.73136e-27
ALDH6A1	4329	372.286	0.50588	0.0917691	5.51253	3.53705e-08	4.80051e-07
ALDOC	230	617.56	0.34551	0.0762546	4.53101	5.87034e-06	5.45077e-05
ALKBH7	84266	376.953	0.470859	0.0933895	5.04189	4.60955e-07	5.22615e-06
ANGPT1	284	676.889	0.945275	0.0788723	11.9849	4.26499e-33	3.75394e-31
ANKRD1	27063	728.079	1.6406	0.0928629	17.6669	7.54047e-70	2.49254e-67
ANKRD13A	88455	3809.61	0.324813	0.045225	7.18216	6.86181e-13	1.64628e-11
ANKRD29	147463	624.851	0.446179	0.0764618	5.83532	5.36875e-09	8.3101e-08
AP4M1	9179	396.46	0.333003	0.0905043	3.67941	0.000233773	0.00152143
APBA1	320	428.817	0.448349	0.0892247	5.02495	5.03572e-07	5.67472e-06
AQP3	360	241.307	3.56495	0.145348	24.527	7.61616e-133	8.09217e-130
ARHGAP23	57636	3833.41	0.437744	0.0432827	10.1136	4.80912e-24	2.564e-22
ARHGEF3	50650	232.864	0.596846	0.114029	5.23417	1.65725e-07	2.02893e-06
ARMC9	80210	1315.46	0.360591	0.0582676	6.18854	6.07247e-10	1.05895e-08
ARSI	340075	328.091	1.82451	0.109689	16.6335	3.98824e-62	9.72543e-60
ASIC1	41	206.899	0.485465	0.118435	4.099	4.14935e-05	0.000326396
ATAD2	29028	1786.3	0.332795	0.0590109	5.63956	1.7049e-08	2.42683e-07
ATOH8	84913	315.292	0.723847	0.101471	7.13351	9.78423e-13	2.29559e-11
ATP13A3	79572	9189.95	0.536833	0.0446159	12.0323	2.40265e-33	2.16603e-31
ATP6V0E2	155066	256.285	0.466009	0.105842	4.40286	1.06834e-05	9.53301e-05
AURKA	6790	1621.58	0.39717	0.0617771	6.42908	1.28382e-10	2.41122e-09
B4GALT1	2683	5017.57	0.512882	0.046158	11.1114	1.10362e-28	7.70722e-27
B4GAT1	11041	531.19	0.393593	0.0793235	4.96187	6.98185e-07	7.60843e-06
BAALC	79870	182.369	0.717022	0.127758	5.61234	1.99604e-08	2.809e-07
BAMBI	25805	97.8063	2.05845	0.160125	12.8552	8.04042e-38	8.85935e-36
BCAM	4059	131.173	0.632162	0.136184	4.64197	3.45103e-06	3.32474e-05
BCL3	602	430.896	0.467815	0.0999817	4.679	2.88275e-06	2.82483e-05
BLM	641	360.945	0.33407	0.0948366	3.52258	0.00042737	0.00257238
BMP6	654	160.82	0.402959	0.129148	3.12013	0.00180773	0.00898728
BNC2	54796	894.806	0.324225	0.0691065	4.69168	2.70975e-06	2.66937e-05
C10orf54	64115	484.541	1.1082	0.0972408	11.3964	4.35721e-30	3.25696e-28
C1QTNF1	114897	1948.18	0.606359	0.0505501	11.9952	3.76536e-33	3.33391e-31
C5AR2	27202	28.8416	0.842868	0.186914	4.50939	6.50141e-06	5.98814e-05
CALU	813	27460.8	0.429079	0.043934	9.76645	1.56854e-22	7.40701e-21
CARHSP1	23589	998.802	0.657965	0.0712622	9.23301	2.6312e-20	1.11826e-18
CASP9	842	170.018	0.456275	0.123847	3.6842	0.000229427	0.0014979
CC2D2A	57545	497.723	0.328331	0.0814874	4.02923	5.59604e-05	0.000428195
CCDC74B	91409	76.7196	0.490092	0.159772	3.06745	0.00215892	0.0104879
CCDC8	83987	803.152	0.64585	0.0683798	9.44504	3.55257e-21	1.58692e-19
CCL26	10344	128.431	2.91203	0.162187	17.9548	4.40247e-72	1.55921e-69
CCPG1	9236	1128.32	0.431189	0.0616076	6.99896	2.57864e-12	5.80292e-11
CDA	978	122.822	0.752026	0.143598	5.23701	1.63199e-07	2.00327e-06
CDC42EP4	23580	1851.06	0.442868	0.0524298	8.44688	2.992e-17	1.02078e-15
CDCA3	83461	619.667	0.331997	0.0767526	4.32554	1.52156e-05	0.000130752
CDCA7L	55536	1549.19	0.510836	0.0565807	9.02846	1.74099e-19	6.96162e-18
CDH2	1000	317.395	0.404391	0.103538	3.90574	9.3937e-05	0.000680288
CDKN1A	1026	11925.2	0.380532	0.0435842	8.73097	2.52487e-18	9.36594e-17
CEACAM1	634	66.0116	2.38386	0.17864	13.3445	1.27504e-40	1.62104e-38
CEMIP	57214	2950.72	0.747752	0.057427	13.0209	9.3054e-39	1.09855e-36
CEP70	80321	236.375	0.639707	0.113654	5.62855	1.81731e-08	2.57452e-07
CERK	64781	1148	0.488664	0.0713196	6.85175	7.29538e-12	1.56819e-10
CFAP126	257177	105.579	0.377355	0.148047	2.54889	0.0108066	0.0401865
CHI3L1	1116	199.283	2.40969	0.134664	17.8941	1.31053e-71	4.53351e-69
CHMP1B	57132	1388.46	0.387885	0.0677973	5.72125	1.05745e-08	1.56202e-07
CHST11	50515	899.886	0.385744	0.075815	5.08796	3.61933e-07	4.19295e-06
CLDN11	5010	6049.63	1.05326	0.0413693	25.4599	5.48268e-143	9.06166e-140
CLDN7	1366	316.831	2.12003	0.109926	19.2859	7.05076e-83	3.38323e-80
CLU	1191	1257.97	1.0651	0.0667934	15.9462	3.02916e-57	6.53025e-55
CNN2	1265	4348.03	0.516346	0.0421916	12.2381	1.94498e-34	1.83168e-32
CNN3	1266	6198.36	0.655681	0.0392113	16.7217	9.10074e-63	2.41738e-60
CNPY4	245812	294.969	0.428742	0.102464	4.18432	2.86021e-05	0.000232999
CNR1	1268	1445.97	0.634418	0.0603369	10.5146	7.40005e-26	4.45651e-24
COL12A1	1303	6537.43	0.453068	0.0565795	8.00764	1.1693e-15	3.48565e-14
COL1A1	1277	165822	0.437336	0.034281	12.7574	2.83571e-37	3.03462e-35
COL5A1	1289	12391.8	0.327817	0.0347499	9.43363	3.96128e-21	1.76419e-19
COL8A1	1295	364.304	0.488735	0.096948	5.04121	4.62599e-07	5.24079e-06
COLEC12	81035	2474.9	0.822632	0.0519505	15.8349	1.78691e-56	3.74371e-54
COMP	1311	2355.55	0.880059	0.0677513	12.9896	1.40249e-38	1.64268e-36
COPRS	55352	1242.2	0.406018	0.0620799	6.54026	6.14134e-11	1.20201e-09
COQ7	10229	252.448	0.322527	0.106922	3.01646	0.00255744	0.0121075
CORIN	10699	290.062	0.34663	0.101336	3.42059	0.000624846	0.00358173
CPM	1368	1464.45	0.405344	0.0616643	6.57341	4.91767e-11	9.66319e-10
CPPED1	55313	2906.12	0.412507	0.0449111	9.18498	4.11615e-20	1.70077e-18
CRABP2	1382	3387.45	2.67388	0.054235	49.3018	0	0
CRISPLD2	83716	3844.56	0.796764	0.0580971	13.7144	8.33059e-43	1.14739e-40
CRYAB	1410	5879.46	1.88281	0.136463	13.7972	2.64763e-43	3.82364e-41
CSRNP1	64651	873.916	0.364823	0.0686281	5.31594	1.06105e-07	1.34554e-06
CST2	1470	35.318	0.820354	0.186564	4.39717	1.0967e-05	9.76267e-05
CTGF	1490	3167.67	0.610828	0.0554197	11.0219	2.99824e-28	2.06476e-26
CTH	1491	206.877	0.394499	0.121648	3.24294	0.00118303	0.00623362
CTHRC1	115908	1280.09	1.04484	0.0625949	16.692	1.4974e-62	3.84033e-60
CTNNAL1	8727	2997.42	0.673488	0.0469817	14.3351	1.32066e-46	2.08987e-44
CUL4B	8450	7698.47	0.603396	0.0438313	13.7663	4.06325e-43	5.81162e-41
CXCL1	2919	711.15	0.497205	0.0735477	6.7603	1.37702e-11	2.88089e-10
CXCL12	6387	673.718	1.61365	0.0793137	20.3452	5.11911e-92	3.17278e-89
CXXC5	51523	781.691	0.41044	0.0724029	5.66883	1.43773e-08	2.08037e-07
CYFIP2	26999	278.15	0.589596	0.103821	5.67895	1.35526e-08	1.9687e-07
CYP1B1	1545	741.821	0.369189	0.0748669	4.93126	8.1699e-07	8.78722e-06
CYP26B1	56603	578.607	1.29645	0.0803225	16.1405	1.32358e-58	2.98307e-56
CYP27B1	1594	111.595	1.4695	0.149552	9.82608	8.69396e-23	4.1717e-21
DAB2	1601	6881.08	0.350839	0.0424133	8.2719	1.31842e-16	4.20848e-15
DAW1	164781	114.689	0.355216	0.144233	2.4628	0.0137857	0.048906
DDIT4L	115265	105.38	2.52652	0.169568	14.8998	3.30809e-50	5.78916e-48
DEPDC1	55635	1110.31	0.327949	0.0765499	4.28412	1.83465e-05	0.000155236
DHFR	1719	451.364	0.408826	0.0931838	4.38731	1.14763e-05	0.000101492
DHRS3	9249	81.9247	2.19171	0.17113	12.8073	1.49328e-37	1.63328e-35
DHTKD1	55526	960.526	0.325135	0.0658969	4.93399	8.05646e-07	8.69034e-06
DIS3L	115752	716.973	0.332412	0.0810549	4.10107	4.11249e-05	0.00032384
DIXDC1	85458	697.675	0.378084	0.0756763	4.99607	5.85093e-07	6.50468e-06
DNAJB1	3337	2604.91	0.439251	0.0478981	9.17052	4.70727e-20	1.93963e-18
DOCK11	139818	1066.24	0.404702	0.0655752	6.17158	6.7613e-10	1.1722e-08
DOCK5	80005	3313.53	0.361688	0.0502622	7.19601	6.20009e-13	1.50451e-11
DPYSL3	1809	2860.42	0.573732	0.0526615	10.8947	1.22151e-27	8.14799e-26
DSN1	79980	633.95	0.489369	0.076573	6.39089	1.64925e-10	3.07041e-09
DUSP4	1846	991.876	0.483635	0.0637937	7.58124	3.42271e-14	9.29067e-13
EARS2	124454	1283.27	0.360446	0.0603427	5.97331	2.32494e-09	3.77138e-08
EFCAB11	90141	139.051	0.468502	0.13764	3.40382	0.000664505	0.00378305
EFEMP1	2202	739.888	0.783139	0.0711178	11.0119	3.3502e-28	2.29651e-26
EFS	10278	603.591	0.471074	0.0776483	6.06677	1.3051e-09	2.17151e-08
EIF4EBP2	1979	2960.7	0.431801	0.0498162	8.66789	4.40208e-18	1.59709e-16
ELL2	22936	10166.2	0.693223	0.0455668	15.2133	2.88549e-52	5.50277e-50
ENAH	55740	4513.09	0.647904	0.0499998	12.9581	2.113e-38	2.4365e-36
EPAS1	2034	6148.27	0.786306	0.0417009	18.8558	2.63114e-79	1.18601e-76
ERLIN2	11160	2026.98	0.357846	0.052706	6.78947	1.12546e-11	2.36791e-10
ERRFI1	54206	3949.47	1.02769	0.0498943	20.5974	2.8963e-94	1.9583e-91
ESCO2	157570	336.581	0.362966	0.098649	3.67937	0.000233814	0.00152143
ETFB	2109	1868.56	0.365554	0.0524482	6.96981	3.17369e-12	7.09905e-11
EXO1	9156	501.985	0.340946	0.08624	3.95345	7.70316e-05	0.000571494
EXOG	9941	578.998	0.518157	0.078583	6.59376	4.28822e-11	8.48235e-10
F3	2152	5789.44	0.813541	0.0518015	15.705	1.39841e-55	2.88907e-53
FADS1	3992	8514.27	1.76815	0.0389198	45.4307	0	0
FADS2	9415	9722.61	1.09005	0.0512114	21.2852	1.55621e-100	1.10231e-97
FAM101B	359845	1655.09	0.349638	0.0607122	5.75894	8.46425e-09	1.26538e-07
FAM171A1	221061	1004.51	0.398672	0.0698133	5.71055	1.1261e-08	1.65195e-07
FAM172A	83989	496.854	0.324682	0.0861257	3.76987	0.000163335	0.00110688
FAM198B	51313	454.853	0.423255	0.0851942	4.96813	6.7603e-07	7.39408e-06
FAM20A	54757	103.583	1.3596	0.152981	8.88739	6.2559e-19	2.42335e-17
FAM20C	56975	12572.4	0.464871	0.0471972	9.84953	6.88631e-23	3.32578e-21
FAM227B	196951	246.236	0.343515	0.10794	3.18247	0.00146022	0.00750028
FAM229B	619208	167.697	0.359266	0.124315	2.88997	0.00385274	0.0170869
FAM46B	115572	151.87	2.01159	0.142836	14.0832	4.82066e-45	7.31707e-43
FAM8A1	51439	735.435	0.370988	0.0730052	5.08166	3.74151e-07	4.31434e-06
FANCI	55215	1385.94	0.336187	0.0634417	5.29915	1.1634e-07	1.4567e-06
FAT1	2195	4458.58	0.35722	0.0560124	6.37752	1.79984e-10	3.3424e-09
FBN1	2200	21578.6	0.423144	0.0369522	11.4511	2.32178e-30	1.7711e-28
FHL1	2273	2230.27	0.868159	0.0534074	16.2554	2.04467e-59	4.75227e-57
FIBIN	387758	490.655	0.830834	0.0826909	10.0475	9.42638e-24	4.90271e-22
FLOT2	2319	1729.05	0.342439	0.0532423	6.43171	1.26178e-10	2.37281e-09
FMOD	2331	170.218	0.539742	0.127462	4.23454	2.29019e-05	0.000190422
FNBP1	23048	1524.29	0.503348	0.0545397	9.22902	2.73123e-20	1.15418e-18
FTH1	2495	33728.8	0.342184	0.0383643	8.91933	4.69113e-19	1.82672e-17
GALM	130589	259.128	0.528229	0.111118	4.75376	1.99666e-06	2.00678e-05
GALNT2	2590	5664.06	0.513484	0.041637	12.3324	6.06226e-35	5.93264e-33
GAS1	2619	464.022	1.01448	0.0855692	11.8557	2.01079e-32	1.70917e-30
GAS7	8522	729.268	1.32306	0.0735689	17.9839	2.60435e-72	9.44872e-70
GATA2	2624	255.371	0.341669	0.106768	3.20011	0.00137375	0.00710768
GCAT	23464	545.964	0.419488	0.080604	5.20431	1.94723e-07	2.34346e-06
GFM2	84340	1626.36	0.382951	0.0589538	6.49578	8.26019e-11	1.57728e-09
GFPT2	9945	3004.5	0.377333	0.044146	8.54739	1.25902e-17	4.41698e-16
GGCX	2677	1869.25	0.325233	0.0506522	6.42091	1.35466e-10	2.53466e-09
GGT5	2687	337.535	0.424013	0.106981	3.96344	7.38764e-05	0.000550557
GINS4	84296	483.327	0.47482	0.092063	5.15756	2.50189e-07	2.95832e-06
GLA	2717	882.103	0.541592	0.0658817	8.22068	2.0236e-16	6.33706e-15
GLCE	26035	752.466	0.322384	0.0718166	4.489	7.15595e-06	6.55589e-05
GNG2	54331	1263.02	0.359385	0.0578695	6.21026	5.28978e-10	9.30089e-09
GNPTAB	79158	1267.17	0.364696	0.0623459	5.84956	4.92876e-09	7.66096e-08
GOLPH3	64083	2881.56	0.379051	0.0454564	8.33878	7.50588e-17	2.48664e-15
GPATCH11	253635	436.993	0.528987	0.089757	5.89355	3.77985e-09	6.00681e-08
GPRC5A	9052	122.624	0.746879	0.140712	5.30785	1.10924e-07	1.40186e-06
GPX3	2878	97.5857	0.577704	0.155862	3.7065	0.00021014	0.00138785
GRAMD1C	54762	230.388	0.617457	0.113751	5.42816	5.69372e-08	7.45547e-07
GREM2	64388	1629.98	0.355667	0.0534486	6.65438	2.84497e-11	5.75768e-10
GRIA1	2890	249.435	0.830707	0.108856	7.63124	2.3251e-14	6.35771e-13
GSTZ1	2954	229.481	0.344023	0.111442	3.08702	0.00202177	0.00991075
GTF2H2	2966	326.357	0.33671	0.100135	3.36255	0.000772254	0.00430557
GTF2H2C	728340	332.419	0.360544	0.10152	3.55147	0.000383088	0.00233447
GTF2IRD1	9569	532.895	0.630022	0.0792822	7.94659	1.91723e-15	5.57008e-14
GTF3C1	2975	4228.98	0.368114	0.0451128	8.15986	3.35416e-16	1.03085e-14
GXYLT2	727936	116.68	1.54793	0.151154	10.2407	1.30271e-24	7.20366e-23
GYS1	2997	2902.86	0.395874	0.0487253	8.12461	4.48812e-16	1.36805e-14
HACD2	201562	505.59	0.449035	0.0851248	5.27501	1.32746e-07	1.65515e-06
HAND2	9464	450.468	0.952583	0.0927155	10.2743	9.20446e-25	5.16665e-23
HAS1	3036	85.0187	1.66155	0.161552	10.285	8.23827e-25	4.64183e-23
HDAC1	3065	2516.92	0.418019	0.0454473	9.19788	3.6509e-20	1.51696e-18
HEG1	57493	3515.33	1.20912	0.0540306	22.3784	6.38413e-111	4.99811e-108
HILPDA	29923	295.298	0.373606	0.100719	3.70938	0.000207769	0.0013748
HKDC1	80201	276.311	3.57918	0.143289	24.9788	1.0401e-137	1.4065e-134
HMOX1	3162	2886.91	1.05867	0.100074	10.5789	3.73403e-26	2.26709e-24
HOXC6	3223	845.085	0.414381	0.0733047	5.65287	1.57794e-08	2.26781e-07
HOXC8	3224	1824.28	0.447872	0.0518929	8.63071	6.09741e-18	2.20143e-16
HPD	3242	184.596	2.40001	0.136838	17.539	7.21416e-69	2.23564e-66
HR	55806	313.996	0.572929	0.101723	5.63226	1.77864e-08	2.52455e-07
HSBP1L1	440498	164.779	0.345299	0.12617	2.73678	0.0062043	0.0254942
HSD11B1	3290	284.587	0.421165	0.108649	3.87637	0.000106025	0.000758599
HSPA1A	3303	638.41	1.04448	0.0786556	13.2792	3.05827e-40	3.85523e-38
HSPA1B	3304	693.52	0.744832	0.0740328	10.0608	8.22996e-24	4.31059e-22
HSPA6	3310	112.715	2.38979	0.159119	15.0189	5.52489e-51	1.02728e-48
HSPB1	3315	6135.72	1.21319	0.0530536	22.8673	9.83225e-116	8.12527e-113
HSPB11	51668	464.134	0.387423	0.083699	4.62876	3.67859e-06	3.53482e-05
HSPB3	8988	89.831	0.407226	0.151484	2.68824	0.00718293	0.0287066
HSPB6	126393	3644.36	0.536314	0.0615165	8.7182	2.82651e-18	1.04328e-16
HSPG2	3339	16227.1	0.414653	0.0330846	12.5331	4.92029e-36	5.04754e-34
ID1	3397	905.42	0.676792	0.0751185	9.00965	2.06706e-19	8.19934e-18
ID3	3399	1973.16	1.73689	0.0679818	25.5493	5.59366e-144	1.04007e-140
IDH2	3418	1264.84	0.417819	0.0611325	6.83464	8.22093e-12	1.76205e-10
IFT22	64792	415.897	0.505974	0.0876031	5.77576	7.66081e-09	1.15339e-07
IFT81	28981	385.194	0.434946	0.097253	4.47231	7.73783e-06	7.03977e-05
IGFBP2	3485	789.069	0.394348	0.0723423	5.45114	5.00471e-08	6.65282e-07
IKBIP	121457	4100.63	0.335284	0.0433485	7.7346	1.03725e-14	2.87857e-13
IL13RA1	3597	3101.39	0.425346	0.0492309	8.63983	5.62973e-18	2.03752e-16
IL13RA2	3598	2452.65	0.391949	0.0531749	7.37093	1.69437e-13	4.33053e-12
IL6	3569	783.175	0.483564	0.0799082	6.0515	1.43505e-09	2.37181e-08
IL6ST	3572	16997.2	0.659104	0.0411782	16.0061	1.15758e-57	2.56999e-55
IMPA2	3613	70.1818	0.726986	0.167083	4.35106	1.35482e-05	0.000117647
IRS1	3667	2706.98	0.326188	0.0463757	7.0336	2.01267e-12	4.59179e-11
ITGA1	3672	778.622	1.07767	0.0741338	14.5369	7.07418e-48	1.15636e-45
ITGA4	3676	2674.51	0.387523	0.0574122	6.74983	1.48022e-11	3.08378e-10
ITGA7	3679	2591.62	0.469666	0.0519421	9.0421	1.53686e-19	6.16192e-18
ITGA8	8516	456.514	0.919852	0.0912341	10.0823	6.61372e-24	3.48862e-22
KDELC2	143888	2261.12	0.447395	0.0561485	7.96807	1.61177e-15	4.71949e-14
KRT34	3885	120.219	0.352509	0.139288	2.53079	0.0113807	0.0418718
KRT7	3855	337.61	3.04189	0.132316	22.9896	5.92214e-117	5.18187e-114
KRTAP1-5	83895	81.2182	0.782236	0.158703	4.92893	8.26809e-07	8.88641e-06
LAMA3	3909	802.121	1.81586	0.0736423	24.6578	3.03477e-134	3.47248e-131
LAMC1	3915	21211.1	0.350867	0.0344825	10.1752	2.55778e-24	1.38353e-22
LDHA	3939	52486	0.446896	0.0332461	13.4421	3.42754e-41	4.51192e-39
LDLRAP1	26119	701.775	0.354765	0.0722138	4.9127	8.98297e-07	9.60616e-06
LMO7	4008	3188.8	0.555807	0.053623	10.3651	3.57401e-25	2.06861e-23
LOC100506248	100506248	176.752	0.477584	0.133203	3.5854	0.000336568	0.00209037
LOC101927789	101927789	175.278	0.574202	0.133095	4.31422	1.60164e-05	0.000137043
LOC101928841	101928841	2070.52	0.446876	0.0534001	8.36845	5.8381e-17	1.94712e-15
LOH12CR1	118426	213.685	0.328447	0.117126	2.80421	0.00504393	0.0214858
LOXL2	4017	16104.4	0.484885	0.0394679	12.2856	1.08301e-34	1.05292e-32
LOXL4	84171	785.366	0.343633	0.0718066	4.78554	1.70531e-06	1.72679e-05
LRRC17	10234	91.8392	1.54379	0.158222	9.75712	1.71967e-22	8.04407e-21
LRRC20	55222	248.31	0.690194	0.11027	6.25914	3.87107e-10	6.96277e-09
LTBP2	4053	10784.5	0.974207	0.0418976	23.2521	1.35463e-119	1.25938e-116
LXN	56925	70.5928	0.546836	0.16212	3.37304	0.000743435	0.00416833
LYN	4067	176.28	0.560278	0.126593	4.42581	9.60822e-06	8.63578e-05
MAB21L1	4081	126.188	0.494219	0.136062	3.6323	0.000280905	0.00178778
MAMDC2	256691	309.11	0.449143	0.101634	4.41921	9.90626e-06	8.88219e-05
MAN1A1	4121	6857.79	0.745743	0.0404775	18.4236	8.49339e-76	3.50942e-73
MAP3K8	1326	204.43	0.883518	0.123654	7.14506	8.99544e-13	2.12056e-11
MAT2A	4144	8917.05	0.661652	0.0343495	19.2623	1.11275e-82	5.17253e-80
MBOAT2	129642	763.795	0.737742	0.0755614	9.76348	1.61511e-22	7.60275e-21
ME2	4200	2725.34	0.444898	0.0490472	9.07081	1.18136e-19	4.8013e-18
METTL7B	196410	430.038	0.358995	0.0886815	4.04814	5.16258e-05	0.000399757
MFGE8	4240	5973.79	0.436087	0.0525008	8.3063	9.87283e-17	3.22766e-15
MGARP	84709	47.5926	0.673843	0.176542	3.8169	0.000135139	0.000936716
MGST2	4258	144.32	0.505766	0.133583	3.78617	0.000152988	0.00104529
MID1	4281	531.162	0.875797	0.0886997	9.87372	5.41169e-23	2.63931e-21
MLLT11	10962	245.191	0.396346	0.110135	3.59872	0.00031979	0.00200374
MME	4311	30609.8	0.487322	0.0418554	11.643	2.49124e-31	2.00309e-29
MPDZ	8777	1219.32	0.346281	0.0637503	5.43184	5.57768e-08	7.31641e-07
MPI	4351	807.562	0.477522	0.067393	7.08563	1.38411e-12	3.20694e-11
MSH2	4436	1216.87	0.328261	0.0595633	5.51113	3.56542e-08	4.83461e-07
MYBL1	4603	488.771	0.463382	0.0908916	5.09819	3.42921e-07	3.99447e-06
MYCBP	26292	920.581	0.333409	0.0675562	4.93528	8.00341e-07	8.63939e-06
MYL9	10398	5803.55	0.491098	0.0478973	10.2531	1.1457e-24	6.38287e-23
NANS	54187	2575.41	0.405251	0.0467167	8.67465	4.14832e-18	1.51612e-16
NEO1	4756	443.323	0.683062	0.0913799	7.47497	7.7222e-14	2.01876e-12
NETO2	81831	1117.58	0.850823	0.0623474	13.6465	2.11875e-42	2.86513e-40
NID2	22795	2538.4	0.46152	0.0514952	8.96239	3.17719e-19	1.25028e-17
NKIRAS1	28512	392.85	0.348854	0.0963886	3.61924	0.000295466	0.00186944
NMB	4828	278.776	1.32098	0.107683	12.2673	1.35676e-34	1.3105e-32
NMNAT2	23057	368.804	0.880818	0.103062	8.54647	1.26913e-17	4.44194e-16
NNMT	4837	2852.79	0.438834	0.0502813	8.72759	2.60151e-18	9.62623e-17
NPC1	4864	2893.37	0.374944	0.0441645	8.48971	2.07155e-17	7.18283e-16
NPTX2	4885	12991.8	0.351853	0.0343932	10.2303	1.4505e-24	7.96168e-23
NQO1	1728	13046.2	2.14732	0.0422078	50.8748	0	0
NR4A2	4929	196.321	0.904938	0.122858	7.36576	1.76146e-13	4.49429e-12
NRIP1	8204	1248.96	0.373384	0.0624374	5.98014	2.2295e-09	3.62842e-08
NT5DC1	221294	480.569	0.32825	0.0921966	3.56033	0.000370395	0.00226547
NT5DC2	64943	2523.67	0.504582	0.0544736	9.26287	1.99011e-20	8.53109e-19
NUDT16L1	84309	391.332	0.396683	0.0939769	4.22107	2.43142e-05	0.00020149
NUSAP1	51203	1295.01	0.323214	0.0618346	5.22708	1.72204e-07	2.10307e-06
NXN	64359	1885.44	0.598572	0.0507964	11.7838	4.73354e-32	3.95569e-30
OBSL1	23363	733.065	0.422473	0.0697943	6.05311	1.42075e-09	2.35341e-08
OGFRL1	79627	2100.31	0.380326	0.0561227	6.77668	1.22968e-11	2.57627e-10
OLFM1	10439	139.217	0.50723	0.13354	3.79834	0.000145666	0.00100082
OLFML3	56944	1157.49	0.423659	0.0587261	7.21414	5.42759e-13	1.32353e-11
OMA1	115209	200.875	0.331279	0.115449	2.86949	0.00411137	0.0180506
OPHN1	4983	422.554	0.389586	0.104217	3.73822	0.000185326	0.00123898
OSBPL10	114884	262.489	0.376358	0.106015	3.55006	0.000385144	0.00234603
OSGIN1	29948	514.187	1.19092	0.0889197	13.3932	6.62232e-41	8.56583e-39
P4HA1	5033	4141.53	0.399544	0.0433354	9.21981	2.97627e-20	1.2471e-18
PAPPA	5069	3195.92	1.68505	0.0508486	33.1385	8.288e-241	2.05473e-237
PAPSS2	9060	3775.16	0.566855	0.0527821	10.7395	6.6381e-27	4.20178e-25
PBX1	5087	1369.11	0.760428	0.0610367	12.4585	1.25639e-35	1.27135e-33
PBXIP1	57326	721.151	0.376063	0.0742664	5.06371	4.11178e-07	4.6976e-06
PC	5091	475.118	0.814402	0.0922044	8.83257	1.02301e-18	3.90186e-17
PCYOX1	51449	2441.23	0.544049	0.0523441	10.3937	2.64848e-25	1.55103e-23
PDE4B	5142	203.954	0.632692	0.124726	5.07265	3.92308e-07	4.50276e-06
PDE4D	5144	407.668	0.503874	0.0893311	5.64051	1.69544e-08	2.41568e-07
PDLIM3	27295	53.9902	2.42378	0.184434	13.1418	1.89749e-39	2.37187e-37
PEG10	23089	1378.85	1.17316	0.0583881	20.0925	8.58918e-90	5.11056e-87
PF4V1	5197	30.7908	0.557318	0.186224	2.99272	0.00276501	0.0129297
PFDN4	5203	392.86	0.380033	0.091128	4.17032	3.04169e-05	0.000246031
PFKFB3	5209	1961.86	0.578681	0.0519912	11.1304	8.9267e-29	6.26343e-27
PGD	5226	3697.93	0.764917	0.0435143	17.5785	3.59926e-69	1.13913e-66
PHF10	55274	355.014	0.827775	0.0982271	8.42716	3.54168e-17	1.19733e-15
PHF20	51230	1524.19	0.486235	0.0594217	8.18278	2.77363e-16	8.5775e-15
PINK1	65018	2625.49	0.377008	0.0468736	8.04308	8.7608e-16	2.61681e-14
PIP4K2A	5305	2080.39	0.532747	0.0536625	9.92772	3.15369e-23	1.5742e-21
PISD	23761	1788.57	0.328236	0.0560412	5.85705	4.71153e-09	7.35405e-08
PKDCC	91461	416.608	0.661643	0.0924789	7.15452	8.39641e-13	2.00155e-11
PLAT	5327	3335.33	0.43894	0.0471668	9.30613	1.32571e-20	5.74307e-19
PLEKHA2	59339	995.404	0.355233	0.073367	4.84187	1.28623e-06	1.3417e-05
PLIN3	10226	12302.5	0.500884	0.034148	14.668	1.03329e-48	1.72698e-46
PLOD2	5352	9583.36	0.476112	0.0511161	9.31433	1.22729e-20	5.33801e-19
PLTP	5360	2576.32	0.327328	0.048016	6.81707	9.29173e-12	1.98015e-10
PNPLA3	80339	483.373	0.41773	0.0858021	4.86853	1.12433e-06	1.18361e-05
PODNL1	79883	128.707	0.53539	0.142242	3.76395	0.000167254	0.00112932
PPA1	5464	4067.36	0.524803	0.0428869	12.2369	1.97412e-34	1.84686e-32
PPAP2B	8613	3307.89	1.57372	0.0553058	28.4548	4.24973e-178	9.03068e-175
PPME1	51400	2692.1	0.595388	0.0596222	9.98601	1.75504e-23	8.97122e-22
PPP1R3C	5507	727.455	1.53998	0.0783182	19.6631	4.46981e-86	2.29271e-83
PRCP	5547	4924.62	0.333141	0.0518802	6.42135	1.35071e-10	2.53045e-09
PRELP	5549	131.588	0.775614	0.142298	5.45065	5.01872e-08	6.66176e-07
PRG2	5553	33.7081	1.53122	0.187094	8.18421	2.74093e-16	8.49402e-15
PRICKLE2	166336	1688.64	0.352896	0.0559899	6.30286	2.92207e-10	5.31367e-09
PRKAG2	51422	1186.33	0.342161	0.0624259	5.48107	4.22765e-08	5.67565e-07
PRKCH	5583	352.735	0.602438	0.0993762	6.0622	1.34274e-09	2.23166e-08
PRR11	55771	2189.7	0.42471	0.0640232	6.63369	3.27392e-11	6.55445e-10
PRSS12	8492	1421.45	0.41577	0.0578204	7.19071	6.44564e-13	1.56155e-11
PSAP	5660	25594.9	0.352309	0.0313572	11.2353	2.73505e-29	2.00413e-27
PSD3	23362	1680.08	0.702184	0.0587001	11.9622	5.60385e-33	4.90337e-31
PSG1	5669	88.0421	1.55843	0.16344	9.53514	1.49681e-21	6.82978e-20
PSG2	5670	42.988	0.968073	0.181517	5.33325	9.64716e-08	1.22861e-06
PSG4	5672	576.703	1.06025	0.0882202	12.0182	2.85062e-33	2.5391e-31
PSG5	5673	377.369	1.28948	0.100852	12.7859	1.96544e-37	2.13401e-35
PSG7	5676	28.4973	0.50478	0.186972	2.69976	0.00693894	0.0279948
PTGES	9536	985.236	1.20752	0.0772453	15.6323	4.38689e-55	8.81825e-53
PTGR1	22949	1550.06	0.333904	0.0528981	6.3122	2.75093e-10	5.02087e-09
PTK7	5754	4445.71	0.670224	0.0401864	16.6779	1.898e-62	4.78522e-60
PTPN14	5784	5367.3	0.334528	0.0513249	6.51785	7.13213e-11	1.3778e-09
PTPRG	5793	2464.08	0.391922	0.0546698	7.1689	7.56045e-13	1.80532e-11
PTPRJ	5795	607.832	0.757187	0.0774352	9.77834	1.39486e-22	6.62892e-21
PTPRS	5802	1340.32	0.405062	0.056663	7.14863	8.76508e-13	2.07612e-11
PTTG1	9232	1284.89	0.342574	0.0689102	4.97131	6.65015e-07	7.28968e-06
PTTG1IP	754	5836.09	0.400375	0.0377458	10.6071	2.76073e-26	1.68996e-24
PXDN	7837	9206.95	0.760828	0.044397	17.1369	7.86932e-66	2.34112e-63
QPCTL	54814	474.292	0.335767	0.084212	3.98716	6.68676e-05	0.000503113
RAB11FIP1	80223	475.314	0.435928	0.0891482	4.88993	1.00872e-06	1.07166e-05
RAB23	51715	1562.15	0.433478	0.0549289	7.89162	2.98295e-15	8.51659e-14
RAB30	27314	236.378	0.735403	0.114552	6.41983	1.36428e-10	2.54945e-09
RAB42	115273	55.3178	0.466543	0.173455	2.68971	0.00715131	0.0286187
RAB8B	51762	1652.44	0.380047	0.0541922	7.01295	2.3335e-12	5.28322e-11
RAD1	5810	757.561	0.446611	0.0698739	6.39167	1.64085e-10	3.0586e-09
RAET1G	353091	52.7157	0.577023	0.175325	3.29116	0.000997761	0.00536965
RALGPS2	55103	1450.86	0.568768	0.0581824	9.7756	1.433e-22	6.7885e-21
RASD1	51655	91.1585	0.570726	0.151907	3.75707	0.000171911	0.00115657
RASL10B	91608	267.346	0.663497	0.106572	6.22581	4.79078e-10	8.50392e-09
RASL11A	387496	136.323	0.526038	0.135317	3.88746	0.0001013	0.000728647
RAVER2	55225	243.441	0.385934	0.111049	3.47535	0.000510193	0.00301275
RBBP7	5931	3795.14	0.336057	0.0473041	7.10419	1.21032e-12	2.81746e-11
RCN1	5954	8625.5	0.484836	0.0423274	11.4544	2.23467e-30	1.71344e-28
RCN2	5955	1655.42	0.329046	0.0543687	6.05212	1.42954e-09	2.36534e-08
RDH5	5959	455.012	0.484897	0.0847904	5.71877	1.07295e-08	1.58156e-07
REEP6	92840	123.338	0.533008	0.140279	3.79961	0.000144923	0.000998485
RETSAT	54884	2362.71	0.53559	0.0469655	11.4039	3.9979e-30	3.03412e-28
RHOBTB2	23221	568.803	0.378963	0.0804178	4.71243	2.44786e-06	2.43395e-05
RHOBTB3	22836	2062.46	0.428541	0.051281	8.35672	6.44854e-17	2.14591e-15
RILPL2	196383	501.326	0.764622	0.0828452	9.22952	2.71846e-20	1.15205e-18
RITA1	84934	757.029	0.375699	0.0684834	5.48598	4.11176e-08	5.5451e-07
RPL22L1	200916	2612.75	0.345654	0.0643009	5.37557	7.63418e-08	9.87465e-07
RPS10	6204	269.866	0.393805	0.117308	3.35701	0.000787894	0.00438128
RSRP1	57035	851.083	0.418846	0.0724987	5.77728	7.59167e-09	1.14529e-07
SAA1	6288	131.556	0.546139	0.137718	3.96563	7.32014e-05	0.000546897
SAPCD2	89958	314.965	0.419566	0.108599	3.86346	0.000111794	0.000794899
SAT1	6303	5490.3	0.581029	0.0590018	9.84765	7.01656e-23	3.37771e-21
SBSN	374897	650.603	0.549576	0.0796915	6.8963	5.33761e-12	1.16247e-10
SDC1	6382	370.892	0.339171	0.0985326	3.44222	0.000576951	0.00334196
SDC2	6383	1033.94	0.688093	0.062874	10.944	7.09993e-28	4.82244e-26
SERINC2	347735	7693.34	0.940049	0.0499502	18.8197	5.20381e-79	2.21162e-76
SERPINF1	5176	8808.12	0.3841	0.0381739	10.0619	8.14498e-24	4.28115e-22
SERPINH1	871	10062	0.370893	0.0491583	7.54488	4.52715e-14	1.21117e-12
SESN3	143686	825.476	1.83743	0.0741349	24.785	1.30225e-135	1.61425e-132
SETD7	80854	6796.47	0.386978	0.0456977	8.46823	2.49158e-17	8.55942e-16
SEZ6L2	26470	783.657	0.433113	0.0692199	6.25706	3.92295e-10	7.03908e-09
SH2D4A	63898	912.734	0.538376	0.0677263	7.94929	1.87591e-15	5.4607e-14
SH3D21	79729	185.07	0.356217	0.122375	2.91087	0.00360426	0.0161925
SHPK	23729	511.781	0.397468	0.0821141	4.84043	1.29559e-06	1.35052e-05
SIPA1L1	26037	2317.02	0.401979	0.048587	8.27338	1.3021e-16	4.17429e-15
SIRPA	140885	1898.72	0.564209	0.0518435	10.8829	1.39034e-27	9.15105e-26
SIX5	147912	254.014	0.428309	0.108918	3.9324	8.41007e-05	0.000618348
SLC12A8	84561	407.72	1.16645	0.0993878	11.7364	8.29582e-32	6.78023e-30
SLC16A2	6567	2851.26	0.478888	0.0540741	8.85615	8.2825e-19	3.18352e-17
SLC16A5	9121	241.19	0.382898	0.108707	3.5223	0.00042782	0.00257332
SLC16A7	9194	817.787	0.384433	0.0767732	5.00739	5.51737e-07	6.16611e-06
SLC1A1	6505	264.19	1.23787	0.114581	10.8034	3.316e-27	2.15395e-25
SLC25A5	292	5958.33	0.330116	0.0436969	7.55468	4.19888e-14	1.13354e-12
SLC27A1	376497	376.238	0.36144	0.0962717	3.75437	0.000173775	0.00116805
SLC2A1	6513	1802.23	0.470795	0.05243	8.9795	2.72002e-19	1.07322e-17
SLC2A10	81031	1452.73	0.449174	0.0557454	8.05761	7.7803e-16	2.33331e-14
SLC47A1	55244	231.132	0.324921	0.115309	2.81782	0.00483502	0.0207205
SLC7A8	23428	493.73	0.386357	0.0822764	4.69585	2.65505e-06	2.61896e-05
SLIT3	6586	1174.15	0.636969	0.0610583	10.4322	1.76837e-25	1.04799e-23
SMAD3	4088	1531.81	0.322876	0.052849	6.10941	1e-09	1.69612e-08
SMURF2	64750	4027.48	0.375807	0.0564004	6.66319	2.67948e-11	5.44498e-10
SOCS6	9306	1320.77	0.728885	0.0619052	11.7742	5.30142e-32	4.40551e-30
SOGA1	140710	1200.62	0.369164	0.062472	5.90926	3.43644e-09	5.49056e-08
SORT1	6272	478.043	0.459111	0.0858526	5.34767	8.90957e-08	1.14053e-06
SPARC	6678	57343.3	0.548061	0.0365485	14.9954	7.86425e-51	1.42659e-48
SPC24	147841	236.91	0.382459	0.119005	3.21381	0.00130987	0.00681272
SPICE1	152185	256.651	0.383646	0.106211	3.61213	0.000303697	0.00191582
SPON2	10417	10837.9	0.376218	0.0542537	6.93442	4.07896e-12	9.00217e-11
SRD5A3	79644	632.005	0.618764	0.0764251	8.09634	5.66368e-16	1.71234e-14
SSX2IP	117178	854.944	0.382041	0.0661581	5.77467	7.71052e-09	1.1597e-07
ST3GAL5	8869	481.776	0.975516	0.0904763	10.782	4.18676e-27	2.70774e-25
ST5	6764	1441.49	0.88346	0.0613509	14.4001	5.16639e-47	8.26345e-45
STON1	11037	433.592	0.48489	0.0868994	5.5799	2.4066e-08	3.3425e-07
SUMF1	285362	497.162	0.400218	0.0829811	4.823	1.41414e-06	1.45977e-05
SUSD2	56241	253.159	0.580727	0.115739	5.01758	5.23272e-07	5.87605e-06
SVEP1	79987	1867.4	0.463478	0.0527747	8.78221	1.60295e-18	6.03642e-17
SYTL2	54843	217.095	0.437394	0.1182	3.70047	0.000215203	0.00141644
TBC1D10A	83874	382.34	0.384996	0.0970991	3.96498	7.3402e-05	0.000547657
TBC1D4	9882	1744.25	0.392928	0.0524676	7.48896	6.94201e-14	1.82765e-12
TENM2	57451	681.885	0.64345	0.0808347	7.96007	1.71949e-15	5.01517e-14
TENM3	55714	676.846	0.39538	0.0745815	5.30132	1.14969e-07	1.44215e-06
TFRC	7037	7767.5	0.626947	0.0944295	6.63931	3.15153e-11	6.34357e-10
TGFB3	7043	338.642	1.14142	0.100397	11.3692	5.95585e-30	4.42966e-28
TGFBI	7045	71797.1	0.456755	0.0434659	10.5083	7.9069e-26	4.74255e-24
TGFBR1	7046	920.899	0.34373	0.0667324	5.15088	2.5927e-07	3.06326e-06
TGM2	7052	22641.1	0.513181	0.0500327	10.2569	1.10185e-24	6.16164e-23
THRB	7068	360.096	1.08252	0.100587	10.762	5.2047e-27	3.33706e-25
THSD1	55901	227.237	0.375924	0.110545	3.40065	0.00067225	0.00382101
THSD4	79875	841.026	0.357569	0.0711201	5.02768	4.96456e-07	5.60302e-06
THY1	7070	13828.6	0.917685	0.036303	25.2785	5.50695e-141	8.19159e-138
TIMP4	7079	191.863	0.421777	0.122318	3.4482	0.000564346	0.00328044
TMEM120B	144404	1184.22	0.357763	0.0588438	6.07988	1.20276e-09	2.01249e-08
TMEM218	219854	317.506	0.331099	0.103927	3.18589	0.0014431	0.00742001
TMEM50A	23585	2584.76	0.352893	0.0467605	7.54683	4.45995e-14	1.19751e-12
TNFAIP6	7130	442.067	1.11607	0.0937074	11.9102	1.0472e-32	9.10939e-31
TNFRSF11B	4982	379.468	0.459203	0.108087	4.24844	2.15261e-05	0.000179882
TOX2	84969	1183.34	0.34819	0.0599552	5.80751	6.34105e-09	9.70402e-08
TPCN1	53373	2355.81	0.437463	0.0476006	9.19028	3.91816e-20	1.62347e-18
TPM1	7168	3573.83	0.469543	0.0951716	4.93365	8.07085e-07	8.69326e-06
TPM2	7169	18149.4	0.38433	0.0328816	11.6883	1.46322e-31	1.18936e-29
TRIB2	28951	201.913	0.554852	0.117066	4.73966	2.14079e-06	2.14873e-05
TRIM16L	147166	338.912	0.400476	0.110048	3.63911	0.000273583	0.00174658
TRIM2	23321	662.182	0.416656	0.0731989	5.69211	1.25479e-08	1.8317e-07
TRIOBP	11078	3408.73	0.426909	0.043233	9.87459	5.36519e-23	2.62524e-21
TTC3	7267	4952.09	0.326399	0.0505961	6.45106	1.11069e-10	2.10198e-09
TUB	7275	375.28	0.347125	0.097039	3.57717	0.000347338	0.00215008
TXNRD1	7296	11447.9	0.41181	0.041731	9.8682	5.71795e-23	2.77051e-21
UBE4B	10277	1605.96	0.451677	0.0603285	7.48697	7.04811e-14	1.85231e-12
UCP2	7351	161.691	2.24849	0.143458	15.6736	2.29364e-55	4.67368e-53
UGDH	7358	5096.54	0.397594	0.041941	9.47985	2.54639e-21	1.14781e-19
UHRF1	29128	1166.43	0.362203	0.0641136	5.64939	1.61017e-08	2.3119e-07
USP53	54532	3086.92	0.601111	0.051898	11.5825	5.05284e-31	3.97677e-29
VCAN	1462	1361.86	0.493417	0.0655693	7.52513	5.26695e-14	1.40154e-12
VEGFA	7422	3217.67	0.412479	0.0504731	8.17226	3.0267e-16	9.34071e-15
VMO1	284013	56.5846	2.24077	0.181427	12.3508	4.82353e-35	4.75166e-33
WISP1	8840	1009.84	1.48542	0.0851882	17.4369	4.3325e-68	1.31522e-65
WISP2	8839	391.333	0.538606	0.0989193	5.4449	5.18342e-08	6.85973e-07
WNT5A	7474	4162.4	0.846652	0.0513813	16.4778	5.29602e-61	1.27062e-58
XRCC2	7516	183.124	0.389282	0.122617	3.17477	0.00149956	0.00767582
XYLB	9942	401.371	0.467311	0.0892121	5.2382	1.62149e-07	1.99336e-06
XYLT1	64131	3632.8	0.371312	0.059927	6.19607	5.789e-10	1.01307e-08
ZBED6	100381270	419.172	0.388275	0.0909875	4.26735	1.97811e-05	0.000166616
ZNF106	64397	4349.15	0.544485	0.0511048	10.6543	1.66503e-26	1.02344e-24
ZNF184	7738	142.497	0.447616	0.143589	3.11735	0.00182485	0.00905426
ZNF217	7764	1998.18	0.899961	0.0538843	16.7017	1.27324e-62	3.32272e-60
ZNF3	7551	753.821	0.524847	0.0695575	7.54551	4.50518e-14	1.20747e-12
ZNF395	55893	1623.58	1.18121	0.0580291	20.3554	4.15836e-92	2.68938e-89
ZNF404	342908	131.683	0.350943	0.138839	2.5277	0.0114813	0.0421897
ZNF589	51385	330.9	0.432181	0.0952236	4.5386	5.66298e-06	5.2813e-05
ZNF668	79759	440.791	0.468801	0.0906979	5.16882	2.35582e-07	2.79895e-06
ZNF714	148206	323.69	0.332765	0.096555	3.44637	0.000568163	0.00329876
ZNF791	163049	386.323	0.362953	0.0940337	3.85981	0.000113474	0.00080569

## Sheet: LEUTX_DOWN
All significantly up regulated genes determined by DESeq2, fold change greater than 1.25, going down from an FPKM of at least 2
Genes	Gene_ID	baseMean	log2FoldChange	lfcSE	stat	pvalue	padj
ABL2	27	7946.47	-0.480746	0.0430214	-11.1746	5.43114e-29	3.88405e-27
ABLIM3	22885	15775.4	-0.35007	0.0339351	-10.3159	5.97276e-25	3.39102e-23
ACE	1636	377.679	-0.388949	0.0928327	-4.18978	2.79221e-05	0.000227834
ACKR4	51554	114.188	-0.771752	0.147204	-5.24275	1.58201e-07	1.94993e-06
ACTN2	88	234.076	-2.21855	0.129603	-17.118	1.0896e-65	3.178e-63
ACYP2	98	98.2293	-0.373849	0.147995	-2.52609	0.0115339	0.0423515
ADAM19	8728	2074.86	-0.397894	0.0548608	-7.25279	4.08276e-13	1.00548e-11
ADAP1	11033	107.602	-1.45342	0.154099	-9.43178	4.03184e-21	1.78493e-19
ADGRL4	64123	769.305	-0.348546	0.0704881	-4.94475	7.62429e-07	8.27216e-06
ADNP2	22850	1067.85	-0.352186	0.0647709	-5.43741	5.40621e-08	7.11658e-07
ADPRHL2	54936	947.458	-0.350427	0.0671208	-5.22084	1.78117e-07	2.16994e-06
ADPRM	56985	180.981	-0.517354	0.119767	-4.31968	1.56255e-05	0.000133888
ADRB2	154	155.4	-0.395937	0.128956	-3.07033	0.0021382	0.0104042
AEN	64782	2347.54	-0.589943	0.0558772	-10.5578	4.67275e-26	2.8255e-24
AFTPH	54812	620.107	-0.348766	0.0780706	-4.46732	7.92065e-06	7.1929e-05
AGAP4	119016	93.7606	-0.445813	0.151953	-2.9339	0.00334736	0.0152362
AGAP6	414189	354.26	-0.595655	0.101032	-5.89568	3.73134e-09	5.93622e-08
AGRN	375790	6017.88	-0.657386	0.135412	-4.85472	1.20555e-06	1.26196e-05
AHRR	57491	1446.46	-0.482345	0.0578562	-8.33696	7.62228e-17	2.51959e-15
AIM2	9447	54.185	-0.797617	0.181445	-4.39592	1.10306e-05	9.7962e-05
AKAP8L	26993	1621.22	-0.434464	0.0548755	-7.91727	2.42786e-15	6.98538e-14
AMBRA1	55626	1100.9	-0.340496	0.0600332	-5.67178	1.41318e-08	2.05084e-07
ANKRA2	57763	333.691	-0.400501	0.0971439	-4.12276	3.74365e-05	0.000297472
ANKRD10	55608	737.204	-0.721128	0.0798808	-9.02756	1.75541e-19	7.00045e-18
ANKRD49	54851	213.05	-0.342543	0.119358	-2.86988	0.00410627	0.0180339
ANO3	63982	791.587	-0.839922	0.081479	-10.3084	6.4534e-25	3.64997e-23
ANO7P1	101927546	76.9026	-0.960882	0.170895	-5.62265	1.88048e-08	2.65642e-07
AP5B1	91056	769.451	-0.580853	0.0839764	-6.91686	4.61771e-12	1.0131e-10
AP5Z1	9907	1298.92	-0.604753	0.0619614	-9.76015	1.66911e-22	7.83219e-21
APBA3	9546	348.82	-0.473118	0.0984692	-4.80473	1.54962e-06	1.58641e-05
APOBEC3D	140564	91.584	-0.612444	0.158983	-3.85227	0.00011703	0.00082771
APOBEC3F	200316	241.226	-0.52821	0.115487	-4.57374	4.79084e-06	4.5115e-05
APOBEC3G	60489	377	-0.657343	0.0966003	-6.80477	1.01208e-11	2.1415e-10
APOL1	8542	1430.2	-1.0952	0.166279	-6.58649	4.50333e-11	8.88422e-10
APOL2	23780	2391.18	-0.805862	0.0636312	-12.6646	9.29192e-37	9.73361e-35
APOL3	80833	319.712	-1.17223	0.113104	-10.3643	3.60552e-25	2.07876e-23
APOL6	80830	2517.57	-1.00846	0.101613	-9.92452	3.25672e-23	1.61479e-21
AQP9	366	1363.73	-0.87293	0.0613219	-14.2352	5.5405e-46	8.49639e-44
AREG	374	513.48	-0.534361	0.0872765	-6.12261	9.20525e-10	1.56932e-08
ARHGAP22	58504	3611.13	-0.33134	0.0461082	-7.18615	6.66447e-13	1.60932e-11
ARHGAP26	23092	273.03	-0.70965	0.110322	-6.43255	1.25483e-10	2.36273e-09
ARHGEF40	55701	2831.2	-0.427126	0.0485768	-8.7928	1.45879e-18	5.54975e-17
ARID4B	51742	1202.02	-0.446873	0.0643092	-6.94881	3.68374e-12	8.19069e-11
ARL4C	10123	289.012	-0.535095	0.10453	-5.11907	3.0705e-07	3.59919e-06
ARL5B	221079	852.047	-0.464556	0.0718117	-6.46908	9.86031e-11	1.87082e-09
ARNTL	406	374.126	-0.334247	0.0929443	-3.59621	0.000322884	0.00201888
ARNTL2	56938	1247.81	-0.414045	0.0598324	-6.92009	4.51368e-12	9.91742e-11
ARRDC1	92714	620.258	-0.390217	0.0855342	-4.56212	5.06393e-06	4.74644e-05
ARRDC3	57561	1312.07	-1.18675	0.079314	-14.9626	1.28852e-50	2.30924e-48
ARRDC4	91947	1604.78	-0.324553	0.0596263	-5.44312	5.2356e-08	6.90421e-07
ASNS	440	1935.33	-0.965041	0.0547006	-17.6422	1.16739e-69	3.77497e-67
ATF3	467	1005.17	-4.16749	0.103572	-40.2376	0	0
ATF4	468	9487.19	-0.385954	0.0354104	-10.8995	1.15946e-27	7.76889e-26
ATG4D	84971	265.382	-0.354733	0.10535	-3.3672	0.000759349	0.00423999
ATP10A	57194	1121.32	-0.716349	0.0647801	-11.0582	2.0016e-28	1.38483e-26
ATP6V1B2	526	4048.52	-0.482582	0.0449917	-10.726	7.68287e-27	4.82205e-25
B2M	567	32180.5	-0.421605	0.0411445	-10.2469	1.22164e-24	6.78057e-23
B3GNT5	84002	2018.55	-0.404013	0.0490507	-8.23664	1.77117e-16	5.57e-15
BACH1	571	1549.61	-0.624442	0.0602629	-10.362	3.69288e-25	2.12091e-23
BAIAP2L2	80115	167.468	-0.354969	0.130265	-2.72498	0.00643051	0.0262569
BATF2	116071	773.004	-1.47306	0.14776	-9.96928	2.07739e-23	1.05106e-21
BATF3	55509	173.575	-0.452346	0.127552	-3.54636	0.000390598	0.00237537
BBC3	27113	154.042	-0.714026	0.134547	-5.3069	1.11506e-07	1.40802e-06
BCL10	8915	1800.21	-0.433699	0.0523383	-8.28646	1.16673e-16	3.77286e-15
BCL7A	605	372.106	-0.657587	0.0933856	-7.04163	1.90006e-12	4.35491e-11
BEX2	84707	15.2821	-0.714137	0.182368	-3.91592	9.006e-05	0.000656366
BEX4	56271	206.81	-0.359264	0.117563	-3.05594	0.00224358	0.0108531
BIRC3	330	722.707	-1.9289	0.148503	-12.9889	1.41405e-38	1.64328e-36
BMP2	650	170.081	-0.349003	0.130213	-2.68025	0.00735676	0.0293383
BRAF	673	957.325	-0.347301	0.0665541	-5.21832	1.8055e-07	2.1906e-06
BRD1	23774	1156.78	-0.399035	0.0612861	-6.51101	7.46471e-11	1.43645e-09
BRPF1	7862	862.242	-0.326148	0.0682078	-4.78168	1.73839e-06	1.75909e-05
BST2	684	2217.14	-0.604687	0.16687	-3.6237	0.000290421	0.00183987
BTG2	7832	306.318	-1.26336	0.106681	-11.8424	2.35663e-32	1.99175e-30
BTN2A2	10385	197.773	-0.380704	0.12529	-3.03859	0.00237689	0.0113832
BTN3A1	11119	567.274	-0.594839	0.0803019	-7.40753	1.28675e-13	3.32299e-12
BTN3A2	11118	993.274	-0.396523	0.0645706	-6.14092	8.20429e-10	1.4076e-08
BTN3A3	10384	444.063	-0.589697	0.0960892	-6.13698	8.41065e-10	1.44134e-08
C11orf91	100131378	155.812	-0.414931	0.132159	-3.13964	0.00169158	0.00851228
C19orf66	55337	2155.58	-0.659373	0.119269	-5.52846	3.23061e-08	4.40874e-07
C19orf71	100128569	166.02	-0.397889	0.125984	-3.15825	0.0015872	0.00803321
C1orf162	128346	50.3643	-1.2446	0.182601	-6.81598	9.36244e-12	1.99173e-10
C1orf52	148423	729.713	-0.441012	0.0721994	-6.10825	1.00732e-09	1.70659e-08
C1S	716	4640.56	-0.598715	0.0962638	-6.21953	4.98656e-10	8.79893e-09
C21orf91	54149	402.2	-0.822789	0.0930995	-8.83773	9.76798e-19	3.74481e-17
C2orf42	54980	311.083	-0.349421	0.104372	-3.34785	0.000814414	0.00450685
C3	718	891.809	-0.769351	0.0681516	-11.2888	1.49033e-29	1.10292e-27
C3orf38	285237	714.219	-0.438572	0.072281	-6.0676	1.29837e-09	2.16274e-08
C3orf52	79669	175.4	-0.614133	0.122907	-4.99672	5.83145e-07	6.48787e-06
C4orf33	132321	280.371	-0.553735	0.102245	-5.41576	6.1029e-08	7.95623e-07
C6orf62	81688	5332.62	-0.369994	0.042152	-8.77761	1.66989e-18	6.27262e-17
C9orf91	203197	243.008	-0.490425	0.123162	-3.98196	6.83489e-05	0.000513739
CALCRL	10203	242.267	-0.567646	0.112795	-5.03256	4.83976e-07	5.47463e-06
CAMK2D	817	2709.9	-0.417309	0.0447464	-9.32611	1.0983e-20	4.79099e-19
CAMK2N1	55450	4193.32	-0.326313	0.0407612	-8.00548	1.19006e-15	3.5366e-14
CAPN3	825	312.388	-0.366043	0.110411	-3.31528	0.000915508	0.00497922
CARD16	114769	162.428	-0.333612	0.126618	-2.63478	0.00841914	0.0327668
CASP1	834	591.824	-0.808674	0.0868987	-9.30594	1.32815e-20	5.74307e-19
CASP4	837	2141.81	-0.32611	0.0501227	-6.50623	7.70612e-11	1.47908e-09
CASP7	840	1377.07	-0.429692	0.059859	-7.17841	7.05276e-13	1.68937e-11
CBLL1	79872	945.078	-0.383574	0.0654068	-5.86445	4.50634e-09	7.05597e-08
CCDC109B	55013	227.91	-0.407135	0.11396	-3.57261	0.000353436	0.00218238
CCDC174	51244	366.016	-0.411956	0.0920019	-4.4777	7.54527e-06	6.88987e-05
CCDC85B	11007	2348.36	-0.412113	0.0632154	-6.51919	7.06901e-11	1.36738e-09
CCL2	6347	316.304	-0.4915	0.0985219	-4.98874	6.07748e-07	6.72638e-06
CCL20	6364	90.8198	-0.508528	0.153368	-3.31573	0.000914039	0.00497306
CCL5	6352	451.124	-2.82217	0.119617	-23.5933	4.51128e-123	4.47368e-120
CCNG2	901	318.294	-0.352101	0.0985289	-3.57358	0.000352137	0.00217617
CCNL1	57018	2629.4	-0.827504	0.0664949	-12.4446	1.4957e-35	1.50328e-33
CCNT2	905	1008.87	-0.392428	0.0665463	-5.89707	3.70013e-09	5.89918e-08
CCRN4L	25819	636.452	-0.635082	0.0799973	-7.9388	2.04151e-15	5.90806e-14
CD163L1	283316	233.071	-0.463419	0.109194	-4.24398	2.19587e-05	0.000183092
CD68	968	4657.36	-0.4588	0.0561898	-8.16519	3.20924e-16	9.88353e-15
CD7	924	477.314	-0.464885	0.08911	-5.21698	1.81861e-07	2.20292e-06
CD79A	973	20.1521	-1.30627	0.18563	-7.03694	1.96507e-12	4.49007e-11
CD83	9308	170.406	-0.752791	0.124447	-6.04911	1.45648e-09	2.40456e-08
CDH13	1012	2946.5	-0.35876	0.0431307	-8.31798	8.94752e-17	2.93807e-15
CDK5R1	8851	263.223	-0.65395	0.115881	-5.64328	1.66842e-08	2.38403e-07
CDK8	1024	677.545	-0.322562	0.0765839	-4.21188	2.53255e-05	0.000208465
CDKN1B	1027	250.401	-0.353447	0.112738	-3.13511	0.00171789	0.00861841
CDKN2AIP	55602	498.889	-0.408042	0.0864444	-4.72028	2.35515e-06	2.34804e-05
CDKN2B	1030	347.084	-0.385455	0.0976153	-3.94871	7.85718e-05	0.00058176
CEBPG	1054	934.088	-0.683438	0.0696043	-9.8189	9.33561e-23	4.46518e-21
CEP95	90799	539.902	-0.349967	0.0781469	-4.47833	7.52297e-06	6.87372e-05
CFB	629	318.155	-0.901896	0.108711	-8.29627	1.07428e-16	3.50438e-15
CFH	3075	1766.11	-0.79517	0.0653883	-12.1607	5.03089e-34	4.61941e-32
CHAC1	79094	369.831	-1.13274	0.109761	-10.3201	5.71857e-25	3.25915e-23
CHD2	1106	4251.74	-0.46244	0.0430808	-10.7342	7.02897e-27	4.43034e-25
CHIC2	26511	563.881	-0.413259	0.0783048	-5.27758	1.30903e-07	1.63355e-06
CHKB	1120	461.032	-0.397413	0.0858939	-4.62679	3.71384e-06	3.56639e-05
CHMP5	51510	2491.41	-0.385618	0.0584393	-6.59861	4.15029e-11	8.23141e-10
CHST2	9435	5863.5	-0.354635	0.0408442	-8.68262	3.86741e-18	1.42044e-16
CITED4	163732	78.6384	-0.474283	0.159607	-2.97156	0.00296288	0.0137256
CKB	1152	581.702	-0.665413	0.0889338	-7.48212	7.31352e-14	1.91529e-12
CLCN6	1185	739.956	-0.415234	0.0740231	-5.60951	2.02898e-08	2.85265e-07
CLCN7	1186	2453.36	-0.394971	0.0533652	-7.40129	1.34865e-13	3.47682e-12
CLDN15	24146	194.006	-0.617643	0.119101	-5.18588	2.14997e-07	2.56256e-06
CLK1	1195	1056.92	-0.938423	0.0678692	-13.8269	1.75354e-43	2.55724e-41
CLSTN3	9746	255.955	-0.345348	0.121847	-2.83427	0.00459309	0.0198785
CMPK2	129607	1683.58	-1.49802	0.184924	-8.10072	5.46348e-16	1.65856e-14
CNIH3	149111	1529.39	-0.605371	0.0553858	-10.9301	8.27818e-28	5.57185e-26
CNP	1267	3208.38	-0.412038	0.0577634	-7.1332	9.80627e-13	2.29714e-11
COL15A1	1306	1391.72	-0.601077	0.0725586	-8.28402	1.19087e-16	3.84257e-15
COL6A1	1291	233956	-0.397178	0.0395807	-10.0346	1.07368e-23	5.5263e-22
COL6A2	1292	180911	-0.418015	0.0416237	-10.0427	9.88936e-24	5.10779e-22
CPEB2	132864	1381.89	-0.491399	0.0598238	-8.2141	2.13753e-16	6.66579e-15
CPEB4	80315	870.421	-0.625609	0.0718004	-8.71317	2.95493e-18	1.08798e-16
CREB5	9586	452.893	-0.707933	0.0954168	-7.41938	1.17673e-13	3.04945e-12
CREBRF	153222	416.676	-0.711323	0.155451	-4.57588	4.7422e-06	4.4759e-05
CRYL1	51084	515.619	-0.42397	0.0835929	-5.07185	3.93972e-07	4.51838e-06
CRYM	1428	69.3365	-2.62714	0.177849	-14.7718	2.22844e-49	3.81012e-47
CSGALNACT2	55454	2226.09	-0.399917	0.0529729	-7.54946	4.37069e-14	1.17566e-12
CTSK	1513	6773.2	-0.355955	0.0376649	-9.45058	3.36951e-21	1.50968e-19
CTSL	1514	11896.9	-0.395936	0.0421011	-9.4044	5.23258e-21	2.3028e-19
CTSS	1520	216.267	-1.14036	0.119952	-9.50682	1.96583e-21	8.91515e-20
CWC25	54883	740.013	-0.384706	0.0751019	-5.12245	3.01593e-07	3.53801e-06
CXCL10	3627	74.6138	-1.76111	0.169507	-10.3896	2.7662e-25	1.61362e-23
CXCL11	6373	106.282	-2.49655	0.163805	-15.2409	1.89176e-52	3.65454e-50
CXCL3	2921	196.786	-0.818619	0.129621	-6.31548	2.69326e-10	4.92771e-09
CYLD	1540	1813.84	-0.7213	0.0521465	-13.8322	1.63e-43	2.40061e-41
CYP19A1	1588	824.41	-0.33205	0.0749013	-4.43317	9.28588e-06	8.3663e-05
CYTH1	9267	741.428	-0.388905	0.070907	-5.48472	4.14118e-08	5.57467e-07
DBNDD2	55861	337.762	-0.359574	0.100292	-3.58527	0.000336724	0.00209047
DCP1A	55802	1155.73	-0.337597	0.0599742	-5.62904	1.81212e-08	2.56962e-07
DDB2	1643	797.927	-0.675723	0.0684491	-9.8719	5.51098e-23	2.67895e-21
DDIT3	1649	611.866	-1.21087	0.0922036	-13.1325	2.14326e-39	2.65675e-37
DDX58	23586	6729.3	-1.10447	0.100987	-10.9367	7.69599e-28	5.20354e-26
DDX60	55601	5724.29	-0.985313	0.0541622	-18.1919	5.98423e-74	2.28245e-71
DDX60L	91351	3896.62	-1.21555	0.0558169	-21.7774	3.7993e-105	2.82573e-102
DENND3	22898	741.059	-0.820092	0.0745285	-11.0037	3.66633e-28	2.50168e-26
DEPDC7	91614	338.101	-0.554179	0.0945799	-5.85937	4.64623e-09	7.26736e-08
DHX58	79132	691.739	-1.08745	0.136374	-7.97406	1.53551e-15	4.52291e-14
DIRAS3	9077	614.804	-0.664782	0.0832162	-7.98862	1.36455e-15	4.03532e-14
DNAJB5	25822	859.694	-0.439764	0.0672653	-6.53775	6.245e-11	1.22069e-09
DSP	1832	2167.98	-0.337512	0.0548467	-6.15373	7.56799e-10	1.30445e-08
DTX3L	151636	6154.51	-0.56674	0.0443469	-12.7797	2.12896e-37	2.2948e-35
DUSP16	80824	298.515	-0.642624	0.102372	-6.27735	3.44396e-10	6.21709e-09
E2F7	144455	675.142	-0.609437	0.0728089	-8.37037	5.74356e-17	1.9199e-15
EDNRA	1909	513.307	-0.651776	0.0852033	-7.64965	2.01525e-14	5.53079e-13
EFNB2	1948	1055.26	-0.420954	0.0648335	-6.49285	8.42279e-11	1.60627e-09
EGR1	1958	9428.23	-0.422501	0.0992266	-4.25794	2.0632e-05	0.0001731
EHD4	30844	3427.81	-0.37865	0.0430695	-8.7916	1.47448e-18	5.59512e-17
EIF2AK2	5610	5365.73	-0.347694	0.0473294	-7.34626	2.03831e-13	5.17403e-12
ELF1	1997	1657.44	-0.452106	0.0548642	-8.24044	1.71571e-16	5.43005e-15
ELFN1	392617	172.387	-1.39237	0.130486	-10.6706	1.39723e-26	8.6599e-25
ENPEP	2028	236.368	-0.412256	0.111327	-3.70312	0.000212964	0.00140481
ENTHD2	146705	541.11	-0.334974	0.0885152	-3.78436	0.000154104	0.00105103
EPC1	80314	670.88	-0.411882	0.0735548	-5.59966	2.14775e-08	3.00827e-07
EPGN	255324	413.749	-0.678731	0.0898007	-7.55819	4.0871e-14	1.10538e-12
EPSTI1	94240	2661.05	-0.915451	0.104713	-8.74251	2.27982e-18	8.49934e-17
ERAP1	51752	1089.54	-0.51836	0.0615259	-8.42506	3.60565e-17	1.21619e-15
EREG	2069	1633.83	-0.770934	0.0687573	-11.2124	3.54463e-29	2.57202e-27
ERN1	2081	254.878	-0.627921	0.111285	-5.64246	1.67634e-08	2.39304e-07
ESM1	11082	221.127	-0.603804	0.120251	-5.0212	5.13509e-07	5.77357e-06
ETS2	2114	2342.18	-0.728055	0.0530856	-13.7147	8.28683e-43	1.14739e-40
ETV4	2118	899.825	-0.337825	0.0665612	-5.0754	3.86674e-07	4.4484e-06
ETV7	51513	49.275	-1.26891	0.18043	-7.03269	2.02593e-12	4.61496e-11
FAM110A	83541	114.854	-0.362275	0.143616	-2.52253	0.0116514	0.0426673
FAM117A	81558	240.544	-0.482978	0.109869	-4.39594	1.10295e-05	9.7962e-05
FAM122C	159091	82.1497	-0.480927	0.155146	-3.09984	0.00193628	0.00952768
FAM179B	23116	733.488	-0.423906	0.0715159	-5.92745	3.07683e-09	4.94253e-08
FAM214A	56204	697.506	-0.435617	0.0730449	-5.96369	2.46608e-09	3.98727e-08
FAM46A	55603	1667.12	-0.453548	0.0576131	-7.87231	3.48148e-15	9.88302e-14
FAM65B	9750	349.545	-0.359337	0.104866	-3.42664	0.00061109	0.00351507
FAM83G	644815	608.339	-0.444399	0.0785987	-5.65402	1.5674e-08	2.25484e-07
FBXO6	26270	464.52	-0.552242	0.0888015	-6.21884	5.00846e-10	8.82711e-09
FEM1C	56929	1540.82	-0.500418	0.0580565	-8.6195	6.72473e-18	2.41037e-16
FGF1	2246	317.691	-0.407746	0.0999576	-4.07919	4.51927e-05	0.000353625
FGF5	2250	8013.15	-0.359244	0.0425788	-8.43716	3.25138e-17	1.10169e-15
FICD	11153	282.876	-0.428976	0.111336	-3.85298	0.000116689	0.000825763
FILIP1L	11259	1570.82	-1.02762	0.0616247	-16.6755	1.97553e-62	4.89766e-60
FLCN	201163	938.968	-0.972265	0.0707049	-13.751	5.02124e-43	7.04632e-41
FLT3LG	2323	96.2152	-0.923511	0.161606	-5.7146	1.09964e-08	1.61633e-07
FMR1	2332	1025.03	-0.609046	0.0734237	-8.29496	1.08624e-16	3.53562e-15
FNIP1	96459	1078.51	-0.373477	0.0607988	-6.14284	8.10568e-10	1.39229e-08
FNIP2	57600	531.576	-0.61363	0.0794807	-7.72049	1.15881e-14	3.20992e-13
FOSL1	8061	7413.38	-0.489107	0.0493294	-9.91513	3.57795e-23	1.76817e-21
FOXC2	2303	353.027	-0.403443	0.0976024	-4.13354	3.57225e-05	0.000284697
FOXF1	2294	329.136	-0.6997	0.0968936	-7.22133	5.14832e-13	1.25749e-11
FRS2	10818	976.812	-0.394883	0.0634518	-6.22336	4.86625e-10	8.61732e-09
FZD7	8324	818.12	-0.424854	0.0682013	-6.22942	4.68179e-10	8.35032e-09
FZD8	8325	231.063	-1.14358	0.114802	-9.96134	2.25e-23	1.13454e-21
GABRE	2564	440.206	-0.523235	0.10477	-4.99412	5.91036e-07	6.56094e-06
GADD45A	1647	2369.86	-0.353121	0.108257	-3.26187	0.00110681	0.00587573
GADD45B	4616	1203.66	-0.671521	0.067324	-9.97446	1.97162e-23	1.00438e-21
GBP1	2633	2775.22	-0.611052	0.0542273	-11.2684	1.88057e-29	1.38482e-27
GBP3	2635	2286.9	-0.729684	0.0578659	-12.6099	1.86216e-36	1.93704e-34
GBP5	115362	373.207	-1.81299	0.168713	-10.746	6.18859e-27	3.95087e-25
GCA	25801	149.33	-1.21219	0.13383	-9.05768	1.33256e-19	5.38636e-18
GDNF	2668	615.342	-0.398999	0.0762529	-5.23257	1.67166e-07	2.0449e-06
GEM	2669	856.277	-1.03322	0.0734003	-14.0765	5.29936e-45	7.96243e-43
GET4	51608	866.947	-0.646475	0.0691384	-9.35045	8.72733e-21	3.81821e-19
GMPR	2766	420.964	-1.35562	0.155183	-8.73562	2.42322e-18	9.01134e-17
GORAB	92344	474.725	-0.810112	0.0876457	-9.24304	2.39595e-20	1.02413e-18
GPC4	2239	233.148	-0.70983	0.1141	-6.22112	4.93634e-10	8.72067e-09
GPR1	2825	111.653	-0.380279	0.141219	-2.69283	0.0070849	0.0284755
GPR176	11245	3251.25	-0.429001	0.0426729	-10.0532	8.8894e-24	4.63964e-22
GRPEL2	134266	628.973	-0.334472	0.0751179	-4.45263	8.48258e-06	7.67508e-05
GSDMD	79792	700.002	-0.475599	0.0807006	-5.89338	3.78378e-09	6.00681e-08
H1F0	3005	2725.36	-0.663706	0.0570006	-11.6438	2.46657e-31	1.99404e-29
H1FX	8971	707.922	-0.594975	0.083382	-7.13553	9.64119e-13	2.2656e-11
H3F3B	3021	9575.67	-0.342476	0.0394873	-8.67307	4.20635e-18	1.53356e-16
HAS2	3037	4105.94	-0.324003	0.0469911	-6.89499	5.38678e-12	1.17147e-10
HBEGF	1839	263.294	-0.342425	0.105468	-3.24672	0.00116741	0.00616445
HDAC9	9734	331.735	-1.75974	0.113375	-15.5213	2.48827e-54	4.93507e-52
HDX	139324	229.561	-0.423628	0.120828	-3.50603	0.000454849	0.00271286
HELQ	113510	379.578	-0.588253	0.094479	-6.22628	4.77638e-10	8.48848e-09
HELZ2	85441	7658.08	-0.947048	0.114763	-8.25222	1.55475e-16	4.94164e-15
HERC5	51191	969.546	-2.15058	0.126379	-17.0169	6.15409e-65	1.76043e-62
HERC6	55008	3848.75	-0.914515	0.129323	-7.07157	1.53193e-12	3.52748e-11
HES4	57801	79.266	-1.31382	0.160264	-8.19783	2.44756e-16	7.61661e-15
HES7	84667	72.2936	-0.538924	0.165078	-3.26466	0.00109595	0.0058243
HIF3A	64344	228.771	-0.488046	0.126539	-3.85689	0.000114837	0.000814203
HINFP	25988	254.859	-0.419671	0.105915	-3.96235	7.42162e-05	0.000551983
HIP1R	9026	1481.16	-0.32611	0.0561696	-5.8058	6.406e-09	9.78328e-08
HIST1H2AC	8334	452.2	-0.371767	0.088329	-4.20889	2.56626e-05	0.000210552
HIST1H2AE	3012	42.7795	-1.12315	0.182715	-6.14699	7.89678e-10	1.35797e-08
HIST1H2BD	3017	255.08	-0.549231	0.117669	-4.66758	3.04761e-06	2.97462e-05
HIST1H2BG	8339	111.643	-1.06442	0.15341	-6.93841	3.96526e-12	8.76422e-11
HIST1H2BJ	8970	22.9805	-0.511645	0.187355	-2.73088	0.00631646	0.0258836
HIST1H3D	8351	29.0513	-0.844233	0.18733	-4.50666	6.58563e-06	6.05821e-05
HIST1H4E	8367	15.8961	-0.7535	0.180006	-4.18596	2.83958e-05	0.000231445
HIST1H4H	8365	41.1341	-0.938658	0.181899	-5.16031	2.4654e-07	2.91749e-06
HIST2H2BE	8349	979.604	-0.455243	0.0696836	-6.533	6.44664e-11	1.25845e-09
HIST2H2BF	440689	20.5295	-0.506221	0.186897	-2.70855	0.00675772	0.0273765
HIVEP2	3097	1520.86	-0.428971	0.0585357	-7.32837	2.32965e-13	5.9035e-12
HLA-A	3105	14043.2	-0.386138	0.0530137	-7.28373	3.24718e-13	8.1316e-12
HLA-B	3106	10364.5	-1.01504	0.146132	-6.94605	3.75667e-12	8.34036e-11
HLA-C	3107	7208.71	-0.619823	0.121944	-5.08283	3.71845e-07	4.30109e-06
HLA-DOB	3112	135.629	-0.41178	0.14073	-2.92602	0.00343325	0.0155463
HLA-E	3133	8783.13	-0.561508	0.0882172	-6.36506	1.95207e-10	3.62058e-09
HLA-F	3134	443.905	-1.0179	0.167934	-6.06129	1.35034e-09	2.24177e-08
HLA-G	3135	55.693	-0.577765	0.172891	-3.34179	0.000832399	0.004591
HMGA2	8091	6170.85	-0.353874	0.0412801	-8.5725	1.01258e-17	3.59478e-16
HMGCS1	3157	2917.21	-0.567858	0.0622059	-9.12868	6.93409e-20	2.83364e-18
HS3ST2	9956	276.983	-1.21341	0.116587	-10.4078	2.28537e-25	1.34367e-23
HSD17B2	3294	130.936	-0.490646	0.140761	-3.48566	0.000490917	0.0029087
HSPB7	27129	1453.8	-0.35594	0.0638269	-5.57665	2.45198e-08	3.39918e-07
HSPBAP1	79663	203.989	-0.605491	0.115618	-5.23698	1.63224e-07	2.00327e-06
ICAM1	3383	427.134	-0.802728	0.0962585	-8.3393	7.47316e-17	2.48132e-15
IER2	9592	1500.66	-0.543874	0.113011	-4.8126	1.48979e-06	1.53043e-05
IFI16	3428	10667.9	-0.453565	0.0416738	-10.8837	1.37875e-27	9.11507e-26
IFI27	3429	4643.72	-0.713133	0.142886	-4.99093	6.00885e-07	6.65538e-06
IFI30	10437	331.654	-0.47186	0.115044	-4.10155	4.10393e-05	0.000323337
IFI35	3430	3096.2	-0.74248	0.11867	-6.25668	3.93258e-10	7.04784e-09
IFI44	10561	8586.22	-0.667411	0.0555269	-12.0196	2.80364e-33	2.5123e-31
IFI44L	10964	6987.27	-0.814374	0.154594	-5.26782	1.38053e-07	1.71557e-06
IFI6	2537	18581.5	-0.617844	0.156925	-3.93719	8.24404e-05	0.00060708
IFIH1	64135	3379.21	-1.40998	0.118415	-11.907	1.08788e-32	9.40824e-31
IFIT1	3434	12874.8	-1.02824	0.115089	-8.93437	4.09503e-19	1.59878e-17
IFIT2	3433	6232.72	-2.14478	0.149967	-14.3017	2.1363e-46	3.31015e-44
IFIT3	3437	13633.8	-1.23536	0.142354	-8.67813	4.0234e-18	1.47409e-16
IFIT5	24138	1905.62	-0.585892	0.0561933	-10.4264	1.87929e-25	1.10931e-23
IFITM1	8519	14075.3	-0.788898	0.157329	-5.01434	5.3217e-07	5.96536e-06
IFITM2	10581	9264.85	-0.396524	0.0941678	-4.21083	2.54439e-05	0.000209104
IFNB1	3456	28.3653	-1.54678	0.186956	-8.27347	1.30113e-16	4.17429e-15
IFNE	338376	58.542	-0.49135	0.176703	-2.78066	0.00542489	0.0227375
IFRD1	3475	990.291	-0.645595	0.0653575	-9.87789	5.19119e-23	2.54848e-21
IKZF5	64376	596.984	-0.372566	0.0819204	-4.5479	5.41829e-06	5.06581e-05
IL15RA	3601	535.261	-0.870442	0.0888641	-9.7952	1.18067e-22	5.62897e-21
IL17RC	84818	988.293	-0.38641	0.0664202	-5.81765	5.96807e-09	9.18045e-08
IL17RE	132014	339.064	-0.677583	0.101823	-6.65453	2.84204e-11	5.75768e-10
IL18R1	8809	210.032	-0.461195	0.114285	-4.03548	5.44906e-05	0.000418961
IL24	11009	424.144	-1.01789	0.100924	-10.0857	6.39188e-24	3.3836e-22
IL32	9235	215.043	-1.21338	0.118711	-10.2213	1.59189e-24	8.70564e-23
IL7R	3575	438.014	-0.341949	0.10157	-3.36661	0.000760972	0.00424745
IMPA1	3612	575.161	-0.40008	0.0830373	-4.81808	1.44947e-06	1.49417e-05
ING3	54556	300.511	-0.455215	0.104304	-4.36432	1.27522e-05	0.000111845
INHBA	3624	1592.12	-0.370125	0.0726661	-5.0935	3.51516e-07	4.0882e-06
INSIG1	3638	3290.66	-0.384624	0.10936	-3.51705	0.000436377	0.00261633
INTS2	57508	601.791	-0.390394	0.079367	-4.91884	8.70581e-07	9.32989e-06
IRAK2	3656	315.875	-0.796526	0.109293	-7.288	3.14594e-13	7.90471e-12
IRAK4	51135	1322.14	-0.350628	0.0619771	-5.65738	1.53704e-08	2.21976e-07
IRF1	3659	638.408	-1.23085	0.0846304	-14.5438	6.39596e-48	1.05711e-45
IRF2	3660	706.246	-0.334982	0.0711615	-4.70735	2.50963e-06	2.48871e-05
IRF7	3665	1396.91	-0.829766	0.141306	-5.87213	4.30239e-09	6.77946e-08
IRF9	10379	2014.78	-0.333668	0.0553939	-6.02356	1.70624e-09	2.80136e-08
ISG15	9636	11725.9	-0.943653	0.159683	-5.90953	3.43094e-09	5.48765e-08
ISG20	3669	300.684	-2.13253	0.125745	-16.9591	1.64744e-64	4.62372e-62
ITGA10	8515	992.53	-0.887507	0.0705846	-12.5737	2.94745e-36	3.04467e-34
ITGA2	3673	8711.84	-0.540486	0.0357244	-15.1293	1.03739e-51	1.95331e-49
ITPKA	3706	90.6975	-0.485131	0.153552	-3.15939	0.00158101	0.00801004
ITPR3	3710	9957.03	-0.326794	0.0346451	-9.43261	4.00012e-21	1.77617e-19
ITPRIP	85450	5066.54	-0.367023	0.0455402	-8.05931	7.67235e-16	2.30558e-14
JDP2	122953	1138.9	-0.473141	0.0635598	-7.44403	9.76628e-14	2.53975e-12
JUN	3725	4403.52	-0.711869	0.0587154	-12.1241	7.87545e-34	7.18695e-32
JUNB	3726	1175.98	-0.497175	0.0752799	-6.60436	3.99245e-11	7.92894e-10
KANSL1L	151050	150.509	-0.882629	0.135783	-6.50028	8.01701e-11	1.53479e-09
KCNMA1	3778	1859.96	-0.457201	0.059621	-7.66845	1.74086e-14	4.78655e-13
KDM6A	7403	824.842	-0.765878	0.0689605	-11.106	1.17234e-28	8.14888e-27
KDM6B	23135	603.145	-0.354671	0.0905751	-3.91577	9.0117e-05	0.00065646
KDSR	2531	3315.74	-0.383058	0.0473583	-8.08851	6.04009e-16	1.81875e-14
KIAA0226	9711	936.909	-0.382198	0.0637319	-5.99697	2.01032e-09	3.27889e-08
KIAA0907	22889	1110.25	-0.40645	0.064288	-6.32233	2.57643e-10	4.72558e-09
KLF10	7071	2974.25	-1.2274	0.123098	-9.97092	2.04336e-23	1.03737e-21
KLF11	8462	358.958	-0.461587	0.0954191	-4.83747	1.31504e-06	1.36887e-05
KLF15	28999	105.337	-0.730377	0.150196	-4.86284	1.15715e-06	1.21301e-05
KLF3	51274	1090.78	-0.393916	0.05984	-6.58283	4.61586e-11	9.09416e-10
KLF4	9314	1844.82	-1.80218	0.120033	-15.0141	5.93806e-51	1.09048e-48
KLHL26	55295	229.179	-0.546974	0.112324	-4.86959	1.11828e-06	1.1789e-05
LAP3	51056	5209.37	-0.454374	0.0428408	-10.6061	2.79149e-26	1.70178e-24
LARP6	55323	712.96	-0.499455	0.0736674	-6.77987	1.20285e-11	2.52717e-10
LGALS3BP	3959	6659.13	-0.438507	0.113731	-3.85564	0.000115429	0.000818008
LGALS9	3965	564.523	-1.35871	0.166753	-8.14806	3.69808e-16	1.1342e-14
LIF	3976	202.195	-0.600138	0.129403	-4.63775	3.5222e-06	3.39064e-05
LIG4	3981	536.294	-0.380841	0.0809743	-4.70324	2.56071e-06	2.53093e-05
LIMK2	3985	455.581	-0.436171	0.0932859	-4.67564	2.93042e-06	2.864e-05
LMO4	8543	1076.43	-0.514615	0.072542	-7.09402	1.30267e-12	3.02769e-11
LOXL3	84695	1189.1	-0.467318	0.0590195	-7.91803	2.41313e-15	6.95644e-14
LPCAT2	54947	313.633	-0.385804	0.09883	-3.90371	9.47295e-05	0.000685361
LRIF1	55791	848.336	-0.336152	0.0734693	-4.57541	4.75291e-06	4.48032e-05
LRRC32	2615	246.928	-0.51911	0.10748	-4.82983	1.36649e-06	1.41549e-05
LRRC37B	114659	184.196	-0.854262	0.124008	-6.88874	5.62877e-12	1.22231e-10
LRRC49	54839	189.675	-1.09663	0.127688	-8.58831	8.82595e-18	3.14081e-16
LRSAM1	90678	739.364	-0.597036	0.0726633	-8.21647	2.09575e-16	6.54923e-15
LSMEM1	286006	66.5801	-1.44495	0.170593	-8.47021	2.44959e-17	8.45423e-16
LY6E	4061	15661.3	-0.407482	0.0990427	-4.1142	3.88518e-05	0.000306915
MAFF	23764	1360.58	-0.748401	0.073401	-10.1961	2.06473e-24	1.12091e-22
MAFG	4097	1477.21	-0.646886	0.0729266	-8.87037	7.29034e-19	2.81672e-17
MAFK	7975	521.049	-0.414928	0.0843958	-4.91646	8.81254e-07	9.43068e-06
MAP2	4133	693.866	-0.542867	0.074991	-7.2391	4.51677e-13	1.10505e-11
MARS	4141	4487.13	-0.374881	0.0419507	-8.93623	4.02677e-19	1.57627e-17
MAST4	375449	579.57	-0.382901	0.0812809	-4.71084	2.46699e-06	2.45134e-05
MBP	4155	413.64	-0.537482	0.0979767	-5.48581	4.11575e-08	5.54546e-07
MCOLN1	57192	482.739	-0.35922	0.0827933	-4.33875	1.43293e-05	0.000123492
MDK	4192	514.557	-0.552075	0.103699	-5.32382	1.01611e-07	1.29185e-06
MED26	9441	461.791	-0.434997	0.0833237	-5.22057	1.78377e-07	2.17133e-06
MESDC1	59274	289.458	-0.340782	0.111291	-3.06208	0.00219803	0.010657
MET	4233	2218.75	-0.343202	0.0526911	-6.51347	7.34337e-11	1.41493e-09
MFSD12	126321	2323.57	-0.420652	0.0622853	-6.75363	1.44192e-11	3.00822e-10
MGLL	11343	10855.1	-0.367463	0.0350333	-10.489	9.70718e-26	5.79897e-24
MIER1	57708	1202.77	-0.41746	0.0614078	-6.79816	1.05963e-11	2.23574e-10
MITD1	129531	422.304	-0.33005	0.0886167	-3.72447	0.000195726	0.00130382
MMP10	4319	209.26	-0.451236	0.114891	-3.92751	8.5831e-05	0.000628934
MMP14	4323	29931	-0.418486	0.0330374	-12.667	9.00456e-37	9.49949e-35
MMP19	4327	4109.19	-0.682398	0.0495789	-13.7639	4.20243e-43	5.95345e-41
MORC3	23515	1176.48	-0.339885	0.0606831	-5.60098	2.13138e-08	2.98815e-07
MOV10	4343	2708.04	-0.533482	0.0629829	-8.47026	2.44837e-17	8.45423e-16
MSANTD3	91283	1045.82	-0.325568	0.0653582	-4.98128	6.31641e-07	6.96491e-06
MSX2	4488	129.219	-0.413115	0.137759	-2.99883	0.00271017	0.0126973
MT1M	4499	373.023	-0.391206	0.115717	-3.3807	0.000723019	0.00407537
MTHFD2L	441024	217.551	-0.363213	0.116088	-3.12878	0.00175533	0.00877185
MTRNR2L9	100463487	629.316	-0.390116	0.0843779	-4.62344	3.77431e-06	3.61512e-05
MX1	4599	34689.4	-0.887998	0.127187	-6.9818	2.91416e-12	6.53819e-11
MX2	4600	11971.2	-0.863908	0.155474	-5.55659	2.75093e-08	3.7854e-07
MXD1	4084	288.628	-0.856433	0.110387	-7.75847	8.59621e-15	2.39904e-13
MYD88	4615	4276.42	-0.663404	0.0558817	-11.8716	1.66301e-32	1.42168e-30
MYLIP	29116	172.676	-0.863001	0.131888	-6.54342	6.01262e-11	1.17836e-09
N4BP1	9683	2294.37	-0.364529	0.0489393	-7.44859	9.4346e-14	2.45779e-12
NAGS	162417	1357.8	-0.462279	0.06178	-7.48267	7.28302e-14	1.91067e-12
NAMPT	10135	2719.34	-0.371517	0.0505661	-7.34716	2.02468e-13	5.14822e-12
NAPA	8775	3866.7	-0.455678	0.0446558	-10.2042	1.89823e-24	1.03429e-22
NAV3	89795	3786.91	-0.397986	0.0459047	-8.66983	4.32757e-18	1.5739e-16
NBPF19	101060226	395.78	-0.536981	0.0907976	-5.91405	3.33801e-09	5.35053e-08
NBPF26	101060684	352.93	-0.34005	0.0926042	-3.67208	0.000240587	0.00156072
NCOA7	135112	1302.1	-0.869605	0.0739393	-11.7611	6.19479e-32	5.11931e-30
NEBL	10529	249.594	-0.724789	0.10747	-6.7441	1.53983e-11	3.19455e-10
NEU1	4758	1043.38	-0.348684	0.0641332	-5.43687	5.42242e-08	7.1316e-07
NFE2L3	9603	219.243	-0.854019	0.12879	-6.6311	3.33203e-11	6.66183e-10
NFKB1	4790	1726.35	-0.372549	0.0521053	-7.14993	8.68232e-13	2.06309e-11
NFKB2	4791	1653.64	-0.430259	0.0625923	-6.874	6.24278e-12	1.34973e-10
NFKBIA	4792	1338.06	-0.577538	0.0604663	-9.5514	1.27952e-21	5.85628e-20
NFKBIB	4793	731.396	-0.47596	0.0723706	-6.57671	4.8098e-11	9.46372e-10
NFKBIE	4794	339.609	-0.870512	0.102911	-8.45887	2.69987e-17	9.25358e-16
NFKBIL1	4795	225.633	-0.44135	0.112426	-3.92568	8.64838e-05	0.000633405
NFKBIZ	64332	710.456	-0.642136	0.134067	-4.78965	1.67076e-06	1.69758e-05
NGF	4803	93.8459	-0.514864	0.153213	-3.36045	0.000778155	0.00433361
NLRC5	84166	1700.26	-0.793236	0.0584766	-13.565	6.45597e-42	8.57433e-40
NLRP1	22861	665.011	-0.434912	0.0775509	-5.60808	2.04578e-08	2.87356e-07
NMI	9111	535.337	-0.956017	0.0858466	-11.1363	8.34723e-29	5.9064e-27
NR1D1	9572	742.004	-1.84043	0.0920385	-19.9963	5.92874e-89	3.39192e-86
NR1D2	9975	540	-0.879253	0.0849204	-10.3539	4.01981e-25	2.29979e-23
NR3C1	2908	3211.43	-0.38526	0.0456051	-8.44775	2.96968e-17	1.01549e-15
NREP	9315	1090.95	-0.419077	0.0663701	-6.31425	2.71476e-10	4.96093e-09
NRG1	3084	128.693	-0.613269	0.137062	-4.4744	7.66279e-06	6.98859e-05
NTM	50863	383.596	-0.326386	0.0903963	-3.61061	0.000305478	0.00192542
NTSR1	4923	957.05	-0.70073	0.0669098	-10.4728	1.15241e-25	6.85683e-24
NUDT17	200035	102.816	-0.461659	0.152092	-3.03538	0.00240232	0.0114865
NUPR1	26471	692.42	-0.883464	0.0767051	-11.5177	1.07484e-30	8.37084e-29
OAS1	4938	5860.89	-0.922062	0.144875	-6.36455	1.95866e-10	3.62828e-09
OAS2	4939	17468.3	-0.734083	0.107926	-6.80172	1.03379e-11	2.18432e-10
OAS3	4940	10300.3	-0.765832	0.125608	-6.09701	1.08073e-09	1.82059e-08
OASL	8638	3270.21	-1.31106	0.149257	-8.78388	1.57925e-18	5.96228e-17
ODF3B	440836	89.6384	-0.786015	0.167033	-4.70575	2.52938e-06	2.50496e-05
OFD1	8481	840.984	-0.32831	0.0656996	-4.99714	5.8186e-07	6.47842e-06
OGFR	11054	2425.71	-0.512831	0.0630142	-8.13834	4.00738e-16	1.22402e-14
OPTN	10133	4060.94	-0.364956	0.0441392	-8.2683	1.35885e-16	4.32826e-15
OTUD3	23252	523.534	-0.326592	0.0853516	-3.82643	0.000130015	0.000907968
PAG1	55824	1193.44	-0.393898	0.0587716	-6.70219	2.05319e-11	4.23008e-10
PAN2	9924	727.125	-0.506539	0.0727257	-6.96506	3.28257e-12	7.33157e-11
PAPD4	167153	1385.19	-0.351223	0.0568801	-6.1748	6.62493e-10	1.14989e-08
PARP10	84875	2924.11	-0.602352	0.120619	-4.99384	5.91915e-07	6.56579e-06
PARP12	64761	2615.24	-0.881581	0.104797	-8.41226	4.02199e-17	1.3505e-15
PARP14	54625	8012	-0.864663	0.104949	-8.23886	1.73864e-16	5.49091e-15
PARP6	56965	744.369	-0.412674	0.0814096	-5.06911	3.99688e-07	4.5804e-06
PARP8	79668	447.773	-0.341773	0.0883521	-3.86831	0.000109594	0.000781501
PARP9	83666	7554.08	-0.57993	0.05332	-10.8764	1.49323e-27	9.78493e-26
PATL1	219988	2831.32	-0.487892	0.0491533	-9.92595	3.21046e-23	1.59718e-21
PATL2	197135	100.23	-1.97893	0.162602	-12.1704	4.46939e-34	4.12932e-32
PCDH18	54510	1990.62	-0.400451	0.0616319	-6.49746	8.16866e-11	1.56181e-09
PCF11	51585	1798.92	-0.4705	0.0517985	-9.08328	1.0535e-19	4.29336e-18
PCGF5	84333	2295.55	-0.333857	0.0527697	-6.32669	2.50483e-10	4.59991e-09
PDE9A	5152	115.856	-0.446369	0.141916	-3.1453	0.00165919	0.0083634
PENK	5179	954.411	-0.400394	0.0669991	-5.97611	2.28527e-09	3.71107e-08
PHF11	51131	1248.09	-0.488178	0.0649427	-7.51706	5.60201e-14	1.48538e-12
PHGDH	26227	1223.61	-0.690556	0.0593658	-11.6322	2.82665e-31	2.26056e-29
PIM3	415116	643.262	-0.42657	0.0809953	-5.2666	1.3897e-07	1.72553e-06
PLA2G4A	5321	250.391	-0.354775	0.10659	-3.32842	0.000873395	0.00478341
PLA2G4C	8605	159.767	-1.85871	0.13891	-13.3807	7.84187e-41	1.00558e-38
PLD6	201164	171.556	-0.370345	0.123319	-3.00315	0.00267203	0.0125581
PLEKHA4	57664	3446.7	-0.944317	0.102533	-9.20991	3.26386e-20	1.36142e-18
PLEKHF1	79156	192.684	-0.67605	0.133413	-5.06736	4.03366e-07	4.61544e-06
PLEKHF2	79666	297.977	-0.670233	0.103649	-6.4664	1.00362e-10	1.90177e-09
PLEKHM1	9842	1194.92	-0.388723	0.0639659	-6.07704	1.22418e-09	2.04374e-08
PLEKHM2	23207	4029.79	-0.366707	0.0496969	-7.37886	1.59649e-13	4.08739e-12
PLEKHO1	51177	646.286	-0.401815	0.0738084	-5.44403	5.2087e-08	6.88094e-07
PLK2	10769	387.628	-1.115	0.0961485	-11.5967	4.28443e-31	3.38994e-29
PLSCR1	5359	4353.24	-0.677863	0.0589065	-11.5074	1.21023e-30	9.3761e-29
PMAIP1	5366	2333.68	-1.31067	0.13108	-9.99897	1.53984e-23	7.89829e-22
PML	5371	5381.91	-0.592194	0.055116	-10.7445	6.28945e-27	3.9981e-25
PNPT1	87178	5136.7	-0.523833	0.0420426	-12.4596	1.24011e-35	1.26347e-33
PODXL	5420	898.743	-0.591891	0.0693918	-8.5297	1.46729e-17	5.11146e-16
POMZP3	22932	106.394	-0.867651	0.147083	-5.89906	3.65577e-09	5.83472e-08
POU2F2	5452	727.305	-0.738458	0.0730983	-10.1023	5.39853e-24	2.86797e-22
PPAP2C	8612	91.8963	-0.606296	0.151238	-4.00889	6.10037e-05	0.000461327
PPM1D	8493	409.723	-0.553542	0.0898706	-6.15932	7.30558e-10	1.26214e-08
PPM1K	152926	692.818	-0.63075	0.078981	-7.9861	1.39279e-15	4.11066e-14
PPP1R14C	81706	86.7635	-0.427497	0.153192	-2.7906	0.00526104	0.0222261
PPP1R15A	23645	5423.74	-0.994291	0.054879	-18.1179	2.30288e-73	8.56385e-71
PPP1R18	170954	5019.21	-0.357781	0.0448838	-7.97128	1.57045e-15	4.61668e-14
PPP3CC	5533	682.676	-0.478938	0.0758791	-6.31186	2.757e-10	5.02578e-09
PRDM1	639	1425.4	-0.352408	0.0601875	-5.85517	4.76521e-09	7.43003e-08
PRICKLE1	144165	393.738	-0.430053	0.0942416	-4.56331	5.0354e-06	4.72565e-05
PRKD2	25865	1072.64	-0.424587	0.0761939	-5.57246	2.51165e-08	3.47542e-07
PRR16	51334	557.086	-0.356141	0.0824333	-4.32035	1.55779e-05	0.000133557
PRRX1	5396	14651.2	-0.462696	0.0354417	-13.0551	5.94028e-39	7.12594e-37
PSAT1	29968	2281.81	-0.443572	0.0489551	-9.06081	1.29491e-19	5.24845e-18
PSMB8	5696	1917	-0.816423	0.0686485	-11.8928	1.28998e-32	1.10916e-30
PSMB9	5698	847.191	-1.13943	0.0871534	-13.0739	4.6429e-39	5.61489e-37
PSME1	5720	2492.37	-0.399756	0.0591866	-6.75416	1.43661e-11	3.00134e-10
PSME2	5721	2227.92	-0.356536	0.0520835	-6.84547	7.62254e-12	1.63615e-10
PTBP2	58155	273.27	-0.427718	0.11008	-3.88551	0.000102115	0.0007338
PTGER4	5734	263.516	-0.778125	0.106822	-7.28433	3.23276e-13	8.10917e-12
PTGIR	5739	523.642	-0.64817	0.0902377	-7.18292	6.824e-13	1.63986e-11
PTGS2	5743	388.211	-1.57661	0.179924	-8.76265	1.90721e-18	7.1281e-17
PWWP2B	170394	305.603	-0.362705	0.107318	-3.37972	0.0007256	0.00408682
PXDC1	221749	1326.96	-0.333854	0.0581549	-5.74077	9.42475e-09	1.40053e-07
RAB9A	9367	1031.81	-0.32245	0.0648528	-4.97202	6.62574e-07	7.26828e-06
RAC3	5881	470.584	-0.351413	0.0906296	-3.87747	0.000105549	0.000755555
RALA	5898	5658.08	-0.431889	0.0446149	-9.68038	3.6537e-22	1.68263e-20
RARRES3	5920	61.6871	-0.560301	0.176315	-3.17784	0.00148378	0.00761339
RASAL2	9462	1240.4	-0.399357	0.0628318	-6.35596	2.07125e-10	3.83207e-09
RBCK1	10616	3319.68	-0.382585	0.0989717	-3.86559	0.000110819	0.000788722
RBM43	375287	479.204	-0.444173	0.0819933	-5.41719	6.05439e-08	7.89992e-07
RCAN1	1827	2626.47	-0.457026	0.0499769	-9.14473	5.97783e-20	2.44959e-18
REC8	9985	343.952	-0.326397	0.104322	-3.12874	0.00175555	0.00877185
RELB	5971	785.849	-1.24703	0.0816632	-15.2704	1.2041e-52	2.3567e-50
RENBP	5973	118.764	-0.591148	0.14365	-4.11521	3.86832e-05	0.00030607
RGMB	285704	13081.9	-0.396783	0.0392253	-10.1155	4.71676e-24	2.5238e-22
RGS17	26575	461.374	-0.327896	0.0842632	-3.89133	9.96965e-05	0.000718152
RGS2	5997	537.617	-0.660856	0.0806187	-8.1973	2.45848e-16	7.63463e-15
RGS20	8601	336.339	-0.587689	0.105797	-5.5549	2.77775e-08	3.81524e-07
RGS3	5998	1708.38	-0.381095	0.0542687	-7.02238	2.18118e-12	4.94589e-11
RICTOR	253260	1609.67	-0.535385	0.0538074	-9.95003	2.52102e-23	1.26689e-21
RIOK3	8780	2147.73	-0.425357	0.0517206	-8.22414	1.96597e-16	6.16957e-15
RIPK2	8767	1235.44	-0.35891	0.0639344	-5.61372	1.98025e-08	2.78941e-07
RIT1	6016	601.323	-0.326107	0.0765943	-4.2576	2.06637e-05	0.000173265
RLF	6018	859.557	-0.407844	0.0702128	-5.80868	6.29669e-09	9.64606e-08
RND3	390	13581.1	-0.51468	0.0496291	-10.3705	3.37675e-25	1.96208e-23
RNF114	55905	2376.75	-0.390522	0.0469543	-8.31707	9.01661e-17	2.95423e-15
RNF138	51444	557.237	-0.347776	0.0825168	-4.21461	2.5021e-05	0.000206771
RNF175	285533	913.374	-0.649805	0.0666382	-9.75123	1.82243e-22	8.48215e-21
RNF19B	127544	502.863	-0.488219	0.0874737	-5.58133	2.38693e-08	3.31827e-07
RNF213	57674	15397.4	-0.763016	0.114122	-6.68598	2.29378e-11	4.69972e-10
RP9	6100	200.739	-0.361275	0.128409	-2.81347	0.00490103	0.0209672
RPS6KC1	26750	1313.15	-0.442761	0.0564688	-7.8408	4.47674e-15	1.266e-13
RRAGB	10325	221.311	-0.368135	0.11156	-3.29988	0.000967268	0.00522824
RRAGC	64121	1923.82	-0.487926	0.0512498	-9.52055	1.72271e-21	7.83647e-20
RRNAD1	51093	295.691	-0.409308	0.101015	-4.05195	5.07921e-05	0.000393917
RSAD2	91543	3551.21	-2.20013	0.179563	-12.2527	1.62525e-34	1.54971e-32
RSRC2	65117	1993.66	-0.65603	0.0602764	-10.8837	1.37852e-27	9.11507e-26
RTP4	64108	193.814	-1.57882	0.138535	-11.3966	4.34878e-30	3.25696e-28
RYBP	23429	1696.59	-0.383032	0.0556363	-6.88456	5.79645e-12	1.25688e-10
S1PR3	1903	4593.81	-0.38917	0.041848	-9.29962	1.4095e-20	6.07717e-19
SALL1	6299	643.595	-0.438017	0.0799332	-5.47979	4.25819e-08	5.70834e-07
SAMD9	54809	5949.99	-1.00679	0.0534554	-18.8342	3.96051e-79	1.73272e-76
SAMD9L	219285	4814.12	-0.907978	0.0568914	-15.9598	2.43351e-57	5.3233e-55
SAMHD1	25939	6430.24	-0.354077	0.0487393	-7.26471	3.73843e-13	9.29919e-12
SCG5	6447	543.157	-0.756213	0.0819549	-9.2272	2.77811e-20	1.17066e-18
SDSL	113675	101.698	-0.379315	0.147588	-2.57009	0.0101672	0.0382782
SECTM1	6398	1383.96	-1.10365	0.119481	-9.23705	2.53395e-20	1.08002e-18
SEMA3A	10371	1374.64	-0.510463	0.0573388	-8.90257	5.45675e-19	2.1193e-17
SEMA3F	6405	577.611	-0.433941	0.0828992	-5.23456	1.65376e-07	2.028e-06
SERPINB10	5273	72.9133	-1.58749	0.16881	-9.404	5.25266e-21	2.30482e-19
SERPINB2	5055	2744.83	-1.22364	0.109334	-11.1918	4.47282e-29	3.22976e-27
SERPINB8	5271	1277.61	-0.482385	0.0605534	-7.96628	1.63524e-15	4.77882e-14
SERTAD1	29950	692.332	-0.678203	0.07575	-8.95317	3.45416e-19	1.35569e-17
SERTAD2	9792	1982.61	-0.353849	0.0530767	-6.66676	2.61521e-11	5.32165e-10
SESN2	83667	1217.89	-0.928506	0.0710091	-13.0759	4.52394e-39	5.51587e-37
SFRP2	6423	1977.03	-0.63992	0.057464	-11.136	8.37815e-29	5.9064e-27
SGIP1	84251	1085.37	-0.485673	0.064808	-7.49403	6.67901e-14	1.76153e-12
SH2D5	400745	268.287	-1.17419	0.108365	-10.8356	2.33453e-27	1.52308e-25
SHANK3	85358	1039.98	-0.57362	0.0684102	-8.385	5.07268e-17	1.69946e-15
SHOX2	6474	1077.83	-0.38604	0.0633139	-6.09724	1.07916e-09	1.82e-08
SIX1	6495	409.819	-0.336883	0.0901354	-3.73752	0.000185842	0.00124187
SLC13A3	64849	279.936	-0.441495	0.105325	-4.19173	2.76835e-05	0.000226135
SLC15A3	51296	615.371	-1.22911	0.151797	-8.09703	5.63171e-16	1.70615e-14
SLC16A4	9122	428.475	-0.331132	0.0951223	-3.48111	0.000499334	0.00295215
SLC16A6	9120	1386.33	-0.41717	0.0619928	-6.72933	1.70444e-11	3.53114e-10
SLC1A3	6507	771.38	-0.553903	0.073535	-7.53251	4.97724e-14	1.32682e-12
SLC25A25	114789	1123.12	-0.495788	0.0628695	-7.88599	3.12061e-15	8.87555e-14
SLC25A28	81894	1580.14	-0.427971	0.0637559	-6.71265	1.91124e-11	3.95407e-10
SLC31A2	1318	326.364	-0.400844	0.101967	-3.93111	8.45535e-05	0.00062049
SLC38A1	81539	2664.13	-0.376605	0.0457141	-8.23826	1.7473e-16	5.5066e-15
SLC3A2	6520	4866.38	-0.939835	0.0580123	-16.2006	4.99157e-59	1.1423e-56
SLC6A15	55117	2050.93	-0.408016	0.0493214	-8.2726	1.31069e-16	4.1928e-15
SLC6A9	6536	252.755	-0.731287	0.119468	-6.12122	9.28619e-10	1.58046e-08
SLC7A5	8140	5562.39	-0.591634	0.0578296	-10.2306	1.44549e-24	7.96168e-23
SLC9A3R2	9351	1330.5	-0.414374	0.0713674	-5.80621	6.39033e-09	9.76939e-08
SLC9A8	23315	533.42	-0.616533	0.0838301	-7.35456	1.91561e-13	4.87922e-12
SLC9A9	285195	422.854	-0.44556	0.0874313	-5.09612	3.46692e-07	4.03525e-06
SLCO4A1	28231	231.747	-0.341618	0.124351	-2.74721	0.00601041	0.0248209
SMAD7	4092	210.361	-0.612	0.115749	-5.28729	1.24145e-07	1.55181e-06
SMURF1	57154	1566.56	-0.364605	0.0565443	-6.44813	1.13235e-10	2.14024e-09
SNAPC1	6617	1643.53	-0.686396	0.0560868	-12.2381	1.94558e-34	1.83168e-32
SNX16	64089	219.428	-0.513783	0.123059	-4.17508	2.97878e-05	0.000241863
SNX9	51429	3366.02	-0.391401	0.0424326	-9.22405	2.86077e-20	1.20209e-18
SOGA3	387104	242.061	-0.412789	0.114673	-3.59969	0.000318599	0.00199796
SP100	6672	7927.51	-0.581382	0.0452185	-12.8572	7.83838e-38	8.70118e-36
SP110	3431	2595.89	-0.686274	0.0540367	-12.7001	5.9017e-37	6.27056e-35
SPAG9	9043	4097.12	-0.355018	0.0413321	-8.58941	8.74205e-18	3.11842e-16
SPATA2	9825	509.024	-0.350958	0.0954505	-3.67687	0.000236118	0.00153306
SPRY2	10253	4296.47	-0.764435	0.0558902	-13.6774	1.3848e-42	1.8898e-40
SPSB1	80176	938.131	-0.434237	0.0658838	-6.59095	4.37012e-11	8.63287e-10
SQSTM1	8878	15984.4	-0.601655	0.0486142	-12.3761	3.51984e-35	3.49051e-33
STAMBP	10617	1061.88	-0.368861	0.0645666	-5.71288	1.11081e-08	1.63112e-07
STAT1	6772	38021.2	-0.550589	0.0480292	-11.4636	2.00896e-30	1.54836e-28
STAT2	6773	7968.46	-0.596361	0.046036	-12.9542	2.22302e-38	2.54365e-36
STK16	8576	509.67	-0.332545	0.0835251	-3.98138	6.85166e-05	0.00051474
STMN3	50861	630.863	-0.423724	0.0770979	-5.49592	3.88686e-08	5.25609e-07
STX1A	6804	630.386	-0.344383	0.077777	-4.42783	9.51881e-06	8.56059e-05
STX3	6809	551.713	-0.466951	0.0829971	-5.62611	1.84316e-08	2.60618e-07
SULT1B1	27284	421.982	-0.374739	0.0919964	-4.07341	4.63301e-05	0.000361195
SYBU	55638	130.586	-0.379745	0.137237	-2.76708	0.00565615	0.0235805
SYNE1	23345	1245.42	-0.488063	0.0639362	-7.63359	2.28299e-14	6.25405e-13
SYT7	9066	733.94	-0.586353	0.0710631	-8.25116	1.56861e-16	4.97506e-15
TAF1D	79101	1608.45	-0.432406	0.0593891	-7.2809	3.31604e-13	8.2901e-12
TAP1	6890	4490.43	-0.8461	0.115942	-7.29763	2.92874e-13	7.37344e-12
TAP2	6891	4057.96	-0.505639	0.0508195	-9.9497	2.52952e-23	1.26689e-21
TAPBP	6892	4327.88	-0.324859	0.046209	-7.03022	2.06207e-12	4.69012e-11
TAPBPL	55080	167.35	-1.18518	0.128687	-9.2098	3.26742e-20	1.36142e-18
TAPT1	202018	264.087	-0.374041	0.109456	-3.41726	0.000632544	0.00362167
TBC1D15	64786	921.566	-0.365834	0.0669598	-5.46349	4.66851e-08	6.22817e-07
TBCC	6903	515.114	-0.334123	0.0864803	-3.86357	0.000111742	0.000794899
TBKBP1	9755	1114.81	-0.418697	0.0710705	-5.89129	3.83185e-09	6.07662e-08
TBX21	30009	383.236	-1.57862	0.105698	-14.9352	1.94564e-50	3.44541e-48
TCEAL7	56849	99.1033	-0.378239	0.150603	-2.51151	0.0120217	0.0437388
TDRD7	23424	1338.33	-0.817948	0.0658281	-12.4255	1.90001e-35	1.89683e-33
TET3	200424	734.664	-0.463314	0.0780968	-5.93256	2.98239e-09	4.80119e-08
TFEB	7942	142.294	-0.387109	0.130766	-2.96032	0.00307319	0.0141441
THAP1	55145	414.546	-0.470971	0.0906457	-5.19574	2.0391e-07	2.44216e-06
THAP2	83591	171.408	-0.41704	0.122511	-3.40411	0.00066381	0.00378176
THEMIS2	9473	1369.45	-0.596818	0.0704727	-8.46879	2.47964e-17	8.53812e-16
THUMPD2	80745	441.292	-0.639109	0.0857807	-7.45049	9.2992e-14	2.42676e-12
TICAM1	148022	1037.87	-0.377313	0.0663993	-5.68249	1.32745e-08	1.93019e-07
TIGD6	81789	238.512	-0.3752	0.111273	-3.37188	0.000746559	0.00418112
TIPARP	25976	6495.97	-0.42043	0.0418501	-10.0461	9.5568e-24	4.95322e-22
TJAP1	93643	1168.69	-0.371294	0.064343	-5.77054	7.90196e-09	1.18729e-07
TJP2	9414	2112.14	-0.361105	0.0504916	-7.15179	8.56524e-13	2.03853e-11
TLDC2	140711	2254.17	-0.459249	0.0647803	-7.08933	1.34759e-12	3.12721e-11
TLR2	7097	3145.63	-0.916999	0.055684	-16.4679	6.2402e-61	1.47338e-58
TLR3	7098	226.711	-1.37282	0.127444	-10.7719	4.67097e-27	3.00782e-25
TMEFF2	23671	73.2332	-0.401908	0.160911	-2.4977	0.0125	0.0451854
TMEM128	85013	345.016	-0.362806	0.0980088	-3.70177	0.000214101	0.00141043
TMEM132A	54972	1225.21	-0.323579	0.0695259	-4.65409	3.25421e-06	3.14532e-05
TMEM140	55281	517.56	-0.904599	0.0893293	-10.1266	4.21152e-24	2.2616e-22
TMEM154	201799	780.074	-0.403567	0.0790902	-5.10261	3.34993e-07	3.90966e-06
TMEM176A	55365	299.01	-0.445358	0.101301	-4.39639	1.10066e-05	9.79206e-05
TMEM176B	28959	472.663	-0.523806	0.0909224	-5.76102	8.36048e-09	1.25113e-07
TMEM255B	348013	261.4	-0.489184	0.104305	-4.68994	2.73282e-06	2.68676e-05
TMEM265	100862671	205.381	-0.433574	0.121611	-3.56525	0.000363515	0.00223165
TMEM35	59353	126.508	-0.735809	0.141843	-5.1875	2.13136e-07	2.54241e-06
TMEM47	83604	1249.95	-0.383281	0.0615753	-6.22459	4.82827e-10	8.56025e-09
TMEM55B	90809	560.004	-0.369713	0.0786514	-4.70066	2.59327e-06	2.55972e-05
TMEM62	80021	696.794	-0.559662	0.0769916	-7.26913	3.61812e-13	9.01499e-12
TNFAIP3	7128	3152.8	-1.35566	0.10102	-13.4197	4.63639e-41	6.04968e-39
TNFAIP8L3	388121	3195.75	-0.855541	0.0468895	-18.2459	2.23078e-74	8.73233e-72
TNFRSF10A	8797	506.56	-0.351867	0.0828317	-4.24797	2.15712e-05	0.000179962
TNFRSF10C	8794	100.979	-0.61465	0.149307	-4.11668	3.84377e-05	0.000304452
TNFRSF10D	8793	2819.28	-0.344843	0.0657204	-5.24713	1.54489e-07	1.90866e-06
TNFRSF12A	51330	4089.48	-0.341709	0.0494587	-6.90896	4.88218e-12	1.06641e-10
TNFRSF14	8764	276.662	-0.664362	0.108549	-6.1204	9.33424e-10	1.58682e-08
TNFRSF6B	8771	266.358	-0.636914	0.117547	-5.4184	6.01359e-08	7.85357e-07
TNFSF13B	10673	122.81	-1.47231	0.156189	-9.4265	4.23995e-21	1.87149e-19
TNXB	7148	361.183	-0.708199	0.0993643	-7.1273	1.02355e-12	2.39392e-11
TPRX1	284355	107.117	-0.691716	0.157841	-4.38237	1.17394e-05	0.000103695
TRAF1	7185	365.337	-1.12678	0.105654	-10.6648	1.48726e-26	9.17969e-25
TRANK1	9881	1003.8	-0.862819	0.128715	-6.70335	2.03692e-11	4.20237e-10
TREX1	11277	324.874	-0.583086	0.101365	-5.75234	8.8017e-09	1.31451e-07
TRIB3	57761	1380.07	-0.368484	0.118177	-3.11808	0.00182033	0.00903486
TRIM21	6737	1855.34	-0.904869	0.0647925	-13.9656	2.52595e-44	3.75735e-42
TRIM22	10346	6004.83	-0.900685	0.116216	-7.75008	9.18364e-15	2.55818e-13
TRIM25	7706	9502.47	-0.570191	0.03879	-14.6994	6.50094e-49	1.09888e-46
TRIM5	85363	2001.39	-0.732	0.0561299	-13.0412	7.13578e-39	8.49158e-37
TRIM69	140691	91.8725	-1.80319	0.168147	-10.7239	7.86284e-27	4.91428e-25
TSC22D1	8848	5323.96	-0.718873	0.0453519	-15.851	1.38372e-56	2.9404e-54
TSC22D3	1831	1666.73	-0.47761	0.108799	-4.38985	1.13428e-05	0.000100551
TSLP	85480	55.1139	-1.55075	0.176846	-8.76893	1.80365e-18	6.75799e-17
TTLL11	158135	1499.95	-0.871652	0.060263	-14.4641	2.04192e-47	3.30147e-45
TXNIP	10628	14946.5	-0.669912	0.0512308	-13.0763	4.49606e-39	5.51587e-37
TYMP	1890	2489.86	-0.951485	0.177029	-5.37474	7.66928e-08	9.91143e-07
TYW5	129450	358.545	-0.379248	0.0939574	-4.03638	5.42818e-05	0.000417715
UBA7	7318	1553.62	-0.799736	0.14612	-5.47315	4.42096e-08	5.90797e-07
UBC	7316	29156	-0.726443	0.0507325	-14.3191	1.66303e-46	2.60395e-44
UBE2L6	9246	4903.78	-0.700303	0.092743	-7.55101	4.31895e-14	1.16385e-12
UBL3	5412	1357.1	-0.349062	0.0593655	-5.87989	4.10539e-09	6.48965e-08
UHRF1BP1	54887	771.559	-0.342616	0.0700673	-4.88981	1.00935e-06	1.07166e-05
ULBP1	80329	359.825	-0.639419	0.0923736	-6.9221	4.4501e-12	9.8067e-11
UNC5B	219699	716.779	-0.542062	0.0734423	-7.38079	1.57354e-13	4.03558e-12
UNC93B1	81622	827.538	-0.476514	0.0816714	-5.83453	5.39427e-09	8.34094e-08
UPP1	7378	1293.3	-0.39907	0.06557	-6.08617	1.15645e-09	1.93936e-08
USP18	11274	1130.9	-1.10605	0.0813118	-13.6026	3.86488e-42	5.17929e-40
UST	10090	1781.01	-0.404366	0.0520953	-7.76204	8.35724e-15	2.33673e-13
UVRAG	7405	1023.19	-0.457125	0.064689	-7.06651	1.58875e-12	3.65266e-11
VAMP1	6843	215.534	-0.384711	0.125588	-3.06328	0.00218926	0.0106249
VCPIP1	80124	875.816	-0.379147	0.0687621	-5.51389	3.50991e-08	4.76803e-07
VEGFC	7424	3098.17	-0.642001	0.0553393	-11.6012	4.0647e-31	3.23328e-29
VGF	7425	434.801	-1.226	0.0948133	-12.9307	3.02062e-38	3.42991e-36
VPS11	55823	1095.45	-0.327764	0.0621417	-5.27446	1.33149e-07	1.65879e-06
VSTM2L	128434	764.536	-0.368752	0.0707491	-5.2121	1.8671e-07	2.25432e-06
WARS	7453	5616.99	-0.434199	0.0458882	-9.46211	3.01792e-21	1.35624e-19
WASH1	100287171	254.34	-0.434528	0.106551	-4.07812	4.54015e-05	0.000355072
WDR78	79819	171.226	-0.464626	0.122158	-3.80349	0.000142671	0.000985253
WHAMM	123720	586.84	-0.610432	0.0812258	-7.51525	5.68022e-14	1.50077e-12
WLS	79971	8272.09	-0.371916	0.0382833	-9.71486	2.60613e-22	1.20392e-20
WTAP	9589	2324.52	-0.477234	0.0489416	-9.7511	1.82473e-22	8.48215e-21
XAF1	54739	4206.43	-0.848664	0.119121	-7.12441	1.0453e-12	2.44095e-11
XPC	7508	4193.79	-0.51987	0.0424008	-12.2609	1.46936e-34	1.41011e-32
XRN1	54464	1513.5	-0.395064	0.0563816	-7.00696	2.43553e-12	5.48917e-11
YAF2	10138	409.86	-0.338522	0.0902142	-3.75242	0.000175134	0.00117454
YARS	8565	5728.99	-0.401298	0.0374533	-10.7146	8.68901e-27	5.40791e-25
YOD1	55432	605.503	-0.52072	0.0960043	-5.42393	5.83033e-08	7.62763e-07
YY1AP1	55249	1916.43	-0.4349	0.0509378	-8.53786	1.36726e-17	4.77419e-16
ZBTB17	7709	832.878	-0.482658	0.0707286	-6.82409	8.84853e-12	1.89112e-10
ZBTB21	49854	1137.96	-0.372596	0.0620896	-6.00094	1.96176e-09	3.2032e-08
ZBTB48	3104	330.064	-0.404444	0.100371	-4.0295	5.58957e-05	0.00042792
ZBTB49	166793	133.508	-0.599438	0.134049	-4.4718	7.75655e-06	7.05249e-05
ZBTB6	10773	348.438	-0.392073	0.0987916	-3.96868	7.22711e-05	0.000540489
ZC3H12C	85463	1631.8	-0.488303	0.055276	-8.8339	1.0109e-18	3.86558e-17
ZC3HAV1	56829	8010.08	-0.986567	0.0499895	-19.7355	1.06915e-86	5.67984e-84
ZCCHC10	54819	272.606	-0.331625	0.103588	-3.2014	0.00136761	0.00709068
ZCCHC2	54877	648.616	-0.487284	0.0788783	-6.17766	6.50578e-10	1.13053e-08
ZCCHC3	85364	523.725	-0.470204	0.0845188	-5.56331	2.64703e-08	3.65596e-07
ZCCHC6	79670	3954.97	-0.36249	0.0453461	-7.99386	1.30781e-15	3.87524e-14
ZFYVE26	23503	1193.02	-0.434647	0.0587375	-7.39982	1.36364e-13	3.50937e-12
ZNF134	7693	451.039	-0.707947	0.0874679	-8.09379	5.78359e-16	1.74505e-14
ZNF136	7695	189.185	-0.367744	0.122138	-3.01088	0.0026049	0.0122853
ZNF140	7699	481.249	-0.500337	0.0850395	-5.88359	4.01462e-09	6.35292e-08
ZNF175	7728	490.317	-0.329708	0.0820198	-4.01986	5.82328e-05	0.000442817
ZNF20	7568	143.627	-0.546564	0.139897	-3.90691	9.34831e-05	0.000677992
ZNF202	7753	457.032	-0.332716	0.0948065	-3.50942	0.000449079	0.00268599
ZNF211	10520	294.333	-0.748477	0.10416	-7.18581	6.68116e-13	1.61073e-11
ZNF212	7988	332.798	-0.470292	0.0962984	-4.8837	1.04114e-06	1.10228e-05
ZNF213	7760	335.067	-0.33766	0.0962999	-3.50634	0.000454309	0.00271073
ZNF222	7673	95.6358	-0.449573	0.148985	-3.01758	0.00254802	0.0120714
ZNF23	7571	495.406	-0.50513	0.0834018	-6.05659	1.39041e-09	2.30573e-08
ZNF256	10172	172.776	-0.385218	0.13021	-2.95843	0.00309215	0.0142226
ZNF264	9422	549.904	-0.369917	0.0792164	-4.6697	3.01638e-06	2.94607e-05
ZNF267	10308	380.832	-0.363808	0.0928515	-3.91817	8.92251e-05	0.000650919
ZNF274	10782	964.084	-0.354907	0.0691846	-5.12986	2.89957e-07	3.4042e-06
ZNF281	23528	1750.09	-0.397658	0.0506796	-7.84651	4.27759e-15	1.21199e-13
ZNF296	162979	103.207	-0.427139	0.148119	-2.88376	0.00392959	0.0173708
ZNF316	100131017	926.878	-0.395648	0.0691206	-5.72403	1.04027e-08	1.53817e-07
ZNF317	57693	1363.55	-0.461859	0.0637104	-7.24935	4.18791e-13	1.02967e-11
ZNF333	84449	286.152	-0.439416	0.103264	-4.25529	2.08776e-05	0.00017496
ZNF35	7584	235.924	-0.442501	0.113124	-3.91165	9.16664e-05	0.000666766
ZNF350	59348	216.008	-0.371682	0.112143	-3.31435	0.000918563	0.00499401
ZNF383	163087	152.873	-0.360961	0.130465	-2.76672	0.00566232	0.023593
ZNF385A	25946	354.787	-0.346477	0.0975176	-3.55297	0.000380906	0.00232402
ZNF410	57862	1123.97	-0.357778	0.0608881	-5.87598	4.20339e-09	6.63048e-08
ZNF416	55659	187.18	-0.498937	0.120504	-4.14043	3.46653e-05	0.000277528
ZNF419	79744	161.986	-0.449103	0.127514	-3.52199	0.000428313	0.00257412
ZNF433	163059	181.624	-1.02967	0.132014	-7.79974	6.20353e-15	1.74109e-13
ZNF436	80818	329.333	-0.342243	0.0999149	-3.42535	0.000614008	0.00353049
ZNF438	220929	258.095	-0.364236	0.105304	-3.45891	0.000542373	0.0031738
ZNF44	51710	293.245	-0.761268	0.105889	-7.18928	6.51333e-13	1.57538e-11
ZNF440	126070	306.621	-0.437664	0.104676	-4.18111	2.90091e-05	0.000236056
ZNF441	126068	223.744	-0.702505	0.123441	-5.691	1.26297e-08	1.84183e-07
ZNF461	92283	205.072	-0.640049	0.121079	-5.2862	1.24881e-07	1.5597e-06
ZNF521	25925	364.484	-0.420748	0.10135	-4.15144	3.30384e-05	0.000265646
ZNF557	79230	260.6	-0.367662	0.10587	-3.47278	0.0005151	0.0030369
ZNF596	169270	155.954	-0.691358	0.132404	-5.22157	1.77411e-07	2.1631e-06
ZNF597	146434	187.959	-0.326472	0.119636	-2.72889	0.00635484	0.0259836
ZNF608	57507	394.975	-0.688089	0.0954232	-7.21092	5.55763e-13	1.35302e-11
ZNF610	162963	105.065	-0.521673	0.148657	-3.50925	0.000449368	0.00268664
ZNF615	284370	221.36	-0.338983	0.115324	-2.9394	0.0032885	0.0149959
ZNF627	199692	291.488	-0.936153	0.110882	-8.44279	3.09842e-17	1.05467e-15
ZNF649	65251	236.41	-0.322685	0.109199	-2.95501	0.00312658	0.0143587
ZNF654	55279	539.75	-0.333586	0.0822589	-4.05532	5.00652e-05	0.000388482
ZNF670	93474	132.41	-0.540365	0.144744	-3.73325	0.000189027	0.00126145
ZNF671	79891	116.154	-0.440486	0.142044	-3.10106	0.00192829	0.00949463
ZNF689	115509	254.681	-0.332904	0.110395	-3.01557	0.00256497	0.0121381
ZNF697	90874	874.915	-0.540307	0.068196	-7.92286	2.32115e-15	6.70428e-14
ZNF700	90592	280.708	-0.388436	0.104989	-3.69978	0.000215786	0.00141965
ZNF701	55762	200.677	-0.332354	0.118733	-2.79916	0.00512361	0.0217505
ZNF707	286075	295.74	-0.414413	0.104354	-3.97124	7.15007e-05	0.000535805
ZNF773	374928	211.974	-0.532971	0.117981	-4.51742	6.25972e-06	5.79423e-05
ZNF776	284309	418.253	-0.405888	0.092915	-4.36838	1.25173e-05	0.000110109
ZNF79	7633	330.967	-0.85145	0.0995029	-8.55704	1.15804e-17	4.07231e-16
ZNF844	284391	331.479	-1.21985	0.107012	-11.3992	4.22108e-30	3.18724e-28
ZNFX1	57169	8279.78	-0.850093	0.0465636	-18.2566	1.83433e-74	7.3745e-72
ZSCAN12	9753	338.258	-0.365722	0.100451	-3.64082	0.000271773	0.00173742
ZSCAN32	54925	430.285	-0.377167	0.0877167	-4.29983	1.70926e-05	0.000145287
ZSWIM4	65249	252.168	-0.580017	0.116543	-4.97684	6.46304e-07	7.11078e-06

## Sheet: TPRX1_UP
All significantly up regulated genes determined by DESeq2, fold change greater than 1.25, going up to an FPKM of at least 2
Genes	Gene_ID	baseMean	log2FoldChange	lfcSE	stat	pvalue	padj
ABCC5	10057	1259.19	0.339264	0.0587794	5.77182	7.84197e-09	1.80428e-07
ABCD3	5825	1644.82	0.355468	0.0570968	6.22571	4.79377e-10	1.3338e-08
ABHD10	55347	1085.82	0.372248	0.0629262	5.91563	3.30609e-09	8.19784e-08
ABHD17C	58489	645.713	0.3363	0.076596	4.39056	1.13057e-05	0.000137756
ACO1	48	2259.1	0.663053	0.113133	5.86081	4.60622e-09	1.11333e-07
ADGRA3	166647	805.144	0.525986	0.0858955	6.12356	9.15066e-10	2.45563e-08
AGFG2	3268	284.796	0.354548	0.0999444	3.54745	0.000388984	0.00310949
AGPAT9	84803	263.361	0.348988	0.108618	3.21298	0.00131368	0.0086635
ALG6	29929	395.128	0.338182	0.0890657	3.797	0.000146458	0.00133251
ANKRD1	27063	444.006	0.376222	0.0921999	4.0805	4.49389e-05	0.000479127
ANLN	54443	5906.41	0.46829	0.0579831	8.07632	6.67519e-16	4.0437e-14
APBA1	320	466.162	0.324445	0.0884927	3.66635	0.000246038	0.0021051
APBB1	322	1904.82	0.741074	0.0573811	12.9149	3.70712e-38	1.26722e-35
APCDD1	147495	581.405	0.430346	0.0819672	5.25021	1.51922e-07	2.77146e-06
ARL3	403	903.311	0.350042	0.0652655	5.36335	8.16918e-08	1.57641e-06
ARSI	340075	199.617	0.638994	0.116214	5.49844	3.8316e-08	7.88112e-07
ASF1B	55723	577.377	0.397008	0.079208	5.01222	5.38061e-07	8.8285e-06
ASPM	259266	2186.44	0.322646	0.0695977	4.63587	3.55448e-06	4.88809e-05
ATAD2	29028	2118	0.424942	0.060225	7.05592	1.71465e-12	6.81918e-11
ATP1B1	481	337.814	0.66652	0.0986586	6.75582	1.42031e-11	4.87834e-10
ATP6V0E2	155066	285.24	0.40077	0.102717	3.90168	9.5528e-05	0.000921704
AURKA	6790	1930.89	0.499356	0.0578573	8.63082	6.09142e-18	4.48485e-16
BCL2A1	597	53.8335	0.413376	0.155298	2.66183	0.00777177	0.0365834
BLM	641	411.304	0.328323	0.0896815	3.66099	0.000251239	0.00214068
BRSK1	84446	155.42	0.362566	0.1246	2.90985	0.00361599	0.0197695
BUB1B	701	1641.84	0.38627	0.0624363	6.18662	6.14662e-10	1.6841e-08
C14orf37	145407	279.686	0.352956	0.105568	3.34341	0.00082756	0.0059347
C1orf112	55732	442.503	0.380274	0.106437	3.57277	0.000353231	0.0028571
C2CD2	25966	3896.02	0.494466	0.060278	8.20309	2.34293e-16	1.5152e-14
CASC5	57082	1031.34	0.355898	0.0694949	5.12121	3.03582e-07	5.22604e-06
CASP9	842	185.954	0.34319	0.118201	2.90345	0.0036908	0.020102
CBX5	23468	2987.22	0.34073	0.0578796	5.88686	3.93594e-09	9.62663e-08
CCDC152	100129792	104.94	0.344707	0.136049	2.5337	0.0112864	0.0488531
CCDC77	84318	402.837	0.46172	0.0912307	5.06102	4.1702e-07	7.00252e-06
CCNB1	891	3645.76	0.416123	0.0519832	8.00495	1.19515e-15	6.94689e-14
CCNE2	9134	338.125	0.40478	0.100878	4.01256	6.00634e-05	0.000611149
CDC20	991	3117.28	0.463947	0.0573516	8.08952	5.99004e-16	3.65953e-14
CDC25C	995	242.888	0.330838	0.110493	2.9942	0.00275168	0.0158923
CDC45	8318	600.044	0.342609	0.0782926	4.37601	1.20872e-05	0.000146074
CDC6	990	1192.23	0.459447	0.0697768	6.58452	4.56365e-11	1.48236e-09
CDCA3	83461	710.56	0.341366	0.0759928	4.49208	7.05302e-06	9.04917e-05
CDCA7	83879	1134.16	0.347374	0.0640297	5.42521	5.78876e-08	1.15269e-06
CDH24	64403	519.955	0.422587	0.0820349	5.1513	2.58682e-07	4.54578e-06
CDK1	983	1318.73	0.443087	0.0598003	7.40945	1.26824e-13	5.78036e-12
CDKN2C	1031	306.694	0.384785	0.10835	3.55132	0.000383303	0.00306578
CDKN3	1033	645.104	0.505452	0.0791004	6.39	1.65889e-10	4.88047e-09
CEMIP	57214	3758.9	0.979756	0.0556795	17.5964	2.62691e-69	3.4286e-66
CEP70	80321	234.808	0.331631	0.107884	3.07395	0.00211244	0.0128347
CEP78	84131	594.902	0.427487	0.0784362	5.45013	5.03334e-08	1.01494e-06
CERK	64781	1401.78	0.637797	0.0705028	9.04641	1.47744e-19	1.27016e-17
CHAC2	494143	238.103	0.362897	0.109012	3.32897	0.000871682	0.00617402
CKS2	1164	2164.02	0.332714	0.0569007	5.84727	4.99715e-09	1.20174e-07
CLU	1191	1687.88	1.35657	0.0706422	19.2034	3.46966e-82	8.30232e-79
COL8A1	1295	405.17	0.421405	0.0899697	4.68385	2.81529e-06	3.97045e-05
COMP	1311	2530.61	0.733863	0.0713876	10.28	8.67386e-25	1.16384e-22
CPA4	51200	232.347	0.395916	0.110825	3.57246	0.000353648	0.00285885
CROT	54677	508.36	0.340905	0.0838501	4.06564	4.78999e-05	0.00050447
CRYAB	1410	3509.61	0.841319	0.114382	7.35533	1.90459e-13	8.59881e-12
CRYZ	1429	1240.37	0.452313	0.060321	7.49842	6.45908e-14	3.06049e-12
CST2	1470	36.765	0.636314	0.159193	3.99713	6.41151e-05	0.000647956
CTGF	1490	3543.91	0.558492	0.0564917	9.88627	4.77468e-23	5.85898e-21
CXCL12	6387	443.02	0.489408	0.0864739	5.6596	1.51727e-08	3.30554e-07
CXCL6	6372	151.989	0.464828	0.135208	3.43787	0.000586313	0.00443737
DDIAS	220042	712.725	0.364032	0.0795998	4.57328	4.80147e-06	6.426e-05
DEPDC1	55635	1364.1	0.507697	0.0676973	7.49951	6.40555e-14	3.0553e-12
DIXDC1	85458	809.162	0.412281	0.0738807	5.58036	2.40026e-08	5.0752e-07
DLGAP5	9787	1564.11	0.366816	0.0755473	4.85544	1.20119e-06	1.82879e-05
DPF1	8193	103.176	0.399661	0.137796	2.90039	0.003727	0.0202761
DPYSL3	1809	3019.76	0.383407	0.0541017	7.08679	1.37259e-12	5.55105e-11
DSN1	79980	685.629	0.358409	0.0722156	4.96303	6.94003e-07	1.12079e-05
DTL	51514	1180.09	0.392924	0.0607159	6.47152	9.70213e-11	2.97001e-09
DUSP1	1843	5545.09	0.46169	0.11374	4.05916	4.9249e-05	0.000516862
E2F1	1869	600.707	0.417161	0.0815885	5.11299	3.17107e-07	5.42634e-06
ELFN2	114794	430.48	0.485733	0.0881876	5.50795	3.63037e-08	7.48867e-07
ENPP1	5167	1058.13	0.704585	0.0768928	9.16321	5.03769e-20	4.6662e-18
EPHB1	2047	459.769	0.395026	0.0909305	4.34426	1.39746e-05	0.000166088
ERCC5	2073	132.67	0.369542	0.13025	2.83718	0.00455136	0.0238655
ERCC6L	54821	530.093	0.350532	0.0822133	4.26369	2.01077e-05	0.000231876
ERRFI1	54206	3817.34	0.660743	0.0465489	14.1946	9.89511e-46	5.68256e-43
ESAM	90952	74.7806	1.3123	0.152856	8.58515	9.07176e-18	6.51217e-16
ESCO2	157570	402.774	0.469342	0.0916986	5.11831	3.08279e-07	5.28788e-06
EXO1	9156	615.497	0.510697	0.0757625	6.74077	1.57549e-11	5.38555e-10
FAM111B	374393	626.532	0.459694	0.081186	5.66224	1.49412e-08	3.26004e-07
FAM171A1	221061	1117.89	0.334311	0.067159	4.9779	6.42767e-07	1.0451e-05
FAM171B	165215	334.39	0.465931	0.0966416	4.82122	1.42681e-06	2.13604e-05
FAM172A	83989	584.781	0.393495	0.0828202	4.75119	2.02219e-06	2.93258e-05
FAM173B	134145	256.377	0.382276	0.112028	3.41233	0.000644101	0.00480517
FAM229B	619208	200.196	0.447996	0.112689	3.97552	7.02263e-05	0.00070457
FAM83D	81610	738.773	0.403829	0.0756749	5.33637	9.48242e-08	1.80317e-06
FANCM	57697	407.554	0.333919	0.0899529	3.71215	0.000205504	0.00179575
FEN1	2237	2019.66	0.411249	0.057636	7.13527	9.65942e-13	4.01972e-11
FMOD	2331	186.143	0.430689	0.117285	3.67216	0.00024051	0.00206519
FRZB	2487	75.6999	2.0584	0.155325	13.2522	4.38255e-40	1.61334e-37
GALNT18	374378	209.041	0.39388	0.112808	3.49161	0.000480121	0.003726
GALR2	8811	61.0045	1.90449	0.157792	12.0696	1.52846e-33	3.71935e-31
GINS4	84296	560.362	0.509163	0.0825032	6.17143	6.76731e-10	1.83317e-08
GLCE	26035	886.364	0.398276	0.0688111	5.78796	7.1248e-09	1.65787e-07
GPATCH11	253635	502.039	0.538692	0.0836295	6.44141	1.1837e-10	3.57024e-09
GPR155	151556	411.425	0.332952	0.0939843	3.54263	0.000396158	0.00316156
GPR3	2827	155.044	0.4523	0.123281	3.66885	0.000243642	0.00208834
GPX3	2878	110.145	0.523124	0.139296	3.75548	0.000173012	0.00154375
GRAMD1C	54762	238.634	0.393002	0.109332	3.59456	0.000324934	0.00266534
GXYLT2	727936	72.4221	0.469713	0.150959	3.11152	0.00186126	0.0115881
H2AFX	3014	1215.27	0.330414	0.0751616	4.39605	1.10238e-05	0.000134927
H2AFZ	3015	5501.23	0.339408	0.043536	7.79604	6.38795e-15	3.30962e-13
HEG1	57493	2716.21	0.335389	0.0563447	5.95245	2.64165e-09	6.63045e-08
HES1	3280	982.29	0.409582	0.158757	2.57994	0.00988182	0.0439645
HEXIM2	124790	107.873	0.380852	0.136276	2.79472	0.00519448	0.0263896
HGF	3082	793.012	0.542636	0.0908184	5.97495	2.30154e-09	5.82773e-08
HOXB8	3218	141.976	0.33165	0.126541	2.6209	0.00876978	0.0401385
HSPA2	3306	204.942	0.480963	0.11828	4.06632	4.77623e-05	0.000504208
HSPB3	8988	106.493	0.458372	0.137674	3.32939	0.000870366	0.00616774
ID1	3397	1097.33	0.530863	0.153657	3.45485	0.000550606	0.00421153
ID3	3399	1362.52	0.737517	0.0668953	11.0249	2.89727e-28	5.13532e-26
INCENP	3619	1458.58	0.354748	0.0605925	5.85465	4.78024e-09	1.15344e-07
INPP5F	22876	1104.56	0.437436	0.0703956	6.21397	5.16636e-10	1.42641e-08
IRX5	10265	148.957	0.435812	0.127496	3.41824	0.000630276	0.00472773
ITGA6	3655	499.9	0.53471	0.0930589	5.74593	9.1417e-09	2.08661e-07
ITGA8	8516	446.185	0.575411	0.0891008	6.45798	1.06107e-10	3.2275e-09
KCTD12	115207	6445.84	0.415806	0.0515257	8.06988	7.03659e-16	4.24472e-14
KIF11	3832	1816.19	0.348425	0.0663193	5.25374	1.49038e-07	2.7238e-06
KIF18A	81930	515.466	0.400328	0.087782	4.56048	5.1037e-06	6.77833e-05
KIF18B	146909	927.952	0.33277	0.0693793	4.79639	1.61547e-06	2.40345e-05
KIF20A	10112	1611.44	0.351383	0.0559627	6.27888	3.4102e-10	9.75305e-09
KIF20B	9585	1693.61	0.330138	0.0617696	5.34466	9.05865e-08	1.72946e-06
KIF23	9493	1700.63	0.427527	0.05748	7.43785	1.02338e-13	4.75489e-12
KLF5	688	214.358	0.553788	0.115653	4.78836	1.68147e-06	2.48281e-05
KLHL7	55975	1068.84	0.357895	0.0634699	5.63882	1.71218e-08	3.70207e-07
KPNA2	3838	7647.64	0.323128	0.0472156	6.84366	7.7193e-12	2.7297e-10
LCE1F	353137	103.437	0.508444	0.140889	3.60882	0.000307588	0.00255115
LIPE	3991	179.431	0.369385	0.121467	3.04103	0.00235768	0.0140727
LMNB1	4001	1447.83	0.332728	0.0716966	4.64077	3.47108e-06	4.77798e-05
LOC728392	728392	95.3181	0.458417	0.141033	3.25042	0.00115233	0.00777077
LOXL4	84171	894.385	0.338393	0.0659662	5.1298	2.90053e-07	5.02327e-06
LRRC15	131578	2649.77	0.590072	0.0609837	9.67589	3.81754e-22	4.12093e-20
LTBP2	4053	9660.84	0.417045	0.0411308	10.1395	3.69041e-24	4.77327e-22
LXN	56925	76.3548	0.409396	0.147848	2.76904	0.00562224	0.0280799
MAD2L1	4085	1111.66	0.377392	0.0706644	5.34062	9.26299e-08	1.76378e-06
MAN2A1	4124	2398.81	0.403624	0.0494766	8.15787	3.40996e-16	2.15669e-14
MARCH3	115123	459.971	0.345862	0.0859164	4.02557	5.68381e-05	0.000586225
MCAM	4162	401.407	0.44516	0.0992813	4.48383	7.33156e-06	9.35637e-05
MCM10	55388	816.498	0.432525	0.0734582	5.88804	3.90802e-09	9.57465e-08
MCM3	4172	2846.52	0.367616	0.0515269	7.13445	9.71764e-13	4.03226e-11
MCM6	4175	2431.83	0.358293	0.0612969	5.84521	5.05927e-09	1.21262e-07
MCM8	84515	1173.24	0.342445	0.0675179	5.07192	3.93822e-07	6.63627e-06
METTL7B	196410	504.412	0.419796	0.0822613	5.1032	3.33957e-07	5.69432e-06
MID1	4281	479.422	0.348308	0.0859483	4.05253	5.06661e-05	0.000529798
MIOS	54468	3893.95	0.327922	0.0498456	6.57875	4.74418e-11	1.53406e-09
MLLT11	10962	322.186	0.688537	0.0984486	6.99387	2.67408e-12	1.03482e-10
MMP10	4319	322.231	0.336547	0.0982638	3.42494	0.000614945	0.00463209
MMP3	4314	28637.2	0.478207	0.12471	3.83455	0.000125793	0.00116441
MND1	84057	166.867	0.324112	0.122407	2.64781	0.00810139	0.0378249
MT1X	4501	909.777	0.458804	0.0752158	6.09983	1.0618e-09	2.81779e-08
MTFR2	113115	293.972	0.44445	0.105839	4.19931	2.67726e-05	0.000299824
NCAPD3	23310	1677.04	0.334626	0.0639071	5.23614	1.63974e-07	2.97314e-06
NCAPH	23397	959.023	0.408712	0.0713056	5.73183	9.93526e-09	2.25341e-07
NEO1	4756	436.454	0.339298	0.0884565	3.83576	0.000125176	0.00116095
NKIRAS1	28512	446.026	0.329243	0.0944247	3.48683	0.000488786	0.0037871
NMB	4828	210.477	0.483577	0.110924	4.35953	1.30344e-05	0.000155946
NR4A1	3164	367.877	0.951772	0.113613	8.37729	5.41592e-17	3.70268e-15
NRGN	4900	168.753	0.36433	0.126651	2.87665	0.00401926	0.0215799
NT5DC2	64943	2847.69	0.473369	0.0568045	8.3333	7.86175e-17	5.29912e-15
NUSAP1	51203	1495.08	0.351047	0.0633117	5.54475	2.94379e-08	6.16993e-07
ORC1	4998	393.094	0.336289	0.090963	3.69699	0.000218172	0.00189607
PAPPA	5069	1942.27	0.350471	0.0570027	6.14834	7.83005e-10	2.10912e-08
PARPBP	55010	443.445	0.344835	0.0877019	3.9319	8.42761e-05	0.000829871
PBK	55872	1383.29	0.390965	0.0652181	5.99473	2.03819e-09	5.17916e-08
PC	5091	448.942	0.396129	0.0866031	4.57407	4.78336e-06	6.41221e-05
PCNA	5111	2889.74	0.324509	0.0533117	6.08701	1.15038e-09	3.03046e-08
PEG10	23089	1154.84	0.490345	0.062051	7.90228	2.73844e-15	1.4949e-13
PHTF2	57157	1317.02	0.324629	0.0599694	5.41324	6.18937e-08	1.22398e-06
PIAS2	9063	937.38	0.342054	0.0664589	5.14685	2.64894e-07	4.6379e-06
PIK3CB	5291	894.246	0.322356	0.0741896	4.34503	1.3926e-05	0.000165646
PKIA	5569	281.912	0.344424	0.103069	3.34167	0.000832752	0.005963
PLK1	5347	2461.99	0.362235	0.0510309	7.09835	1.26255e-12	5.14957e-11
PLK4	10733	726.608	0.392162	0.0723579	5.41975	5.96826e-08	1.18679e-06
PMCH	5367	104.216	2.60272	0.157122	16.565	1.24797e-61	1.2798e-58
POLQ	10721	657.761	0.36759	0.0801786	4.58464	4.54764e-06	6.12481e-05
POLR3G	10622	1145.04	0.34652	0.0603658	5.74034	9.44861e-09	2.14982e-07
PPFIBP2	8495	324.007	0.434651	0.0969948	4.48118	7.42298e-06	9.46463e-05
PPIH	10465	642.874	0.326024	0.0740399	4.40336	1.06588e-05	0.000131017
PRADC1	84279	408.45	0.402155	0.0899069	4.47301	7.7125e-06	9.80764e-05
PRELP	5549	393.167	2.28278	0.115881	19.6994	2.17996e-86	6.25954e-83
PRKG2	5593	295.88	0.397396	0.102202	3.88835	0.000100927	0.000967946
PRR11	55771	2431.39	0.356068	0.0620515	5.73827	9.56504e-09	2.17287e-07
PSG1	5669	51.0518	0.455969	0.156801	2.90795	0.00363804	0.0198825
PSG2	5670	40.4588	0.627269	0.158748	3.95134	7.77147e-05	0.000773216
PSG4	5672	507.374	0.496694	0.0833848	5.95666	2.57452e-09	6.48463e-08
PSG5	5673	334.527	0.7719	0.0983185	7.85101	4.12691e-15	2.18635e-13
PSG9	5678	32.2589	0.496707	0.159254	3.11897	0.00181486	0.0113534
PTPN22	26191	277.819	0.329223	0.104782	3.14198	0.00167808	0.0106086
PTTG1	9232	1465.76	0.342679	0.0634001	5.40502	6.48013e-08	1.27445e-06
PVRL1	5818	452.526	0.413333	0.0849827	4.86374	1.15191e-06	1.76311e-05
RAD18	56852	1085.57	0.362751	0.0687544	5.27604	1.32004e-07	2.44856e-06
RAD54B	25788	301.375	0.370346	0.102008	3.63056	0.000282804	0.00237498
RALGPS2	55103	1510.3	0.342376	0.0590344	5.7996	6.64724e-09	1.55684e-07
RAMP1	10267	82.5246	0.578597	0.146854	3.93996	8.14964e-05	0.000804154
RBL1	5933	808.206	0.32388	0.0890266	3.63802	0.000274746	0.00231759
RBM14	10432	1764.03	0.431277	0.0525687	8.20406	2.32394e-16	1.50972e-14
RFC4	5984	674.911	0.429084	0.0736063	5.82945	5.56103e-09	1.31749e-07
RHOBTB3	22836	2291.17	0.360486	0.053052	6.79496	1.08343e-11	3.75721e-10
RPS6KA1	6195	201.998	0.374567	0.112848	3.3192	0.000902742	0.00633773
SCARA3	51435	1382.96	0.321963	0.0566375	5.68462	1.31103e-08	2.9273e-07
SESN3	143686	581.045	0.892238	0.0811898	10.9895	4.2914e-28	7.40977e-26
SHCBP1	79801	1991.7	0.349544	0.0617081	5.66448	1.47472e-08	3.23245e-07
SHMT1	6470	355.279	0.331885	0.0989576	3.35381	0.000797063	0.00575336
SIRPA	140885	1985.69	0.348897	0.0521492	6.69036	2.2263e-11	7.48546e-10
SKA3	221150	1341.69	0.335679	0.0617893	5.43264	5.55273e-08	1.10723e-06
SLC12A8	84561	324.348	0.404076	0.105367	3.83496	0.000125587	0.00116326
SLC25A40	55972	391.618	0.453444	0.0913753	4.96244	6.96145e-07	1.12298e-05
SLC7A8	23428	618.079	0.593489	0.0768781	7.71986	1.16453e-14	5.86637e-13
SLCO4A1	28231	341.839	0.324957	0.092998	3.49424	0.000475415	0.00369547
SMC2	10592	1962.17	0.392712	0.0676339	5.80644	6.38134e-09	1.49946e-07
SORT1	6272	531.593	0.391834	0.0816911	4.79653	1.61437e-06	2.40345e-05
SPICE1	152185	288.229	0.338636	0.0991047	3.41695	0.000633271	0.00474524
SSX2IP	117178	1072.03	0.603147	0.0620203	9.72499	2.35922e-22	2.62568e-20
ST3GAL5	8869	433.411	0.452791	0.0881017	5.13941	2.75607e-07	4.79259e-06
STXBP2	6813	201.906	0.509433	0.120428	4.23017	2.3351e-05	0.00026544
SYTL3	94120	232.954	0.358018	0.113707	3.14861	0.00164047	0.0104491
TBC1D31	93594	322.58	0.389524	0.0948614	4.10624	4.02157e-05	0.000434609
TBX5	6910	296.299	0.342892	0.101223	3.38748	0.000705373	0.00519069
TDP1	55775	1074.13	0.327315	0.0684403	4.78249	1.73139e-06	2.54688e-05
TGFB3	7043	319.284	0.745137	0.0975209	7.64079	2.15886e-14	1.07621e-12
TIMM21	29090	919.416	0.345354	0.0677673	5.09617	3.46587e-07	5.8887e-06
TM4SF1	4071	1774.02	0.398214	0.0556294	7.15835	8.16557e-13	3.42787e-11
TMEM200A	114801	478.254	0.328489	0.0839566	3.9126	9.13079e-05	0.000888149
TMEM217	221468	57.2321	0.82409	0.154898	5.3202	1.03652e-07	1.95907e-06
TMPO	7112	2994.88	0.326105	0.0521584	6.25219	4.04729e-10	1.14823e-08
TNFRSF11B	4982	409.387	0.327467	0.0904413	3.62076	0.000293736	0.00244757
TONSL	4796	928.708	0.392411	0.0762282	5.14784	2.63497e-07	4.61909e-06
TOP2A	7153	5966.04	0.332727	0.0579037	5.74621	9.12661e-09	2.08648e-07
TPM1	7168	3814.78	0.324601	0.0553848	5.86083	4.60548e-09	1.11333e-07
TRHDE	29953	1009.16	0.328746	0.0700554	4.69266	2.69677e-06	3.81454e-05
TSHZ1	10194	494.848	0.328021	0.0819793	4.00127	6.30031e-05	0.000638345
TSPAN13	27075	827.691	0.500794	0.0674959	7.41962	1.17458e-13	5.38769e-12
TUBA4A	7277	460.301	0.477429	0.0861653	5.54085	3.01008e-08	6.29966e-07
UBE2C	11065	1151.72	0.435229	0.0605892	7.18328	6.80569e-13	2.88228e-11
UBE2S	27338	1203.4	0.327131	0.0727627	4.49586	6.9289e-06	8.90584e-05
UHRF1	29128	1338.17	0.372802	0.0668598	5.57588	2.46288e-08	5.19993e-07
USP13	8975	1314.47	0.486458	0.0708572	6.86533	6.63371e-12	2.381e-10
USP37	57695	594.893	0.884633	0.0792341	11.1648	6.06249e-29	1.08799e-26
VCAN	1462	1552.52	0.488019	0.0616272	7.91888	2.39656e-15	1.32336e-13
WDR62	284403	794.475	0.325994	0.0693728	4.69917	2.61226e-06	3.70595e-05
WDR76	79968	658.014	0.329259	0.0840885	3.91563	9.01697e-05	0.000877672
WISP1	8840	681.295	0.395564	0.0872329	4.53458	5.77188e-06	7.55396e-05
XRCC2	7516	213.111	0.426778	0.112612	3.7898	0.000150768	0.00136826
XYLT1	64131	4129.32	0.359913	0.0589338	6.10708	1.01468e-09	2.70275e-08
ZNF185	7739	946.052	0.466772	0.0649556	7.18601	6.67102e-13	2.83361e-11
ZNF77	58492	135.904	0.405909	0.129258	3.1403	0.00168773	0.0106555
ZWINT	11130	992.818	0.366001	0.0693761	5.27561	1.32316e-07	2.45118e-06

## Sheet: TPRX1_DOWN
All significantly up regulated genes determined by DESeq2, fold change greater than 1.25, going down from an FPKM of at least 2
Genes	Gene_ID	baseMean	log2FoldChange	lfcSE	stat	pvalue	padj
ABCA1	19	1288.72	-0.453242	0.0629927	-7.19515	6.23918e-13	2.66595e-11
ABL2	27	8935.95	-0.525273	0.0451327	-11.6384	2.62903e-31	5.24235e-29
ACKR4	51554	148.77	-0.357553	0.127066	-2.81392	0.00489415	0.0251847
ACTN2	88	276.172	-1.91791	0.114392	-16.7662	4.31236e-63	4.76251e-60
ADAM19	8728	2379.04	-0.371664	0.0703966	-5.27957	1.29485e-07	2.40806e-06
ADAMTS6	11174	1470.46	-0.370075	0.061659	-6.00196	1.94951e-09	4.96262e-08
ADAP1	11033	143.054	-0.815574	0.131894	-6.18357	6.26671e-10	1.71374e-08
ADAR	103	19706.7	-0.502318	0.0518077	-9.69581	3.14124e-22	3.41658e-20
ADM	133	6214.4	-0.370673	0.0454405	-8.15733	3.42514e-16	2.15679e-14
ADPRHL2	54936	1077.72	-0.355273	0.0659454	-5.38739	7.1488e-08	1.39261e-06
ADPRM	56985	219.303	-0.327976	0.108674	-3.01798	0.00254467	0.0149362
AEN	64782	2776.17	-0.460694	0.0526015	-8.75819	1.98415e-18	1.52334e-16
AGAP6	414189	434.773	-0.357815	0.0877226	-4.07894	4.52421e-05	0.000481855
AGRN	375790	6447.11	-0.909573	0.104628	-8.69341	3.5173e-18	2.61647e-16
AGTRAP	57085	1337.33	-0.323484	0.0642741	-5.03288	4.83154e-07	7.98233e-06
AIM2	9447	56.5374	-1.02242	0.156958	-6.51397	7.31894e-11	2.27935e-09
AKAP8L	26993	1908.1	-0.328842	0.0532663	-6.17355	6.67743e-10	1.81568e-08
AKNA	80709	357.578	-0.534185	0.096015	-5.56356	2.64323e-08	5.55621e-07
ANGPTL1	9068	182.119	-1.30826	0.134199	-9.74869	1.86872e-22	2.09604e-20
ANKFY1	51479	4776.23	-0.324879	0.046856	-6.93356	4.10366e-12	1.54231e-10
ANKRA2	57763	380.671	-0.390479	0.0925105	-4.22091	2.43316e-05	0.000275279
ANKRD10	55608	892.19	-0.500041	0.0743656	-6.72409	1.76696e-11	6.01143e-10
ANO7P1	101927546	89.5901	-0.865822	0.14772	-5.86122	4.59468e-09	1.11333e-07
AP5B1	91056	930.589	-0.387947	0.0702795	-5.52007	3.38868e-08	7.02861e-07
AP5Z1	9907	1459.36	-0.644499	0.065552	-9.83186	8.20847e-23	9.65976e-21
APBA3	9546	403.015	-0.424379	0.0895901	-4.7369	2.17017e-06	3.13767e-05
APOBEC3D	140564	107.808	-0.502556	0.139027	-3.6148	0.000300585	0.00249884
APOBEC3F	200316	281.342	-0.426851	0.11977	-3.56392	0.000365359	0.00294028
APOBEC3G	60489	407.832	-0.813542	0.101458	-8.01854	1.07011e-15	6.27086e-14
APOL1	8542	1581.72	-1.08763	0.151892	-7.16058	8.03383e-13	3.38245e-11
APOL2	23780	2549.26	-0.92584	0.11964	-7.73857	1.00545e-14	5.11888e-13
APOL3	80833	359.688	-1.16915	0.113502	-10.3007	6.9963e-25	9.51526e-23
APOL6	80830	2713.33	-0.984284	0.142967	-6.88467	5.79221e-12	2.10529e-10
AQP1	358	1457.6	-0.676697	0.0709095	-9.54311	1.38606e-21	1.39159e-19
ARHGAP26	23092	297.224	-0.845954	0.105814	-7.9947	1.29885e-15	7.48899e-14
ARHGEF2	9181	2881.09	-0.394717	0.0539528	-7.31598	2.55516e-13	1.12529e-11
ARID4B	51742	1355	-0.483826	0.0591318	-8.18216	2.78804e-16	1.78696e-14
ARL4D	379	703.154	-0.354059	0.0723627	-4.89284	9.9393e-07	1.54603e-05
ARL5B	221079	992.143	-0.391895	0.0675014	-5.80573	6.40861e-09	1.5034e-07
ARRDC3	57561	1421.88	-1.23466	0.122447	-10.0832	6.55326e-24	8.32612e-22
ARRDC4	91947	1630.16	-0.717064	0.0610534	-11.7449	7.5037e-32	1.58427e-29
ASNS	440	2155.75	-1.05565	0.056631	-18.6409	1.49731e-77	3.07098e-74
ATF3	467	1202.59	-2.79017	0.122792	-22.7228	2.66907e-114	1.27733e-110
ATP10A	57194	1287.95	-0.682748	0.0639691	-10.6731	1.36029e-26	2.2448e-24
ATP6V1B2	526	4746.87	-0.387141	0.0496612	-7.79563	6.40854e-15	3.30962e-13
B2M	567	36565.7	-0.42803	0.0503946	-8.49358	2.00371e-17	1.40328e-15
B3GNT5	84002	2352.45	-0.329767	0.0482737	-6.83119	8.42126e-12	2.95609e-10
B3GNT8	374907	38.3013	-0.568029	0.159085	-3.5706	0.000356158	0.00287106
BACH1	571	1808.41	-0.537451	0.058845	-9.13333	6.64225e-20	6.03562e-18
BAIAP2L2	80115	192.443	-0.336808	0.115293	-2.92131	0.00348559	0.0192029
BATF2	116071	817.068	-0.880299	0.155071	-5.67676	1.3727e-08	3.05074e-07
BBC3	27113	180.146	-0.620721	0.117868	-5.26625	1.39238e-07	2.56617e-06
BBS12	166379	214.636	-0.351761	0.113928	-3.08758	0.00201792	0.0123703
BCL10	8915	2113.45	-0.337632	0.0507833	-6.64848	2.96145e-11	9.79666e-10
BCL2L2	599	1530.46	-0.351117	0.0550199	-6.38165	1.75194e-10	5.14369e-09
BCL6	604	1946.21	-0.408432	0.0575827	-7.09296	1.31273e-12	5.33906e-11
BEX2	84707	18.2601	-0.574705	0.151884	-3.78384	0.000154429	0.00139618
BHLHE40	8553	1514.67	-0.455679	0.0682521	-6.6764	2.44879e-11	8.17611e-10
BIRC3	330	797.046	-2.07935	0.13527	-15.3718	2.5302e-53	1.72981e-50
BRD1	23774	1328.89	-0.372904	0.0586085	-6.36263	1.98322e-10	5.78721e-09
BST2	684	2186.2	-0.86948	0.15728	-5.52823	3.23481e-08	6.73075e-07
BTG2	7832	346.093	-1.27208	0.102732	-12.3824	3.25343e-35	9.53254e-33
BTN2A2	10385	217.169	-0.483323	0.110709	-4.36571	1.2671e-05	0.000152232
BTN3A1	11119	645.012	-0.597625	0.075637	-7.90122	2.76186e-15	1.50197e-13
BTN3A2	11118	1134.11	-0.389112	0.062398	-6.23597	4.48993e-10	1.25862e-08
BTN3A3	10384	499.002	-0.631063	0.088382	-7.14018	9.32105e-13	3.90152e-11
C16orf87	388272	218.945	-0.338741	0.111408	-3.04055	0.00236146	0.0140802
C19orf66	55337	2236.43	-0.894281	0.131365	-6.80759	9.92463e-12	3.47532e-10
C19orf71	100128569	191.753	-0.347052	0.115868	-2.99522	0.00274242	0.0158594
C1orf115	79762	373.354	-0.392351	0.0894695	-4.38531	1.15823e-05	0.000140682
C1orf162	128346	73.5658	-0.525267	0.151812	-3.45998	0.000540224	0.00413653
C1RL	51279	704.782	-0.517451	0.0748792	-6.91048	4.83002e-12	1.77807e-10
C1S	716	5039.88	-0.731499	0.104022	-7.03216	2.03365e-12	7.97736e-11
C3	718	1058.6	-0.616446	0.0666311	-9.25163	2.21102e-20	2.10223e-18
C3orf38	285237	806.211	-0.46785	0.0695955	-6.72242	1.78727e-11	6.06615e-10
C4orf33	132321	327.962	-0.46219	0.0998248	-4.63001	3.65654e-06	5.00925e-05
C6orf62	81688	5983.04	-0.420828	0.0447966	-9.3942	5.76565e-21	5.59307e-19
C9orf91	203197	278.112	-0.462654	0.11691	-3.95736	7.5784e-05	0.000755577
CALCOCO2	10241	2327.22	-0.44963	0.0540294	-8.32195	8.65272e-17	5.805e-15
CARD16	114769	181.156	-0.384501	0.116443	-3.30204	0.000959841	0.00667657
CARS	833	3367.58	-0.39877	0.0484612	-8.22865	1.8934e-16	1.23562e-14
CASP1	834	734.89	-0.504619	0.0730832	-6.90473	5.03007e-12	1.84226e-10
CASP10	843	360.652	-0.443744	0.0915558	-4.8467	1.25532e-06	1.90112e-05
CASP7	840	1463.44	-0.666572	0.0636372	-10.4746	1.1307e-25	1.70878e-23
CBLB	868	996.936	-0.383144	0.0664299	-5.76764	8.03886e-09	1.84662e-07
CBLL1	79872	1097.44	-0.323245	0.0630382	-5.12777	2.93196e-07	5.06456e-06
CCDC117	150275	719.185	-0.411074	0.0749766	-5.4827	4.18875e-08	8.56665e-07
CCDC174	51244	411.159	-0.453917	0.0872052	-5.20516	1.93831e-07	3.46554e-06
CCDC85B	11007	2735.57	-0.334334	0.0674931	-4.9536	7.28526e-07	1.16865e-05
CCL2	6347	310.262	-0.963475	0.117059	-8.23066	1.8619e-16	1.22061e-14
CCL20	6364	91.5869	-0.80481	0.146492	-5.49389	3.93167e-08	8.0754e-07
CCL5	6352	490.287	-3.42288	0.117377	-29.1614	5.99537e-187	4.30378e-183
CCL7	6354	67.5823	-0.652923	0.151433	-4.31162	1.6206e-05	0.000190401
CCNG2	901	354.472	-0.412634	0.0946295	-4.36052	1.29754e-05	0.000155405
CCNL1	57018	3014.14	-0.796679	0.0654207	-12.1778	4.08228e-34	1.02823e-31
CCNT2	905	1150.95	-0.385997	0.0660678	-5.84244	5.14404e-09	1.23088e-07
CCRN4L	25819	763.099	-0.460501	0.0745382	-6.17805	6.48997e-10	1.77142e-08
CD68	968	5271.51	-0.478419	0.0586656	-8.15502	3.49121e-16	2.18879e-14
CD79A	973	28.3915	-0.720199	0.158778	-4.53589	5.73617e-06	7.5278e-05
CD82	3732	1022.74	-0.490492	0.0643972	-7.61666	2.60321e-14	1.28877e-12
CD83	9308	207.101	-0.523998	0.112407	-4.66163	3.13714e-06	4.36671e-05
CDC42EP2	10435	1054.77	-0.46055	0.0671427	-6.85927	6.92112e-12	2.47181e-10
CDK5R1	8851	326.8	-0.384899	0.100227	-3.84028	0.000122896	0.00114276
CDKN2B	1030	385.079	-0.459877	0.0937808	-4.90374	9.40272e-07	1.47535e-05
CEBPG	1054	1100.09	-0.566041	0.0638196	-8.86938	7.35514e-19	5.73901e-17
CEP95	90799	612.661	-0.35986	0.075045	-4.79526	1.62464e-06	2.4121e-05
CFAP69	79846	294.493	-0.392746	0.0980558	-4.00533	6.19313e-05	0.000628817
CFB	629	322.133	-0.988375	0.153654	-6.43249	1.2553e-10	3.75465e-09
CFH	3075	2049.27	-0.726752	0.0588908	-12.3407	5.46981e-35	1.51019e-32
CFLAR	8837	3686.19	-0.324647	0.0520626	-6.23571	4.49727e-10	1.25862e-08
CHAC1	79094	398.552	-1.34122	0.108543	-12.3566	4.4863e-35	1.26294e-32
CHD2	1106	4700.34	-0.565151	0.045581	-12.3988	2.65169e-35	7.9313e-33
CHIC2	26511	644.289	-0.404096	0.0741594	-5.44903	5.06466e-08	1.01982e-06
CHMP5	51510	2744.74	-0.490658	0.0667671	-7.3488	2.00001e-13	8.97315e-12
CIR1	9541	670.893	-0.384718	0.0786138	-4.89377	9.89235e-07	1.5404e-05
CITED2	10370	7811.77	-0.574347	0.0499406	-11.5006	1.31005e-30	2.50779e-28
CKB	1152	676.784	-0.590844	0.0809038	-7.30304	2.81328e-13	1.23518e-11
CLCN6	1185	828.586	-0.46643	0.0698983	-6.67299	2.50644e-11	8.34919e-10
CLCN7	1186	2815.68	-0.370892	0.052397	-7.07849	1.45737e-12	5.86091e-11
CLK1	1195	1386.22	-0.362834	0.119605	-3.03361	0.0024165	0.0143719
CLK4	57396	362.183	-0.327968	0.0943799	-3.47497	0.000510906	0.0039267
CMPK2	129607	1871	-0.570807	0.133376	-4.27967	1.87173e-05	0.000217944
CMTR1	23070	3265.15	-0.488254	0.0536707	-9.09721	9.26781e-20	8.11329e-18
CNP	1267	3315.14	-0.746922	0.0643449	-11.6081	3.74875e-31	7.37271e-29
CNR1	1268	1073.6	-0.540396	0.0651721	-8.29183	1.11523e-16	7.37849e-15
COL15A1	1306	1491.23	-0.820659	0.0664114	-12.3572	4.45367e-35	1.26294e-32
COL3A1	1281	32024.5	-0.500657	0.0371761	-13.4672	2.44024e-41	1.06165e-38
COL4A1	1282	12532.6	-0.424499	0.0470107	-9.02985	1.71909e-19	1.44333e-17
COL4A2	1284	17463.7	-0.322045	0.0405518	-7.94157	1.9964e-15	1.12746e-13
CPEB2	132864	1513.74	-0.626878	0.058889	-10.6451	1.83823e-26	2.93238e-24
CPEB4	80315	1029.76	-0.486372	0.0774008	-6.2838	3.30386e-10	9.46776e-09
CREB5	9586	566.569	-0.388709	0.0877548	-4.42949	9.44583e-06	0.000117823
CREBRF	153222	525.715	-0.475776	0.101424	-4.69098	2.71901e-06	3.8422e-05
CRIP1	1396	158.914	-0.968538	0.138805	-6.9777	3.00048e-12	1.1549e-10
CRIP2	1397	1671.68	-0.485952	0.0700216	-6.94002	3.92036e-12	1.48118e-10
CRYM	1428	82.4637	-2.09157	0.152821	-13.6864	1.22495e-42	5.67311e-40
CSF1	1435	4578.73	-0.487459	0.0495186	-9.84395	7.27965e-23	8.7095e-21
CTSK	1513	7710.95	-0.359705	0.0397714	-9.04431	1.50614e-19	1.27951e-17
CTSL	1514	13661.6	-0.371907	0.039188	-9.49032	2.30315e-21	2.26482e-19
CTSS	1520	270.876	-0.762294	0.105865	-7.20063	5.99331e-13	2.56854e-11
CTTNBP2NL	55917	1543.21	-0.349886	0.0609189	-5.74347	9.27576e-09	2.11384e-07
CXCL10	3627	78.9203	-2.06911	0.153862	-13.4478	3.1699e-41	1.33854e-38
CXCL11	6373	117.164	-2.69657	0.147556	-18.2748	1.31333e-74	2.35693e-71
CXCL16	58191	133.676	-0.462432	0.133875	-3.45422	0.000551895	0.00421914
CXCL3	2921	243.696	-0.5216	0.120731	-4.32034	1.55792e-05	0.000183637
CYLD	1540	2249.22	-0.424134	0.0508498	-8.34091	7.37189e-17	4.99237e-15
CYTH1	9267	842.872	-0.39509	0.0668527	-5.90985	3.42417e-09	8.46142e-08
DBNDD2	55861	385.51	-0.352011	0.0943716	-3.73005	0.000191443	0.00168312
DCP1A	55802	1260.63	-0.479213	0.0598062	-8.01276	1.12159e-15	6.54582e-14
DDIT3	1649	690.773	-1.23049	0.0885269	-13.8996	6.36924e-44	3.38678e-41
DDIT4	54541	802.211	-0.865561	0.0757943	-11.4199	3.3273e-30	6.28552e-28
DDX58	23586	7077.48	-0.996569	0.154868	-6.43494	1.23526e-10	3.70242e-09
DDX60	55601	6572.72	-0.817433	0.117553	-6.95372	3.55787e-12	1.35852e-10
DDX60L	91351	4307.99	-0.941735	0.149136	-6.31459	2.70877e-10	7.84068e-09
DEPDC7	91614	398.747	-0.435409	0.0888793	-4.89888	9.63861e-07	1.50907e-05
DHX58	79132	909.567	-0.524006	0.134068	-3.90851	9.28652e-05	0.000898427
DPYSL4	10570	390.422	-0.421219	0.0946151	-4.45193	8.51035e-06	0.000107084
DTX3L	151636	6623.53	-0.644387	0.124133	-5.19109	2.09064e-07	3.71937e-06
DUSP10	11221	2318.81	-0.472149	0.0542243	-8.70733	3.1112e-18	2.32643e-16
DUSP16	80824	363.092	-0.416041	0.0950247	-4.37824	1.19643e-05	0.000144833
DYRK2	8445	1019.02	-0.330525	0.0625203	-5.28668	1.24558e-07	2.32546e-06
EGR1	1958	10471	-0.534218	0.054425	-9.81568	9.63903e-23	1.11603e-20
EHD4	30844	3960.86	-0.333928	0.0418075	-7.98729	1.37937e-15	7.92147e-14
EIF2AK2	5610	5570.27	-0.602	0.103364	-5.82409	5.74254e-09	1.35601e-07
ELF1	1997	1867.27	-0.489686	0.0544133	-8.99938	2.26991e-19	1.88376e-17
ELF4	2000	1270.47	-0.355976	0.058452	-6.09005	1.12876e-09	2.97896e-08
ELFN1	392617	203.855	-1.2033	0.114536	-10.5058	8.12121e-26	1.25372e-23
ENPP2	5168	6689	-0.410366	0.0417729	-9.82374	8.89826e-23	1.03864e-20
EP300	2033	3490.01	-0.326418	0.0481656	-6.77701	1.22689e-11	4.23423e-10
EPSTI1	94240	2859.51	-0.896281	0.145382	-6.16499	7.04893e-10	1.90587e-08
ERAP1	51752	1249.43	-0.494731	0.0610748	-8.10041	5.47735e-16	3.37503e-14
EREG	2069	2070.95	-0.396457	0.0672223	-5.89769	3.68622e-09	9.06216e-08
ERN1	2081	319.965	-0.322131	0.0984287	-3.27273	0.00106513	0.00728888
ESM1	11082	262.273	-0.481768	0.105728	-4.55668	5.19676e-06	6.88918e-05
ETS1	2113	5469.57	-0.588301	0.0443448	-13.2665	3.62028e-40	1.3678e-37
ETS2	2114	2974.42	-0.349541	0.0570243	-6.12969	8.80519e-10	2.36734e-08
ETV7	51513	64.905	-0.736728	0.155122	-4.74934	2.04082e-06	2.95661e-05
EVC	2121	9071.84	-0.403093	0.0418368	-9.63491	5.6944e-22	5.92424e-20
FAM117A	81558	286.267	-0.343337	0.0998733	-3.43772	0.000586632	0.00443745
FAM122C	159091	94.3927	-0.431437	0.142512	-3.02738	0.00246682	0.0145986
FAM129A	116496	929.034	-0.414232	0.0678321	-6.10672	1.01697e-09	2.70382e-08
FAM179B	23116	851.742	-0.357613	0.0705961	-5.06562	4.07064e-07	6.84335e-06
FAM214A	56204	818.949	-0.339462	0.0709987	-4.78125	1.74209e-06	2.555e-05
FAM21A	387680	1668.04	-0.346579	0.0523318	-6.62272	3.52644e-11	1.16122e-09
FAM21C	253725	1419.77	-0.352838	0.0579776	-6.08577	1.15932e-09	3.04843e-08
FAM46A	55603	1795.07	-0.63462	0.0710874	-8.92733	4.36409e-19	3.50029e-17
FAM65B	9750	400.468	-0.331598	0.098215	-3.37624	0.000734832	0.00536895
FBXO32	114907	237.169	-0.754659	0.115347	-6.54248	6.05049e-11	1.88841e-09
FBXO6	26270	474.986	-0.919527	0.0952876	-9.65001	4.91491e-22	5.18848e-20
FGF2	2247	5575.73	-0.53588	0.0562673	-9.52383	1.66911e-21	1.66413e-19
FICD	11153	317.833	-0.46649	0.104818	-4.45049	8.56735e-06	0.000107707
FILIP1L	11259	1887.3	-0.789059	0.071807	-10.9886	4.33531e-28	7.40977e-26
FLCN	201163	1144.47	-0.704075	0.0685331	-10.2735	9.27827e-25	1.23341e-22
FLT3LG	2323	120.678	-0.623149	0.135216	-4.60854	4.05502e-06	5.51306e-05
FMR1	2332	1171.27	-0.595484	0.0697017	-8.54332	1.30421e-17	9.22389e-16
FNIP2	57600	634.18	-0.457505	0.0743327	-6.15483	7.51583e-10	2.02828e-08
FOSL1	8061	8704.64	-0.390041	0.0455129	-8.56989	1.0358e-17	7.36188e-16
FOSL2	2355	2770.23	-0.40916	0.050151	-8.15856	3.39046e-16	2.15384e-14
FOXO1	2308	924.116	-0.324293	0.0657172	-4.93468	8.02828e-07	1.27772e-05
FRMD6	122786	10368.3	-0.344743	0.0432195	-7.97656	1.50466e-15	8.60654e-14
FZD8	8325	332.828	-0.321971	0.0975948	-3.29905	0.000970109	0.00673169
GABRE	2564	494.542	-0.558967	0.0985381	-5.6726	1.40648e-08	3.10535e-07
GADD45A	1647	2344.52	-0.78097	0.112858	-6.91991	4.5192e-12	1.68088e-10
GADD45B	4616	1278.4	-0.922993	0.0749493	-12.3149	7.53105e-35	2.04006e-32
GALNT15	117248	4566.1	-0.541346	0.0407048	-13.2993	2.33574e-40	9.31506e-38
GBP1	2633	2748.29	-0.965257	0.127658	-7.56129	3.99087e-14	1.92919e-12
GBP3	2635	2408.24	-0.906742	0.116161	-7.80592	5.90702e-15	3.09515e-13
GBP5	115362	419.328	-1.25026	0.15917	-7.85488	4.00153e-15	2.12778e-13
GCA	25801	167.337	-1.22798	0.125313	-9.79926	1.13414e-22	1.30263e-20
GDF15	9518	261.231	-0.873599	0.123045	-7.09985	1.24896e-12	5.10865e-11
GEM	2669	1122.38	-0.492658	0.0805948	-6.11278	9.79116e-10	2.61286e-08
GET4	51608	1003.14	-0.579895	0.0730282	-7.9407	2.01037e-15	1.12746e-13
GGACT	87769	155.303	-0.351894	0.122705	-2.8678	0.00413339	0.0220524
GJA1	2697	6631.08	-0.431042	0.040532	-10.6346	2.05683e-26	3.24505e-24
GLIS2	84662	749.308	-0.403853	0.0740097	-5.45675	4.84925e-08	9.80572e-07
GMPR	2766	473.285	-1.07254	0.156596	-6.84908	7.43282e-12	2.64797e-10
GORAB	92344	548.185	-0.750247	0.083509	-8.98403	2.61023e-19	2.12926e-17
GPBP1	65056	2247.51	-0.377119	0.0486395	-7.75335	8.95015e-15	4.58919e-13
GPCPD1	56261	693.809	-0.561602	0.0749944	-7.48858	6.96233e-14	3.2881e-12
GPR176	11245	3814.58	-0.334147	0.0420797	-7.94082	2.00854e-15	1.12746e-13
GRINA	2907	8856.49	-0.442414	0.0549493	-8.05132	8.19077e-16	4.87946e-14
GSDMD	79792	781.759	-0.538287	0.0770483	-6.98636	2.82114e-12	1.08879e-10
GTPBP1	9567	3217.29	-0.424351	0.0540576	-7.84998	4.16114e-15	2.19638e-13
GTPBP2	54676	2159.74	-0.53902	0.0618103	-8.72056	2.76818e-18	2.09172e-16
H1FX	8971	869.763	-0.341671	0.0783343	-4.36171	1.29052e-05	0.000154787
HDAC9	9734	389.986	-1.57049	0.0977146	-16.0722	3.99468e-58	3.18621e-55
HDX	139324	238.387	-0.699451	0.115348	-6.06382	1.32926e-09	3.46984e-08
HELQ	113510	434.772	-0.560979	0.0890984	-6.29617	3.05083e-10	8.81304e-09
HELZ2	85441	8283.14	-0.978118	0.138152	-7.08002	1.44138e-12	5.81289e-11
HERC5	51191	1075.39	-1.4299	0.158869	-9.00053	2.24622e-19	1.87494e-17
HERC6	55008	4284.62	-0.809921	0.146987	-5.51014	3.58552e-08	7.4068e-07
HERPUD1	9709	2505.76	-0.326951	0.0494983	-6.60531	3.96678e-11	1.29729e-09
HES4	57801	89.6524	-1.28477	0.142875	-8.99222	2.42292e-19	1.99919e-17
HIST1H2AC	8334	480.737	-0.590958	0.0853491	-6.92402	4.39015e-12	1.63713e-10
HIST1H2AE	3012	51.4475	-0.930175	0.15587	-5.96764	2.40708e-09	6.07354e-08
HIST1H2BC	8347	160.673	-0.38393	0.125064	-3.06987	0.00214153	0.0129785
HIST1H2BD	3017	289.713	-0.542878	0.113292	-4.79183	1.65264e-06	2.44861e-05
HIST1H2BG	8339	114.434	-1.4157	0.143829	-9.84293	7.35395e-23	8.72567e-21
HIST1H3D	8351	34.9194	-0.642859	0.158736	-4.04987	5.12462e-05	0.000535085
HIST1H4E	8367	18.6915	-0.629558	0.149994	-4.19721	2.70221e-05	0.000302382
HIST1H4H	8365	48.6306	-0.791241	0.156889	-5.04333	4.57511e-07	7.58486e-06
HIST2H2BE	8349	1015.45	-0.7875	0.0673687	-11.6894	1.44404e-31	3.00466e-29
HIST2H2BF	440689	24.1786	-0.397372	0.156698	-2.53591	0.0112156	0.0486472
HIVEP2	3097	1761.09	-0.374356	0.0613933	-6.09766	1.07631e-09	2.85104e-08
HLA-A	3105	15590.1	-0.471328	0.0541106	-8.71045	3.02658e-18	2.27501e-16
HLA-B	3106	11987.3	-0.976176	0.120784	-8.08202	6.37024e-16	3.87532e-14
HLA-C	3107	8096.09	-0.670401	0.10438	-6.4227	1.33875e-10	3.98763e-09
HLA-DOB	3112	149.66	-0.499745	0.124647	-4.00929	6.09013e-05	0.000619235
HLA-E	3133	9436.76	-0.746694	0.0926179	-8.0621	7.49962e-16	4.48634e-14
HLA-F	3134	501.15	-0.883584	0.155686	-5.67542	1.38348e-08	3.06521e-07
HLA-G	3135	62.2372	-0.595125	0.151888	-3.91817	8.92222e-05	0.000869629
HMGCS1	3157	3256.1	-0.64262	0.0511778	-12.5566	3.6569e-36	1.16671e-33
HMOX1	3162	1746.81	-0.484228	0.0643975	-7.51935	5.50483e-14	2.63443e-12
HS3ST2	9956	335.123	-0.943478	0.105566	-8.93734	3.98643e-19	3.21534e-17
HSPBAP1	79663	240.449	-0.486611	0.105819	-4.5985	4.25542e-06	5.75826e-05
ICAM1	3383	498.47	-0.702684	0.0930017	-7.5556	4.16935e-14	2.0087e-12
IER2	9592	1749.59	-0.502537	0.0684074	-7.34624	2.03856e-13	9.11763e-12
IFI16	3428	11263.6	-0.672049	0.0915196	-7.34322	2.08509e-13	9.26799e-12
IFI27	3429	5076.07	-0.699674	0.149789	-4.67108	2.99627e-06	4.20092e-05
IFI30	10437	376.252	-0.474231	0.109063	-4.34823	1.3724e-05	0.000163379
IFI35	3430	3226.19	-0.827755	0.149505	-5.53663	3.08341e-08	6.43909e-07
IFI44	10561	9339.86	-0.742531	0.111586	-6.65432	2.84609e-11	9.4368e-10
IFI44L	10964	7450.19	-0.819097	0.155741	-5.25936	1.44558e-07	2.65399e-06
IFI6	2537	19966.6	-0.753766	0.143056	-5.26904	1.37141e-07	2.53401e-06
IFIH1	64135	3696.43	-1.0332	0.157867	-6.54477	5.95859e-11	1.87194e-09
IFIT1	3434	13079.8	-0.836104	0.159131	-5.25418	1.48688e-07	2.72284e-06
IFIT2	3433	6844.73	-1.65895	0.158563	-10.4625	1.28476e-25	1.92138e-23
IFIT3	3437	14468.2	-0.982698	0.159193	-6.17299	6.70086e-10	1.81861e-08
IFIT5	24138	2061.53	-0.632004	0.129611	-4.87615	1.08176e-06	1.66998e-05
IFITM1	8519	15529.4	-0.800257	0.148182	-5.40052	6.64495e-08	1.30152e-06
IFITM2	10581	10298.1	-0.496604	0.0584338	-8.49857	1.91948e-17	1.35088e-15
IFITM3	10410	26939	-0.46476	0.100374	-4.63026	3.65201e-06	5.00782e-05
IFNB1	3456	31.7427	-1.43794	0.156349	-9.19698	3.68167e-20	3.43232e-18
IFRD1	3475	1147.44	-0.582763	0.0642088	-9.07606	1.12581e-19	9.73686e-18
IGFBP6	3489	5676.58	-0.394703	0.0594543	-6.63877	3.16315e-11	1.04398e-09
IL15	3600	207.388	-0.606542	0.11348	-5.34492	9.04566e-08	1.72928e-06
IL15RA	3601	631.32	-0.734787	0.0805269	-9.12475	7.19029e-20	6.37228e-18
IL1R1	3554	19326	-0.332597	0.0342982	-9.6972	3.09874e-22	3.39608e-20
IL1RL1	9173	3374.06	-0.40953	0.059438	-6.89004	5.57768e-12	2.03246e-10
IL20RB	53833	442.813	-0.933763	0.0886089	-10.538	5.7699e-26	9.00417e-24
IL24	11009	536.112	-0.620942	0.0846927	-7.3317	2.27246e-13	1.00387e-11
IL32	9235	266.167	-0.869379	0.103732	-8.38104	5.24636e-17	3.60392e-15
INSIG1	3638	3810.29	-0.327248	0.104126	-3.14281	0.00167337	0.0105908
INTS6	26512	1381.77	-0.352043	0.0593095	-5.9357	2.92586e-09	7.30549e-08
IRAK2	3656	346.988	-0.919537	0.0996227	-9.23019	2.70151e-20	2.53501e-18
IRF1	3659	726.118	-1.21265	0.0860897	-14.0859	4.63833e-45	2.56125e-42
IRF2	3660	758.985	-0.519616	0.0751842	-6.91124	4.80449e-12	1.77322e-10
IRF7	3665	1490.35	-1.02952	0.130929	-7.8632	3.74445e-15	2.00593e-13
IRF9	10379	2230.01	-0.421364	0.0662091	-6.36414	1.96381e-10	5.74225e-09
ISG15	9636	12985.6	-0.88725	0.15276	-5.80811	6.31812e-09	1.48704e-07
ISG20	3669	377.148	-1.4993	0.109802	-13.6546	1.89607e-42	8.50681e-40
ITPRIP	85450	5664.56	-0.428401	0.0506208	-8.46295	2.60687e-17	1.80806e-15
JMJD1C	221037	2959.38	-0.327309	0.0537023	-6.09488	1.09521e-09	2.89575e-08
JUN	3725	4814.6	-0.864245	0.0602219	-14.351	1.04979e-46	6.27995e-44
JUNB	3726	1380.84	-0.39424	0.0707218	-5.57452	2.48219e-08	5.233e-07
KANSL1L	151050	186.064	-0.611174	0.115753	-5.28	1.29182e-07	2.40553e-06
KCNS3	3790	155.214	-0.398026	0.12104	-3.28838	0.00100765	0.00694188
KCTD11	147040	453.741	-0.426921	0.0902343	-4.73125	2.23139e-06	3.21648e-05
KDM3A	55818	944.008	-0.326078	0.0664538	-4.90683	9.2558e-07	1.45708e-05
KDM6A	7403	938.369	-0.767248	0.0656746	-11.6826	1.5649e-31	3.1644e-29
KLF10	7071	3343.81	-1.22151	0.12039	-10.1463	3.4414e-24	4.49165e-22
KLF11	8462	379.211	-0.715527	0.089977	-7.95234	1.83026e-15	1.03862e-13
KLF13	51621	2987.22	-0.345568	0.0461589	-7.4865	7.07362e-14	3.32971e-12
KLF15	28999	117.762	-0.725732	0.140374	-5.17	2.3409e-07	4.13895e-06
KLF4	9314	2059.36	-1.90211	0.109359	-17.3933	9.27899e-68	1.11015e-64
KLF6	1316	14064.7	-0.392631	0.050361	-7.79634	6.37306e-15	3.30962e-13
KLHL26	55295	268.331	-0.456756	0.10255	-4.454	8.42869e-06	0.00010643
KPTN	11133	446.146	-0.333384	0.0840876	-3.96472	7.34812e-05	0.000734659
LAMA5	3911	915.498	-0.402201	0.0703639	-5.71602	1.09048e-08	2.45776e-07
LAP3	51056	5748.08	-0.554601	0.0607558	-9.12836	6.95453e-20	6.24038e-18
LATS2	26524	2072.12	-0.402864	0.0583042	-6.90969	4.85711e-12	1.78347e-10
LBH	81606	232.332	-0.551366	0.111595	-4.9408	7.78038e-07	1.24252e-05
LGALS3BP	3959	6870.92	-0.729471	0.115423	-6.31995	2.6164e-10	7.58863e-09
LGALS9	3965	624.03	-0.93742	0.158755	-5.90481	3.53054e-09	8.69435e-08
LIF	3976	215.673	-0.772887	0.128454	-6.01684	1.77856e-09	4.55978e-08
LOC101928451	101928451	398.364	-0.429643	0.0917758	-4.68144	2.84864e-06	4.00959e-05
LOC730268	730268	65.7443	-0.446202	0.14953	-2.98403	0.00284482	0.0163466
LPAR1	1902	4217.69	-0.398676	0.0440851	-9.04334	1.51962e-19	1.28336e-17
LRIF1	55791	934.527	-0.44225	0.0703106	-6.28996	3.17556e-10	9.1183e-09
LRRC37B	114659	217.153	-0.718221	0.11228	-6.3967	1.5877e-10	4.69025e-09
LRRC49	54839	228.212	-0.880174	0.110664	-7.95359	1.81189e-15	1.03227e-13
LSMEM1	286006	89.4248	-0.777505	0.147317	-5.27778	1.3076e-07	2.42863e-06
LURAP1L	286343	313.933	-0.358818	0.101688	-3.52862	0.000417731	0.00331077
LY6E	4061	17422.3	-0.510423	0.0561617	-9.08845	1.00463e-19	8.74151e-18
LY6K	54742	463.498	-0.449864	0.0831282	-5.41169	6.24313e-08	1.23291e-06
MAFF	23764	1435.54	-1.0408	0.0753423	-13.8142	2.09161e-43	1.00097e-40
MAFG	4097	1731.54	-0.544671	0.0692543	-7.86479	3.69708e-15	1.98798e-13
MAP2	4133	771.094	-0.61937	0.0785829	-7.88174	3.2286e-15	1.74259e-13
MASTL	84930	1104.77	-0.361944	0.066907	-5.40965	6.31475e-08	1.24363e-06
MBP	4155	482.897	-0.455638	0.0855477	-5.32612	1.0033e-07	1.90283e-06
MDK	4192	537.377	-0.853101	0.0934405	-9.12989	6.85702e-20	6.19158e-18
MDM2	4193	4946.84	-0.551495	0.0433404	-12.7247	4.30945e-37	1.43886e-34
MED13L	23389	4753.76	-0.40684	0.0447195	-9.09759	9.23621e-20	8.11329e-18
MESDC1	59274	327.234	-0.353903	0.103543	-3.41793	0.000630994	0.00473064
METRNL	284207	2246.26	-0.40977	0.0656524	-6.24151	4.3336e-10	1.22235e-08
MFSD12	126321	2685.87	-0.373354	0.0598325	-6.23998	4.37626e-10	1.23196e-08
MGEA5	10724	6363.65	-0.496225	0.0405781	-12.2289	2.17903e-34	5.68806e-32
MILR1	284021	100.743	-0.475197	0.140221	-3.38891	0.000701698	0.00516629
MMP19	4327	4806.6	-0.580318	0.0587974	-9.86978	5.62889e-23	6.84865e-21
MOB3C	148932	502.22	-0.395882	0.0858793	-4.60975	4.03148e-06	5.48625e-05
MOV10	4343	2937.93	-0.710044	0.0568766	-12.4839	9.13625e-36	2.8515e-33
MSMO1	6307	3433.07	-0.340871	0.0617118	-5.5236	3.32125e-08	6.9006e-07
MT1M	4499	388.396	-0.65658	0.112644	-5.8288	5.58284e-09	1.32048e-07
MX1	4599	36755.3	-0.815345	0.156265	-5.21771	1.81146e-07	3.26723e-06
MX2	4600	12311.1	-0.927198	0.157761	-5.87724	4.1716e-09	1.01684e-07
MXD1	4084	365.538	-0.48936	0.0981584	-4.98541	6.18292e-07	1.00644e-05
MYC	4609	9505.84	-0.404225	0.104931	-3.85231	0.000117008	0.00109725
MYD88	4615	4677.62	-0.701558	0.118101	-5.94032	2.8446e-09	7.11498e-08
MYLIP	29116	222.504	-0.457653	0.111935	-4.08855	4.34073e-05	0.000465074
N4BP1	9683	2476	-0.543035	0.0562131	-9.6603	4.4458e-22	4.76331e-20
NAGK	55577	1205.61	-0.363434	0.0664686	-5.46776	4.55764e-08	9.26828e-07
NAPA	8775	4340.02	-0.503436	0.0525859	-9.57361	1.03239e-21	1.05121e-19
NCOA7	135112	1449.83	-0.946935	0.0760386	-12.4533	1.34104e-35	4.09645e-33
NEU1	4758	1199.54	-0.323325	0.0601312	-5.377	7.57376e-08	1.46743e-06
NFATC1	4772	266.102	-0.414469	0.103153	-4.01801	5.86916e-05	0.000602312
NFE2L2	4780	3202.62	-0.323451	0.0483752	-6.6863	2.2888e-11	7.65973e-10
NFE2L3	9603	235.185	-1.08288	0.111516	-9.71058	2.71795e-22	3.00166e-20
NFKB1	4790	1934.96	-0.424071	0.0539839	-7.8555	3.98176e-15	2.12513e-13
NFKB2	4791	1757.01	-0.668066	0.0626299	-10.6669	1.45409e-26	2.37231e-24
NFKBIB	4793	855.268	-0.381739	0.0739124	-5.16475	2.4076e-07	4.24122e-06
NFKBIE	4794	398.332	-0.75	0.0961488	-7.80041	6.1705e-15	3.22145e-13
NFKBIL1	4795	260.461	-0.39681	0.101993	-3.89057	0.000100009	0.000959784
NFKBIZ	64332	878.384	-0.428756	0.0883998	-4.85019	1.23345e-06	1.87392e-05
NGF	4803	97.4201	-0.758923	0.140562	-5.3992	6.69387e-08	1.30932e-06
NLRC5	84166	1980.94	-0.695722	0.0673595	-10.3285	5.23756e-25	7.23035e-23
NMI	9111	587.637	-1.08028	0.0911652	-11.8497	2.15948e-32	4.84433e-30
NPIPB4	440345	81.6304	-0.432317	0.143434	-3.01404	0.00257792	0.0150758
NR1D1	9572	845.834	-1.80008	0.0903508	-19.9232	2.55904e-88	9.18502e-85
NR1D2	9975	622.739	-0.827618	0.0793797	-10.4261	1.88523e-25	2.76186e-23
NT5C3A	51251	778.11	-0.368251	0.0733235	-5.02228	5.10614e-07	8.39736e-06
NTN4	59277	281.202	-0.737161	0.107159	-6.87914	6.02153e-12	2.18311e-10
NUPR1	26471	743.266	-1.09006	0.0905463	-12.0387	2.22365e-33	5.32083e-31
OAS1	4938	6183.68	-0.722377	0.159144	-4.53914	5.64854e-06	7.42638e-05
OAS2	4939	17665.5	-0.855644	0.153093	-5.58905	2.28311e-08	4.8346e-07
OAS3	4940	10844.9	-0.915269	0.139297	-6.57064	5.00998e-11	1.61637e-09
OASL	8638	3651.64	-1.15036	0.151411	-7.59763	3.01602e-14	1.47785e-12
ODF3B	440836	93.3621	-0.99216	0.151547	-6.54687	5.8755e-11	1.84988e-09
OGFR	11054	2681.43	-0.613191	0.0644679	-9.51158	1.87796e-21	1.85944e-19
OPTN	10133	4404.68	-0.527424	0.0510255	-10.3365	4.81902e-25	6.71715e-23
PAN2	9924	858.755	-0.385236	0.0686802	-5.60913	2.0335e-08	4.34449e-07
PARP10	84875	3143.17	-0.779498	0.113553	-6.86463	6.66629e-12	2.38673e-10
PARP12	64761	2882.31	-0.925103	0.119586	-7.73588	1.02688e-14	5.20951e-13
PARP14	54625	8571.39	-0.894458	0.142109	-6.29418	3.09028e-10	8.90908e-09
PARP6	56965	857.797	-0.376861	0.0745766	-5.05334	4.34146e-07	7.24951e-06
PARP9	83666	8053.02	-0.643057	0.136456	-4.71257	2.44615e-06	3.48753e-05
PATL1	219988	3089.3	-0.636399	0.0544508	-11.6876	1.47519e-31	3.02561e-29
PATL2	197135	130.928	-1.23419	0.137692	-8.96342	3.14771e-19	2.5532e-17
PCF11	51585	2109.27	-0.369284	0.0633141	-5.83257	5.45804e-09	1.29737e-07
PELI1	57162	266.304	-0.454007	0.106268	-4.2723	1.93465e-05	0.00022436
PENK	5179	1104.93	-0.349292	0.0633853	-5.51062	3.5758e-08	7.39736e-07
PHACTR4	65979	1758.08	-0.442921	0.05503	-8.04872	8.36639e-16	4.96348e-14
PHF11	51131	1440.1	-0.44053	0.0696818	-6.32202	2.58161e-10	7.50288e-09
PHGDH	26227	1415.45	-0.632923	0.0559883	-11.3046	1.24591e-29	2.32305e-27
PLA2G4A	5321	275.016	-0.459891	0.103604	-4.43894	9.04027e-06	0.000113059
PLA2G4C	8605	213.648	-1.05648	0.115372	-9.15718	5.32732e-20	4.90285e-18
PLCD1	5333	770.378	-0.423561	0.074712	-5.66925	1.43423e-08	3.15332e-07
PLEKHA4	57664	3880.66	-0.933817	0.110293	-8.46669	2.52455e-17	1.75947e-15
PLEKHF1	79156	221.221	-0.635309	0.116698	-5.44403	5.20888e-08	1.04301e-06
PLEKHF2	79666	363.149	-0.445043	0.0914598	-4.866	1.1388e-06	1.74677e-05
PLEKHM1	9842	1383.15	-0.337747	0.0610801	-5.52958	3.20999e-08	6.68879e-07
PLEKHM2	23207	4452.22	-0.469119	0.0486706	-9.63866	5.49022e-22	5.75351e-20
PLEKHO2	80301	1585.45	-0.394959	0.0562537	-7.02104	2.2022e-12	8.59158e-11
PLK2	10769	459.957	-0.932233	0.0898944	-10.3703	3.38439e-25	4.85897e-23
PLSCR1	5359	4694.94	-0.68181	0.138823	-4.91135	9.04531e-07	1.42864e-05
PLSCR4	57088	287.654	-0.383503	0.0988262	-3.88058	0.000104206	0.000995404
PMAIP1	5366	2982.47	-0.931339	0.0671058	-13.8787	8.53176e-44	4.22637e-41
PML	5371	5892.62	-0.729622	0.0612177	-11.9185	9.48091e-33	2.16059e-30
PNPT1	87178	5551.56	-0.699238	0.0623404	-11.2164	3.38603e-29	6.23246e-27
POMZP3	22932	144.013	-0.334598	0.125378	-2.66872	0.00761416	0.035983
PPAP2C	8612	113.012	-0.374857	0.135101	-2.77464	0.00552624	0.0276833
PPDPF	79144	3059.38	-0.403503	0.0542986	-7.43119	1.07626e-13	4.97723e-12
PPIL4	85313	1234.92	-0.337151	0.059074	-5.70726	1.14807e-08	2.57544e-07
PPM1K	152926	794.613	-0.60043	0.078962	-7.60404	2.87032e-14	1.41127e-12
PPP1R15A	23645	6298.77	-0.907476	0.0574737	-15.7894	3.67981e-56	2.78058e-53
PPP1R18	170954	5746.71	-0.34052	0.0525718	-6.47725	9.34095e-11	2.87785e-09
PPP3CC	5533	810.564	-0.346698	0.0733171	-4.72875	2.25906e-06	3.24984e-05
PRDM4	11108	2097.23	-0.326922	0.0525001	-6.22707	4.7524e-10	1.32486e-08
PRKAB1	5564	693.215	-0.388328	0.071406	-5.43831	5.37885e-08	1.07405e-06
PRKD2	25865	1261.01	-0.326202	0.0699252	-4.66502	3.0859e-06	4.31394e-05
PRSS23	11098	4038.35	-0.331857	0.0470495	-7.05337	1.74635e-12	6.92605e-11
PSAT1	29968	2509.85	-0.565922	0.0471801	-11.9949	3.77783e-33	8.89153e-31
PSEN1	5663	2215.29	-0.355151	0.0504581	-7.03853	1.94273e-12	7.64158e-11
PSMB10	5699	480.248	-0.381349	0.0831793	-4.58467	4.54712e-06	6.12481e-05
PSMB8	5696	2226.71	-0.660163	0.111738	-5.90814	3.45992e-09	8.53507e-08
PSMB9	5698	943.621	-0.962099	0.141472	-6.80065	1.0415e-11	3.62932e-10
PSME1	5720	2796.71	-0.453681	0.0497137	-9.12587	7.11609e-20	6.3457e-18
PSME2	5721	2475.55	-0.437366	0.0544383	-8.03415	9.42299e-16	5.56732e-14
PTBP2	58155	316.987	-0.369752	0.0953668	-3.87716	0.000105683	0.00100616
PTGES	9536	574.643	-0.406814	0.0791066	-5.1426	2.70965e-07	4.73266e-06
PTGIR	5739	624.676	-0.49092	0.0764218	-6.42383	1.32891e-10	3.96655e-09
PTGS2	5743	504.135	-1.37647	0.103669	-13.2776	3.12236e-40	1.21156e-37
PTPRN	5798	389.368	-0.375605	0.0886365	-4.23758	2.2594e-05	0.000257855
PVRL2	5819	2379.58	-0.322927	0.0609806	-5.29557	1.18646e-07	2.22086e-06
RAB43	339122	48.2129	-0.568402	0.156298	-3.63665	0.000276207	0.00232718
RAB9A	9367	1155.9	-0.378522	0.063394	-5.97095	2.3588e-09	5.9622e-08
RARRES3	5920	67.6446	-0.631169	0.153616	-4.10874	3.97827e-05	0.000431064
RASSF1	11186	1243.74	-0.457731	0.0651135	-7.02973	2.06927e-12	8.09495e-11
RBCK1	10616	3595.9	-0.575385	0.0568755	-10.1166	4.66488e-24	5.9798e-22
RBM43	375287	518.779	-0.6102	0.0815836	-7.47945	7.46324e-14	3.49022e-12
RBMS2	5939	2152.8	-0.376781	0.0608567	-6.19128	5.96766e-10	1.6382e-08
RBP4	5950	79.6002	-0.447564	0.146635	-3.05223	0.00227148	0.0136279
RCAN1	1827	2863.76	-0.605939	0.0550103	-11.015	3.23485e-28	5.66376e-26
REC8	9985	382.805	-0.384279	0.10233	-3.75528	0.000173147	0.00154375
RELB	5971	949.962	-0.968803	0.0789654	-12.2687	1.33389e-34	3.54641e-32
RENBP	5973	142.073	-0.446486	0.124565	-3.58437	0.000337887	0.00274536
REV3L	5980	2071.49	-0.3402	0.0536396	-6.34234	2.26301e-10	6.59027e-09
RGMB	285704	14643.4	-0.457749	0.0388103	-11.7945	4.1667e-32	8.92856e-30
RHOB	388	3324.51	-0.382639	0.0662113	-5.77906	7.51203e-09	1.73672e-07
RICTOR	253260	1826.03	-0.541904	0.0652204	-8.3088	9.66714e-17	6.42551e-15
RIOK3	8780	2452.7	-0.418316	0.0527372	-7.93208	2.15499e-15	1.19717e-13
RIT1	6016	668.22	-0.403563	0.0758555	-5.32016	1.03677e-07	1.95907e-06
RLF	6018	949.393	-0.509832	0.0667728	-7.63532	2.25252e-14	1.11901e-12
RND3	390	14037.2	-0.767417	0.112164	-6.84195	7.81218e-12	2.75576e-10
RNF114	55905	2733.71	-0.360067	0.0493785	-7.29198	3.05424e-13	1.33688e-11
RNF19B	127544	595.13	-0.36506	0.0838463	-4.35392	1.33726e-05	0.000159328
RNF213	57674	16358.8	-0.986847	0.113041	-8.73001	2.54653e-18	1.93442e-16
RPS6KC1	26750	1521.13	-0.38676	0.059035	-6.55136	5.7014e-11	1.79901e-09
RRAD	6236	327.67	-0.665269	0.0964645	-6.89652	5.32917e-12	1.94684e-10
RRAGB	10325	252.098	-0.360874	0.106777	-3.37971	0.000725611	0.00530911
RRAGC	64121	2173.7	-0.514892	0.0544511	-9.45604	3.19841e-21	3.12378e-19
RSAD2	91543	4019.13	-0.740498	0.138114	-5.3615	8.25323e-08	1.58836e-06
RSRC2	65117	2374.74	-0.499458	0.0600897	-8.31188	9.42006e-17	6.29041e-15
RTN4	57142	18907.7	-0.324053	0.0373611	-8.67354	4.18896e-18	3.10005e-16
RTP4	64108	211.862	-0.854254	0.156434	-5.46079	4.74021e-08	9.59875e-07
S100A10	6281	5002.11	-0.419204	0.0436058	-9.61349	7.01341e-22	7.19225e-20
S1PR2	9294	685.529	-0.372616	0.0771629	-4.82896	1.3725e-06	2.05903e-05
S1PR3	1903	5159.07	-0.435521	0.0494966	-8.79901	1.38031e-18	1.06543e-16
SALL1	6299	760.8	-0.323215	0.0714951	-4.52081	6.16048e-06	8.02596e-05
SAMD9	54809	6110.42	-0.980652	0.153161	-6.40277	1.52586e-10	4.51686e-09
SAMD9L	219285	4988.2	-0.907076	0.150646	-6.02123	1.731e-09	4.44579e-08
SAMHD1	25939	6544.51	-0.64961	0.114431	-5.67685	1.37199e-08	3.05074e-07
SCD	6319	13804.7	-0.358594	0.0944099	-3.79827	0.000145709	0.00132737
SECTM1	6398	1622.26	-0.861204	0.133822	-6.43543	1.23127e-10	3.69819e-09
SERPINB10	5273	96.4147	-0.938724	0.144807	-6.48259	9.01598e-11	2.78371e-09
SERPINE2	5270	28361	-0.621327	0.0410906	-15.1209	1.17912e-51	7.69485e-49
SERTAD1	29950	842.004	-0.452661	0.0721418	-6.2746	3.5054e-10	1.00054e-08
SERTAD2	9792	2207.02	-0.428982	0.0548222	-7.82497	5.07772e-15	2.67036e-13
SESN2	83667	1375.31	-0.958604	0.0690705	-13.8786	8.53694e-44	4.22637e-41
SFRP2	6423	2440.51	-0.367023	0.0517615	-7.09067	1.33466e-12	5.41292e-11
SGIP1	84251	1286.35	-0.355972	0.0615798	-5.78066	7.44067e-09	1.72578e-07
SH2D5	400745	333.469	-0.816439	0.095096	-8.58542	9.05046e-18	6.51217e-16
SHOX2	6474	1231.28	-0.375085	0.0600669	-6.24446	4.2526e-10	1.20186e-08
SIK3	23387	1600.73	-0.333178	0.0576779	-5.77654	7.62526e-09	1.76006e-07
SLC12A7	10723	549.516	-0.419675	0.0855771	-4.90406	9.38766e-07	1.47501e-05
SLC13A3	64849	318.941	-0.443846	0.0955007	-4.64756	3.35879e-06	4.65016e-05
SLC15A3	51296	674.035	-0.903306	0.159222	-5.67326	1.40103e-08	3.09931e-07
SLC16A4	9122	475.962	-0.404414	0.0917125	-4.40958	1.03571e-05	0.000127856
SLC16A6	9120	1599.63	-0.375073	0.0661224	-5.6724	1.40808e-08	3.10535e-07
SLC25A25	114789	1319.72	-0.387644	0.0695868	-5.57066	2.53783e-08	5.34246e-07
SLC25A28	81894	1773.21	-0.472889	0.0690602	-6.84749	7.51578e-12	2.67089e-10
SLC31A2	1318	380.803	-0.327422	0.0936142	-3.49756	0.000469531	0.00365765
SLC38A1	81539	3083.66	-0.323087	0.0570531	-5.66292	1.48823e-08	3.25213e-07
SLC3A2	6520	5630.87	-0.872575	0.0578165	-15.0922	1.82388e-51	1.1385e-48
SLC43A2	124935	311.152	-1.01473	0.108211	-9.37732	6.76711e-21	6.52049e-19
SLC44A2	57153	2767.96	-0.841388	0.0523301	-16.0785	3.61172e-58	3.18621e-55
SLC6A9	6536	250.206	-1.24511	0.114759	-10.8497	2.00007e-27	3.37823e-25
SLC7A5	8140	6500.63	-0.501669	0.0582448	-8.6131	7.11094e-18	5.20876e-16
SLC9A8	23315	612.255	-0.587236	0.0776186	-7.56566	3.85907e-14	1.87812e-12
SLFN12	55106	1070.32	-0.511722	0.0664403	-7.70198	1.3397e-14	6.70175e-13
SLFN5	162394	6436.47	-0.502712	0.108449	-4.63546	3.56151e-06	4.89307e-05
SLU7	10569	1401.38	-0.385821	0.0572018	-6.7449	1.53127e-11	5.24689e-10
SMAD7	4092	260.171	-0.351621	0.104587	-3.362	0.000773789	0.00560792
SMOX	54498	1069.87	-0.337183	0.0670571	-5.02829	4.94875e-07	8.16658e-06
SMURF1	57154	1746.1	-0.437852	0.0539103	-8.12186	4.59083e-16	2.84097e-14
SNAPC1	6617	1745.57	-0.964184	0.0535573	-18.0028	1.85055e-72	2.95203e-69
SOD2	6648	4869.09	-0.48559	0.0508192	-9.55524	1.23296e-21	1.24659e-19
SP100	6672	8623.97	-0.692494	0.0942015	-7.3512	1.96435e-13	8.84081e-12
SP110	3431	2824.66	-0.646349	0.141247	-4.57603	4.73892e-06	6.35857e-05
SP140L	93349	1008.48	-0.444316	0.0653018	-6.80405	1.0172e-11	3.55327e-10
SPAG9	9043	4634.7	-0.378477	0.0432326	-8.75445	2.05105e-18	1.56633e-16
SPRN	503542	229.199	-0.42416	0.107609	-3.94167	8.09149e-05	0.000799408
SPRY2	10253	5531.31	-0.336374	0.0599871	-5.60745	2.05329e-08	4.38025e-07
SQSTM1	8878	18173.9	-0.60771	0.0500528	-12.1414	6.37475e-34	1.57797e-31
SRGAP1	57522	3517.57	-0.357731	0.0450851	-7.93457	2.11232e-15	1.18002e-13
SRGAP2	23380	2725.17	-0.351434	0.0488044	-7.20087	5.98277e-13	2.56854e-11
STAT1	6772	38908.9	-0.817502	0.11904	-6.86747	6.53518e-12	2.35743e-10
STAT2	6773	8209.8	-0.863883	0.111223	-7.76713	8.02831e-15	4.13127e-13
SYNE1	23345	1426.09	-0.474571	0.0590783	-8.03292	9.51771e-16	5.60023e-14
TAB2	23118	3517.9	-0.400717	0.0451005	-8.88498	6.39307e-19	5.04315e-17
TAF1D	79101	1781.21	-0.528116	0.0535677	-9.85887	6.27547e-23	7.57117e-21
TAP1	6890	4905.08	-0.866694	0.135625	-6.39036	1.65495e-10	4.87886e-09
TAP2	6891	4484.42	-0.610684	0.0527814	-11.5701	5.84444e-31	1.1339e-28
TAPBP	6892	4863.9	-0.37088	0.0431623	-8.59269	8.49601e-18	6.16046e-16
TAPBPL	55080	207.933	-0.825093	0.11505	-7.17162	7.41166e-13	3.12968e-11
TBCC	6903	587.426	-0.329998	0.081739	-4.03721	5.40901e-05	0.000561919
TBX21	30009	569.142	-0.486256	0.0926986	-5.24556	1.55807e-07	2.83155e-06
TBX3	6926	6625.91	-0.35975	0.0408818	-8.79978	1.37089e-18	1.06388e-16
TDRD7	23424	1506.68	-0.723585	0.12517	-5.7808	7.43455e-09	1.72578e-07
TES	26136	602.576	-0.338499	0.0819881	-4.12863	3.64931e-05	0.000399034
TET3	200424	849.493	-0.404885	0.0774676	-5.22651	1.72741e-07	3.12347e-06
TGIF1	7050	1553.36	-0.363759	0.0585491	-6.21289	5.20202e-10	1.4335e-08
THEMIS2	9473	1448.83	-0.760309	0.117794	-6.45455	1.0854e-10	3.29451e-09
THUMPD2	80745	498.459	-0.663175	0.0809657	-8.19081	2.59471e-16	1.6705e-14
TICAM1	148022	1164.71	-0.425948	0.0614168	-6.93537	4.05158e-12	1.52673e-10
TIGD6	81789	274.773	-0.335658	0.101639	-3.30244	0.000958488	0.00667039
TIPARP	25976	7197.77	-0.509166	0.0551133	-9.23853	2.49912e-20	2.36052e-18
TLDC2	140711	2341.45	-0.646158	0.129511	-4.98922	6.06237e-07	9.87939e-06
TLK2	11011	881.555	-0.335984	0.0701244	-4.79126	1.65737e-06	2.45307e-05
TLR2	7097	4018.5	-0.490183	0.0536142	-9.14279	6.0863e-20	5.56567e-18
TLR3	7098	241.813	-1.62696	0.125339	-12.9804	1.58043e-38	5.67257e-36
TMEM106A	113277	232.139	-0.598099	0.108715	-5.50151	3.76553e-08	7.75634e-07
TMEM132A	54972	1389.59	-0.33599	0.0664734	-5.05451	4.31505e-07	7.22042e-06
TMEM140	55281	569.156	-1.00967	0.0969421	-10.4152	2.1141e-25	3.06587e-23
TMEM159	57146	546.704	-0.49572	0.0796632	-6.2227	4.88673e-10	1.35442e-08
TMEM255B	348013	310.525	-0.350763	0.0971039	-3.61224	0.00030356	0.0025192
TMEM265	100862671	236.932	-0.395301	0.110052	-3.59193	0.000328236	0.0026806
TMEM62	80021	829.87	-0.404801	0.0831655	-4.86741	1.13068e-06	1.73617e-05
TNFAIP3	7128	3615.7	-1.20229	0.118461	-10.1492	3.33933e-24	4.39841e-22
TNFRSF14	8764	331.46	-0.494645	0.0978945	-5.05284	4.35291e-07	7.25838e-06
TNFSF13B	10673	144.699	-1.24956	0.14087	-8.87031	7.29421e-19	5.72257e-17
TNXB	7148	328.531	-1.65828	0.107148	-15.4766	4.99365e-54	3.58469e-51
TRADD	8717	460.847	-0.362788	0.0920966	-3.93921	8.17504e-05	0.000806106
TRAF1	7185	417.691	-1.09348	0.0975465	-11.2098	3.64899e-29	6.63147e-27
TRANK1	9881	1078.57	-0.972562	0.135204	-7.19328	6.32545e-13	2.69479e-11
TREX1	11277	356.886	-0.700472	0.0931167	-7.52251	5.37332e-14	2.58009e-12
TRIB3	57761	1209.11	-1.26629	0.121271	-10.4418	1.59712e-25	2.3639e-23
TRIM14	9830	4980.39	-0.552753	0.0534298	-10.3454	4.39043e-25	6.17974e-23
TRIM21	6737	2027.23	-0.805772	0.142916	-5.63808	1.71955e-08	3.71242e-07
TRIM22	10346	6394.17	-0.984356	0.139635	-7.04951	1.79548e-12	7.10129e-11
TRIM25	7706	10598	-0.639638	0.0523275	-12.2238	2.32095e-34	5.95034e-32
TRIM26	7726	2285.77	-0.354115	0.0620432	-5.70756	1.14606e-08	2.57495e-07
TRIM38	10475	2220.73	-0.550091	0.0570016	-9.65046	4.89364e-22	5.18848e-20
TRIM47	91107	304.39	-0.513665	0.113015	-4.54512	5.49035e-06	7.23829e-05
TRIM5	85363	2282.01	-0.710981	0.0713979	-9.95801	2.32663e-23	2.90465e-21
TRIM56	81844	1809.98	-0.673207	0.0519528	-12.9581	2.11554e-38	7.40801e-36
TRIM69	140691	115.766	-1.28032	0.142402	-8.99089	2.45247e-19	2.01201e-17
TSC22D1	8848	6299.76	-0.578926	0.0489401	-11.8293	2.75512e-32	6.08543e-30
TSC22D2	9819	1648.99	-0.429279	0.0627716	-6.83875	7.98849e-12	2.81105e-10
TSC22D3	1831	1569.98	-1.24522	0.0765577	-16.2651	1.74613e-59	1.67128e-56
TSLP	85480	60.7576	-1.60331	0.155657	-10.3003	7.02526e-25	9.51526e-23
TXNIP	10628	15524.8	-1.02793	0.058223	-17.6551	9.30139e-70	1.3354e-66
TYMP	1890	2702.29	-1.19325	0.146714	-8.13315	4.18288e-16	2.59972e-14
TYW5	129450	406.092	-0.393399	0.0875464	-4.4936	7.0028e-06	8.99277e-05
UAP1L1	91373	937.539	-0.492566	0.0664366	-7.41408	1.22472e-13	5.59979e-12
UBA7	7318	1668.79	-0.960522	0.135266	-7.101	1.23859e-12	5.08071e-11
UBC	7316	33156.3	-0.728659	0.0546772	-13.3266	1.62221e-40	6.65432e-38
UBE2B	7320	1179.52	-0.327239	0.0646932	-5.05832	4.22973e-07	7.09419e-06
UBE2L6	9246	5232.48	-0.808203	0.129582	-6.237	4.46053e-10	1.25322e-08
UHRF1BP1	54887	865.466	-0.390852	0.0679269	-5.75401	8.71518e-09	1.99878e-07
ULBP1	80329	413.568	-0.598833	0.090521	-6.6154	3.70541e-11	1.21458e-09
UNC5B	219699	843.048	-0.42821	0.0708655	-6.04257	1.51679e-09	3.93078e-08
UNC93B1	81622	931.965	-0.51374	0.0759219	-6.76669	1.31761e-11	4.53645e-10
UPP1	7378	1467.05	-0.411329	0.0677475	-6.0715	1.26724e-09	3.31399e-08
USP18	11274	1198.36	-0.903995	0.156529	-5.77526	7.68338e-09	1.77063e-07
UVRAG	7405	1198.88	-0.365819	0.0604963	-6.04697	1.47592e-09	3.83874e-08
VCPIP1	80124	1009.57	-0.343597	0.0643299	-5.34118	9.23436e-08	1.76066e-06
VGLL4	9686	531.42	-0.335262	0.0831436	-4.03232	5.52281e-05	0.000571261
WARS	7453	6108.01	-0.593603	0.0497905	-11.922	9.0895e-33	2.10481e-30
WDR78	79819	200.887	-0.371349	0.114855	-3.23321	0.00122408	0.00817778
WHAMM	123720	677.981	-0.554452	0.082642	-6.70909	1.95843e-11	6.61579e-10
WNT16	51384	532.891	-0.332152	0.0799372	-4.15516	3.25055e-05	0.000357885
WTAP	9589	2652.52	-0.471891	0.0483546	-9.75897	1.68864e-22	1.90896e-20
XAF1	54739	4411.25	-0.806649	0.155946	-5.17263	2.30825e-07	4.08625e-06
XBP1	7494	3583.31	-0.3818	0.0468419	-8.15083	3.61439e-16	2.25616e-14
XPC	7508	4962.81	-0.392859	0.0408492	-9.6173	6.75809e-22	6.98028e-20
XRN1	54464	1702.92	-0.43256	0.0624133	-6.93058	4.19128e-12	1.57113e-10
YY1AP1	55249	2223.83	-0.376751	0.0495286	-7.60674	2.81097e-14	1.38684e-12
ZBTB16	7704	271.401	-0.41042	0.102009	-4.02336	5.73739e-05	0.000590902
ZBTB34	403341	404.062	-0.378083	0.087744	-4.30894	1.64042e-05	0.000192572
ZBTB43	23099	1153.33	-0.575451	0.063621	-9.04498	1.4969e-19	1.27922e-17
ZBTB6	10773	402.051	-0.353898	0.090501	-3.91043	9.21311e-05	0.00089313
ZC3HAV1	56829	8646.49	-1.13018	0.0958082	-11.7963	4.08009e-32	8.87544e-30
ZCCHC2	54877	744.948	-0.455781	0.0784298	-5.81132	6.19812e-09	1.46119e-07
ZCCHC3	85364	601.451	-0.440471	0.0817966	-5.38495	7.24647e-08	1.40972e-06
ZEB2	9839	2506.71	-0.421962	0.0516956	-8.16244	3.28336e-16	2.09508e-14
ZFP36L2	678	10572.7	-0.347047	0.0530318	-6.54413	5.9843e-11	1.87591e-09
ZFYVE1	53349	681.155	-0.354689	0.0767003	-4.62435	3.75772e-06	5.13805e-05
ZFYVE26	23503	1377.17	-0.388832	0.0662023	-5.87339	4.26964e-09	1.03721e-07
ZNF107	51427	621.345	-0.409872	0.0765667	-5.35313	8.64445e-08	1.65699e-06
ZNF121	7675	283.065	-0.370038	0.0995244	-3.71806	0.000200755	0.00175961
ZNF134	7693	534.048	-0.565694	0.0854696	-6.61865	3.62483e-11	1.19089e-09
ZNF136	7695	213.136	-0.38704	0.118739	-3.25958	0.00111579	0.00757416
ZNF140	7699	550.104	-0.485627	0.0808533	-6.00627	1.8984e-09	4.8411e-08
ZNF20	7568	159.62	-0.600534	0.130715	-4.59422	4.34378e-06	5.87228e-05
ZNF202	7753	519.603	-0.340685	0.0872388	-3.9052	9.4148e-05	0.000910224
ZNF211	10520	372.513	-0.396485	0.0967161	-4.09947	4.14096e-05	0.000445332
ZNF212	7988	391.371	-0.364492	0.0914658	-3.98501	6.74767e-05	0.000678881
ZNF222	7673	106.751	-0.487165	0.137878	-3.53329	0.00041042	0.00325907
ZNF23	7571	564.083	-0.501971	0.0843189	-5.95324	2.62883e-09	6.60982e-08
ZNF256	10172	196.806	-0.371635	0.122591	-3.03151	0.00243331	0.0144419
ZNF283	284349	159.305	-0.408084	0.134003	-3.04533	0.00232424	0.0139096
ZNF350	59348	236.248	-0.490959	0.107105	-4.5839	4.5639e-06	6.14095e-05
ZNF385A	25946	398.136	-0.382525	0.0952656	-4.01535	5.93571e-05	0.00060716
ZNF394	84124	488.825	-0.322283	0.0820886	-3.92604	8.63544e-05	0.000846851
ZNF426	79088	398.258	-0.360752	0.0898599	-4.01461	5.95445e-05	0.00060716
ZNF433	163059	214.219	-0.871477	0.117854	-7.39452	1.41915e-13	6.44772e-12
ZNF436	80818	376.507	-0.329675	0.0927284	-3.55527	0.000377584	0.00303017
ZNF44	51710	320.798	-0.897942	0.100637	-8.9226	4.55483e-19	3.63299e-17
ZNF441	126068	241.665	-0.864431	0.117746	-7.34152	2.11181e-13	9.35779e-12
ZNF461	92283	242.313	-0.511701	0.111959	-4.57044	4.86693e-06	6.49392e-05
ZNF501	115560	148.777	-0.344968	0.129522	-2.6634	0.00773548	0.0364643
ZNF502	91392	243.749	-0.373469	0.108341	-3.44715	0.000566532	0.00431496
ZNF506	440515	279.854	-0.366487	0.100264	-3.65522	0.000256963	0.00218039
ZNF514	84874	519.982	-0.349409	0.085362	-4.09327	4.25341e-05	0.00045674
ZNF557	79230	297.049	-0.358559	0.101279	-3.54032	0.000399642	0.00318229
ZNF574	64763	703.176	-0.377683	0.0921116	-4.10028	4.12656e-05	0.000444116
ZNF583	147949	223.871	-0.343821	0.112353	-3.06018	0.00221204	0.0133256
ZNF585A	199704	397.584	-0.33916	0.0889739	-3.81191	0.000137899	0.00126668
ZNF608	57507	502.375	-0.32535	0.0813971	-3.99707	6.41321e-05	0.000647956
ZNF615	284370	242.882	-0.450365	0.105178	-4.28193	1.85281e-05	0.000216091
ZNF627	199692	323.744	-1.02918	0.0993118	-10.3631	3.64992e-25	5.18831e-23
ZNF670	93474	162.224	-0.333732	0.127363	-2.62031	0.00878498	0.0401803
ZNF671	79891	132.775	-0.393426	0.138019	-2.85052	0.00436484	0.0230475
ZNF697	90874	1041.79	-0.394694	0.0675159	-5.84594	5.03717e-09	1.20934e-07
ZNF766	90321	409.377	-0.329555	0.0945973	-3.48376	0.000494414	0.00382451
ZNF773	374928	235.399	-0.604918	0.107201	-5.64283	1.67278e-08	3.62782e-07
ZNF776	284309	479.548	-0.381899	0.0870514	-4.38706	1.14895e-05	0.000139793
ZNF777	27153	685.377	-0.41596	0.0760613	-5.46874	4.53237e-08	9.24306e-07
ZNF79	7633	431.297	-0.388611	0.0891213	-4.36047	1.29784e-05	0.000155405
ZNF844	284391	364.939	-1.33968	0.105723	-12.6716	8.49731e-37	2.77263e-34
ZNFX1	57169	9040.5	-0.895786	0.111933	-8.00285	1.21567e-15	7.03768e-14
ZSCAN12	9753	364.135	-0.538283	0.095613	-5.62981	1.80403e-08	3.87732e-07
ZSCAN26	7741	321.574	-0.35075	0.0965614	-3.6324	0.000280793	0.00236165
ZSWIM4	65249	283.674	-0.615699	0.105547	-5.83341	5.43053e-09	1.2946e-07
