# Supplementary material for: Evolutionary origin and functional divergence of totipotent cell homeobox genes in eutherian mammals
Source: BMC Biol. 2016 Jun 13;14:45. doi: 10.1186/s12915-016-0267-0 (PMC4904359; doi:10.1186/s12915-016-0267-0)
Supplement: Additional file 13: Table S6. — Human and cow RNAseq data used for temporal profiling. Sequence Read Archive (SRA) database accessions for human RNA-seq datasets used for identifying the 106 distinct temporal profiles of human genes expressed in the early embryo; SRA database accessions for bovine RNA-seq datasets used for identifying the five temporal expression profiles of bovine orthologues of human profile 27/ETCHbox-responsive genes. (XLSX 16 kb) [file 12915_2016_267_MOESM13_ESM.xlsx]

## Sheet: Human Embryo RNA-Seq
Table S6 - RNA-Seq samples:
RNA-seq HUMAN
Sample	Group in early development analysis	Method	Read-Length	Read #	Source (SRA)	Reference/PMID
Oocyte_a1	Oocyte	Illumina	100	32943665	SRR445718	PMID: 23934149
Oocyte_a2	Oocyte	Illumina	100	30690825	SRR445719	PMID: 23934149
Oocyte_a3	Oocyte	Illumina	100	25552876	SRR445720	PMID: 23934149
Oocyte_b1	Oocyte	Illumina	90PE	18817693	SRR893046	PMID: 23892778
Oocyte_b3	Oocyte	Illumina	90PE	21485629	SRR893047	PMID: 23892778
Oocyte_b4	Oocyte	Illumina	90PE	15910213	SRR893048	PMID: 23892778
Zygote_a1	Zygote	Illumina	100	36528347	SRR445721	PMID: 23934149
Zygote_a2	Zygote	Illumina	100	32865315	SRR445722	PMID: 23934149
Zygote_a3	Zygote	Illumina	100	41057289	SRR445723	PMID: 23934149
Zygote_b1	Zygote	Illumina	90PE	24018461	SRR893052	PMID: 23892778
Zygote_b2	Zygote	Illumina	90PE	20674358	SRR893053	PMID: 23892778
Embr_2C_a1_1	2C	Illumina	100	50896528	SRR445724	PMID: 23934149
Embr_2C_a1_2	2C	Illumina	100	51954904	SRR445725	PMID: 23934149
Embr_2C_a2_1	2C	Illumina	100	49180773	SRR445726	PMID: 23934149
Embr_2C_a2_2	2C	Illumina	100	52518698	SRR445727	PMID: 23934149
Embr_2C_a3_1	2C	Illumina	100	48727188	SRR445728	PMID: 23934149
Embr_2C_a3_2	2C	Illumina	100	59155370	SRR445729	PMID: 23934149
Embr_2C_b1	2C	Illumina	90PE	22356935	SRR893054	PMID: 23892778
Embr_2C_b5	2C	Illumina	90PE	18795422	SRR893055	PMID: 23892778
Embr_2C_b6	2C	Illumina	90PE	19629441	SRR893056	PMID: 23892778
Embr_4C_a1_1	4C	Illumina	100	49127668	SRR490961	PMID: 23934149
Embr_4C_a1_2	4C	Illumina	100	45583212	SRR490962	PMID: 23934149
Embr_4C_a1_3	4C	Illumina	100	47319865	SRR490963	PMID: 23934149
Embr_4C_a1_4	4C	Illumina	100	31651487	SRR490964	PMID: 23934149
Embr_4C_a2_1	4C	Illumina	100	58021187	SRR490965	PMID: 23934149
Embr_4C_a2_2	4C	Illumina	100	53970537	SRR490966	PMID: 23934149
Embr_4C_a2_3	4C	Illumina	100	48487342	SRR490967	PMID: 23934149
Embr_4C_a2_4	4C	Illumina	100	62850846	SRR490968	PMID: 23934149
Embr_4C_a3_1	4C	Illumina	100	53928812	SRR490969	PMID: 23934149
Embr_4C_a3_2	4C	Illumina	100	52735750	SRR490970	PMID: 23934149
Embr_4C_a3_3	4C	Illumina	100	38896352	SRR490971	PMID: 23934149
Embr_4C_a3_4	4C	Illumina	100	58235449	SRR490972	PMID: 23934149
Embr_4C_b1	4C	Illumina	90PE	19608479	SRR893057	PMID: 23892778
Embr_4C_b2	4C	Illumina	90PE	20905573	SRR893058	PMID: 23892778
Embr_4C_b3	4C	Illumina	90PE	20202289	SRR893059	PMID: 23892778
Embr_4C_b4	4C	Illumina	90PE	24264089	SRR893060	PMID: 23892778
Embr_8C_a1_1	8C	Illumina	100	31911442	SRR490973	PMID: 23934149
Embr_8C_a1_2	8C	Illumina	100	30282390	SRR490974	PMID: 23934149
Embr_8C_a1_3	8C	Illumina	100	33565816	SRR490975	PMID: 23934149
Embr_8C_a1_4	8C	Illumina	100	33261944	SRR490976	PMID: 23934149
Embr_8C_a2_1	8C	Illumina	100	27602538	SRR490977	PMID: 23934149
Embr_8C_a2_2	8C	Illumina	100	32482770	SRR490978	PMID: 23934149
Embr_8C_a2_3	8C	Illumina	100	28271452	SRR490979	PMID: 23934149
Embr_8C_a2_4	8C	Illumina	100	31915232	SRR490980	PMID: 23934149
Embr_8C_a2_5	8C	Illumina	100	34098900	SRR490981	PMID: 23934149
Embr_8C_a2_6	8C	Illumina	100	32376268	SRR490982	PMID: 23934149
Embr_8C_a2_7	8C	Illumina	100	19792800	SRR490983	PMID: 23934149
Embr_8C_a2_8	8C	Illumina	100	22364554	SRR490984	PMID: 23934149
Embr_8C_a3_1	8C	Illumina	100	47990468	SRR490985	PMID: 23934149
Embr_8C_a3_2	8C	Illumina	100	42243898	SRR490986	PMID: 23934149
Embr_8C_a3_3	8C	Illumina	100	36089791	SRR490987	PMID: 23934149
Embr_8C_a3_4	8C	Illumina	100	48887034	SRR490988	PMID: 23934149
Embr_8C_a3_5	8C	Illumina	100	42851497	SRR490989	PMID: 23934149
Embr_8C_a3_6	8C	Illumina	100	47500857	SRR490990	PMID: 23934149
Embr_8C_a3_7	8C	Illumina	100	33545010	SRR490991	PMID: 23934149
Embr_8C_a3_8	8C	Illumina	100	43263115	SRR490992	PMID: 23934149
Embr_8C_b3a	8C	Illumina	90PE	19513222	SRR893061	PMID: 23892778
Embr_8C_b6a	8C	Illumina	90PE	17930367	SRR893062	PMID: 23892778
Embr_8C_b7a	8C	Illumina	90PE	18704103	SRR893063	PMID: 23892778
Embr_Morula_a1_1	Morula	Illumina	100	44585235	SRR490993	PMID: 23934149
Embr_Morula_a1_2	Morula	Illumina	100	28690806	SRR490994	PMID: 23934149
Embr_Morula_a1_4	Morula	Illumina	100	39065873	SRR490996	PMID: 23934149
Embr_Morula_a1_5	Morula	Illumina	100	33894431	SRR490997	PMID: 23934149
Embr_Morula_a1_6	Morula	Illumina	100	29489887	SRR490998	PMID: 23934149
Embr_Morula_a1_7	Morula	Illumina	100	24327382	SRR490999	PMID: 23934149
Embr_Morula_a2_1	Morula	Illumina	100	39037531	SRR491001	PMID: 23934149
Embr_Morula_a2_2	Morula	Illumina	100	37090751	SRR491002	PMID: 23934149
Embr_Morula_a2_3	Morula	Illumina	100	25135705	SRR491003	PMID: 23934149
Embr_Morula_a2_4	Morula	Illumina	100	41041777	SRR491004	PMID: 23934149
Embr_Morula_a2_5	Morula	Illumina	100	33698770	SRR491005	PMID: 23934149
Embr_Morula_a2_6	Morula	Illumina	100	36456083	SRR491006	PMID: 23934149
Embr_Morula_a2_7	Morula	Illumina	100	26736090	SRR491007	PMID: 23934149
Embr_Morula_a2_8	Morula	Illumina	100	36989021	SRR491008	PMID: 23934149
Embr_Morula_b1	Morula	Illumina	90PE	15724202	SRR893072	PMID: 23892778
Embr_Morula_b4	Morula	Illumina	90PE	16352201	SRR893073	PMID: 23892778
Embr_Morula_b5	Morula	Illumina	90PE	22020236	SRR893074	PMID: 23892778
Embr_EPI_c8	Blastocyst	Illumina	50PE	12154100	SRR1825961	PMID:26293300
Embr_PE_c6	Blastocyst	Illumina	50PE	24598214	SRR1825965	PMID:26293300
Embr_TE_c24	Blastocyst	Illumina	50PE	7192674	SRR1825964	PMID:26293300
Embr_TE_c25	Blastocyst	Illumina	50PE	16440164	SRR1825960	PMID:26293300
Embr_TE_c26	Blastocyst	Illumina	50PE	23424770	SRR1825956	PMID:26293300
Embr_TE_c27	Blastocyst	Illumina	50PE	7484807	SRR1825967	PMID:26293300
Embr_TE_c28	Blastocyst	Illumina	50PE	14522202	SRR1825957	PMID:26293300
Embr_TE_c29	Blastocyst	Illumina	50PE	36530999	SRR1825958	PMID:26293300
Embr_TE_c30	Blastocyst	Illumina	50PE	11968546	SRR1825970	PMID:26293300
Embr_TE_c31	Blastocyst	Illumina	50PE	13348774	SRR1825969	PMID:26293300
Embr_TE_c32	Blastocyst	Illumina	50PE	25469980	SRR1825968	PMID:26293300
Embr_TE_c33	Blastocyst	Illumina	50PE	26250276	SRR1825955	PMID:26293300
Embr_TE_c34	Blastocyst	Illumina	50PE	23626317	SRR1825966	PMID:26293300
Embr_TE_c35	Blastocyst	Illumina	50PE	16112438	SRR1825959	PMID:26293300
Embr_TE_c36	Blastocyst	Illumina	50PE	13943914	SRR1825963	PMID:26293300
Embr_TE_c38	Blastocyst	Illumina	50PE	66214603	SRR1825962	PMID:26293300
Embr_EPI_c4_3	Blastocyst	Illumina	50PE	20000000	SRX1182683	PMID:26293300
Embr_EPI_c5_2	Blastocyst	Illumina	50PE	20000000	SRX1182682	PMID:26293300
Embr_EPI_c6_1	Blastocyst	Illumina	50PE	20000000	SRX1182681	PMID:26293300
Embr_EPI_c4_2	Blastocyst	Illumina	50PE	24000000	SRX1182680	PMID:26293300
Embr_EPI_c5_1	Blastocyst	Illumina	50PE	12000000	SRX1182679	PMID:26293300
Embr_EPI_c4_1	Blastocyst	Illumina	50PE	24000000	SRX1182678	PMID:26293300
Embr_EPI_c2_1	Blastocyst	Illumina	50PE	16628985	SRX1182677	PMID:26293300
Embr_TE_c4_1	Blastocyst	Illumina	50PE	15547239	SRX1182676	PMID:26293300
Embr_TE_c3_6	Blastocyst	Illumina	50PE	17003607	SRX1182675	PMID:26293300
Embr_PE_c5_4	Blastocyst	Illumina	50PE	20000000	SRX1182674	PMID:26293300
Embr_PE_c5_3	Blastocyst	Illumina	50PE	19842304	SRX1182673	PMID:26293300
Embr_PE_c5_2	Blastocyst	Illumina	50PE	20000000	SRX1182672	PMID:26293300
Embr_PE_c5_1	Blastocyst	Illumina	50PE	20000000	SRX1182671	PMID:26293300
Embr_PE_c4_1	Blastocyst	Illumina	50PE	24000000	SRX1182670	PMID:26293300

## Sheet: Cow Embryo RNA-Seq
Table S6 - RNA-Seq samples:
RNA-seq COW
Sample	Group in early development analysis	Method	Read-Length	Read #	Source (SRA)	Reference/PMID
GV_oocyte_replicate1	GV_oocyte	Illumina	72	16439435	SRR1030297	PMID: 24591639
GV_oocyte_replicate2	GV_oocyte	Illumina	74	26682108	SRR1030298	PMID: 24591639
GV_oocyte_replicate3	GV_oocyte	Illumina	80	19498139	SRR1030299	PMID: 24591639
MII_oocyte_replicate1	MII_oocyte	Illumina	72	20694747	SRR1030300	PMID: 24591639
MII_oocyte_replicate2	MII_oocyte	Illumina	74	31160861	SRR1030301	PMID: 24591639
MII_oocyte_replicate3	MII_oocyte	Illumina	80	19156739	SRR1030302	PMID: 24591639
4-cell_replicate1	4C	Illumina	72	28078625	SRR1030303	PMID: 24591639
4-cell_replicate2	4C	Illumina	74	37784916	SRR1030304	PMID: 24591639
4-cell_replicate3	4C	Illumina	80	11503857	SRR1030305	PMID: 24591639
8-cell_replicate1	8C	Illumina	72	34673347	SRR1030306	PMID: 24591639
8-cell_replicate2	8C	Illumina	74	34168960	SRR1030307	PMID: 24591639
8-cell_replicate3	8C	Illumina	80	20598531	SRR1030308	PMID: 24591639
16-cell_replicate1	16C	Illumina	72	24236950	SRR1030309	PMID: 24591639
16-cell_replicate2	16C	Illumina	74	11073324	SRR1030310	PMID: 24591639
16-cell_replicate3	16C	Illumina	80	19723684	SRR1030311	PMID: 24591639
Blastocyst_replicate1	Blastocyst	Illumina	72	71627227	SRR1030312	PMID: 24591639
Blastocyst_replicate2	Blastocyst	Illumina	74	43125176	SRR1030313	PMID: 24591639
Blastocyst_replicate3	Blastocyst	Illumina	80	38905434	SRR1030314	PMID: 24591639
